# Supplementary material for: Parallel molecular routes to cold adaptation in eight genera of New Zealand stick insects
Source: Sci Rep. 2015 Sep 10;5:13965. doi: 10.1038/srep13965 (PMC4564816; doi:10.1038/srep13965)
Supplement: Supplementary Dataset 1 [file srep13965-s2.xls]

## Sheet: Supp 1a
Supplementary data 1: Overview of tests of differential expression (DE) results from three packages: EdgeR, DESeq, and BaySeq. Combined list (with redundant contigs removed) used in Fishers exact test, the results of which are detailed in Supplemental Dataset 3.
									Contigs used for test of GO enrichment
Species	n individuals		EdgeR_Upregulated	EdgeR_Downregulated	DeSeq_Upregulated	DeSeq_Downregulated	BaySeq_Upregulated	BaySeq_Downregulated	Combined Upregulated	Combined Downregulated
Micrarchus hystriculeus Paengaroa	3	3	633	347	504	523	0	22	805	646
Micrarchus nov. sp 2 Mt Arthur	6	6	627	613	630	378	0	24	828	781
Micrarchus nov.sp 2 Sewell Peak	3	3	8022	8152	1114	3305	96	486	8143	9348
Niveaphasma annulata Dunedin	3	3	565	608	739	1478	21	42	864	1723
Niveaphasma annulata Remarkables	3	3	755	288	476	205	21	1	902	385
Asteliaphasma jucundum	3	3	969	447	130	59	57	21	1028	460
Tectarchus salebrosus	3	3	471	386	389	356	9	8	654	532
Tectarchus ovobessus	3	3	443	178	398	180	13	1	629	282
Argosarchus horridus	3	3	367	386	155	330	10	9	445	508
Clitarchus hookeri	3	3	767	1263	856	1239	104	112	1176	1617
Acanthoxyla sp.	3	3	306	164	63	146	2	4	315	269
Spinotectarchus acornutus	3	3	511	409	314	262	15	9	662	519
Upregulated direction is in response to cold shock.
Combined total (Used for GO enrichment) is after removal of redundant contigs identified by more than one package
This includes instances where one treatment has zero counts (ie infinite fold change)
Cuttoffs:
EdgeR	p <0.05
DeSeq	p <0.1
BaySeq	Li <0.7
Full list of differentially regulated genes available by request: alicebdennis@gmail.com
