# Supplementary material for: Parallel molecular routes to cold adaptation in eight genera of New Zealand stick insects
Source: Sci Rep. 2015 Sep 10;5:13965. doi: 10.1038/srep13965 (PMC4564816; doi:10.1038/srep13965)
Supplement: Supplementary Dataset 2 [file srep13965-s3.xls]

## Sheet: Summary
Supplementary Data 2: Summary of a priori gene searches, within all analyzed transcriptomes. Individual transcripts and their best blast match (Blastx) are listed for each species in the separate pages of this file.
Transcript name	Response (summarized from original publication)	Citation	Spinotectarchus acornutus	Clitarchus annulata	Acanthoxyla sp.	Argosarchus horridus	Tectarchus ovobessus	Tectarchus salebrosus	Asteliaphasma jucundum	Niveaphasma annulata Dunedin	Niveaphasma annulata Remarkables	Micrarchus hystriculus	M. nov sp 2 Mt Arthur	M. nov. sp. 2 Sewell Peak
smp-30	Upregulated in cold acclimation in Drosophila melanogaster	Goto, S.G. 2000. J. Insect Physiology 46:1111. 37	3	4 (1 U)	6	4	5	5	4	4 (1 D)	4	5	5	6 (1 U)
sorbitol dehydrogenase	Upregulated in Rapid cold hardening in chill sensitive collembolan Folsomia candida	Waagner et. al. 2013. J. Insect Exp. Biol. 216: 1991.35	1	1	2	1	1	1	1	2	2	1 (D)	2	3 (1 U)
glucose 6 -phosphate isomerase			4	3	3	4	3	3	3	7	7	5	5	4 (1 U)
glyceraldehyde-3-phosphate dehydrogenase			14 (5 U)	1	6	9	5	5	2	9 (1 D)	9	1	1	1
glucose 6 phosphate dehydrogenase			3	3	2	2	6	0	6	7	7	7	4	5
ribose 5-phosphate isomerase			0	0	0	0	0	6	1	0	0	0	0	0
"carbohydrate"	Blast yielded_ carbohydrate sulfotransferase, a widely functioning molecule, some forms of which may have metabolic function		6	4	4	3	6	6	3 (1D)	11	11	7	5	6
Heat shock proteins (including hsp-binding proteins)		Goto & Kimura. 1998. J. Insect Physiology 44:1233 36	46	31 (4 U)§	36	32 (1 U, 1 D)§	36 (4 U)§	36	30 (2 U)§	82 (1 U, 9 D)§	82 (1 D)	40 (4 U, 1 D)§	0	32 (7 U)§
UDP-galactose 4’-epimerase, Gale	Down in: Cold acclimatization (D. montana & D. virilis)	Vesala et. al. Insect Mol Biol 21:107 38	2	0	0	0	4	4	0	0	0	0	0	8
Trehalase, Treh	Down in cold acclimatization (D. montana)		4	9	2	8	6	6	4	10	10	7	3	6
desaturase 1, desat 1	Down in Cold acclimatization (D. virilis)		0	0	0	0	0	0	0	0	0	0	2	0
desaturase 2, desat 2	Down in cold acclimatization (D. montana)		1	1	0	1	0	0	0	2	2	0	0	0
Serotonin transporter, SerT	Down in cold acclimatization (D. virilis)		0	0	0	0	4	4	0	0	0	4	5	1
Ecdysone-induced protein 28/29kD, Eip71CD	Up in: Cold acclimatization (D. virilis)		1	1	0	1	1	1	1	2	2	1	1	1
MLF1-adaptor molecule, Madm	Down in: Cold acclimatization (D. montana & D. virilis); Recovery 1 h, RCH and Recovery 15 min (D. montana)		3	2	1	2	1	1	3	1	1	3	1	2
Pyrroline 5-carboxylate reductase, P5cr	Down in: Recovery 1h and 15 min (D. montana)		7	4 (1 D)	3	5	6	6	8	19 (2 D)	19	5	7 (1 D)	7
shibire, shi	Down in cold acclimatization (D. montana)		6	2	5	3	7	7	1	0	0	0	0	6
DnaJ-like-1, Dnaj-1	Up in RCH (D. montana) & Cold acclimatization (D. virilis)		3	3	2	3	3	3	3	6	6	3	2	3
Cytochrome b5-related, Cyt-b5-r	Up in: Cold acclimatization (D. montana & D. virilis)		3 (1 U)	3	5	2	4	4	3	3	3	7	5	6 (1 U)
Serotonin receptor 7, 5-HT7	Up in cold acclimatization (D. virilis)		0	0	0	0	0	0	0	1	1	0	0	0
eyeless, ey	Up in; cold acclimatization(D. montana & D. virilis)		1	0	0	1	1	1	0	1	1	1	0	0
period, per	Up in: Cold acclimatization (D. virilis)		4	0	4	1	5	5	0	1	1	1	5	0
"circadian"		General search terms	3	4	4	4 (1 U, 1 D)	7 (1 U)	7	6 (2U, 1D)	8 (1 U)	8 (1 D)	4 (1 D)	8	6 (1 U, 1 D)
"cold"		General search terms	1	1	2	1 (1 U)	2	2	1	5	5	2	1	2
"freeze"		General search terms	1	0	0	0	1	1	9	0	0	0	1	1
§ Includes Hsp70 differntial expression
Boxes with significantly up-regulated genes
Boxes with significantly down-regulated genes
Boxes wtih both significantly up- and down- regulated genes
Not expressed in any species:
Rhodopsin 3, Rh3 (Just Rhodopsin)
derailed, drl
hsr-omega, Hsr w
Thor
clockwork orange, cwo
Open rectifier K+ channel 1, Ork1
vrille, vri
jetlag, jet
black, b
Glyceraldehyde 3 phosph.deh. 1, Gapdh 1
a methyl dopa-resistant, amd
Phosphogluconate mutase, Pgm
CG7182

## Sheet: Spinotectarchus
Spinotectarchus											Differential Gene Expression
	Blast statistics									Significant (any package)	EdgeR	BaySEq	DESeq
Transcript name	Sequence description	Sequence length	Hit description	Hit Accession	E-Value	Similarity	Score	Alignment length	Positives		p value	Likelihood	Log2FC	p value
sorbitol dehydrogenase
comp2771_c0_seq1	dhso_bovin ame: full=sorbitol dehydrogenase ame: full=l-iditol 2-dehydrogenase	1534	gi|75069845|sp|Q58D31.3|DHSO_BOVINRecName: Full=Sorbitol dehydrogenase; AltName: Full=L-iditol 2-dehydrogenase	Q58D31	1.84312e-135	74	403.29	346	258		0.710476	0.00042324	-0.221167	0.767269
glucose 6 -phosphate isomerase
comp3358_c0_seq1	g6pi_drosi ame: full=glucose-6-phosphate isomerase short=gpi ame: full=phosphoglucose isomerase short=pgi ame: full=phosphohexose isomerase short=phi	1920	gi|1730179|sp|P52030.1|G6PI_DROSIRecName: Full=Glucose-6-phosphate isomerase; Short=GPI; AltName: Full=Phosphoglucose isomerase; Short=PGI; AltName: Full=Phosphohexose isomerase; Short=PHI	P52030	0	75	708.368	554	421		0.602342	0.0023561	0.239735	0.654686
comp3464_c0_seq1	g6pi_drosi ame: full=glucose-6-phosphate isomerase short=gpi ame: full=phosphoglucose isomerase short=pgi ame: full=phosphohexose isomerase short=phi	1960	gi|1730179|sp|P52030.1|G6PI_DROSIRecName: Full=Glucose-6-phosphate isomerase; Short=GPI; AltName: Full=Phosphoglucose isomerase; Short=PGI; AltName: Full=Phosphohexose isomerase; Short=PHI	P52030	0	79	757.288	553	437		0.701166	0.000336413	-0.202984	0.964368
comp3475_c0_seq1	g6pi_drosi ame: full=glucose-6-phosphate isomerase short=gpi ame: full=phosphoglucose isomerase short=pgi ame: full=phosphohexose isomerase short=phi	1251	gi|1730179|sp|P52030.1|G6PI_DROSIRecName: Full=Glucose-6-phosphate isomerase; Short=GPI; AltName: Full=Phosphoglucose isomerase; Short=PGI; AltName: Full=Phosphohexose isomerase; Short=PHI	P52030	0	81	579.326	401	328		0.950358	0.000855325	0.032779	0.938206
comp3630_c0_seq1	g6pi_droya ame: full=glucose-6-phosphate isomerase short=gpi ame: full=phosphoglucose isomerase short=pgi ame: full=phosphohexose isomerase short=phi	1713	gi|1730180|sp|P52031.1|G6PI_DROYARecName: Full=Glucose-6-phosphate isomerase; Short=GPI; AltName: Full=Phosphoglucose isomerase; Short=PGI; AltName: Full=Phosphohexose isomerase; Short=PHI	P52031	6.79895e-65	86	227.639	153	132		0.777495	0.00077042	0.128916	0.854142
glyceraldehyde-3-phosphate dehydrogenase
comp4337_c0_seq1	g3p2_drome ame: full=glyceraldehyde-3-phosphate dehydrogenase 2 ame: full=glyceraldehyde-3-phosphate dehydrogenase ii short=gapdh ii	1463	gi|14286123|sp|P07487.2|G3P2_DROMERecName: Full=Glyceraldehyde-3-phosphate dehydrogenase 2; AltName: Full=Glyceraldehyde-3-phosphate dehydrogenase II; Short=GAPDH II	P07487	0	91	572.007	332	305		0.254472	0.000343025	-0.633578	0.855528
comp50545_c0_seq1	g3p3_caebr ame: full=glyceraldehyde-3-phosphate dehydrogenase short=gapdh-3	104	gi|417019|sp|P32810.1|G3P3_CAEBRRecName: Full=Glyceraldehyde-3-phosphate dehydrogenase 3.1; Short=GAPDH-3	P32810	9.93664e-17	100	74.3294	34	34
comp55768_c0_seq1	g3p3_yeast ame: full=glyceraldehyde-3-phosphate dehydrogenase 3 short=gapdh 3	350	gi|1169787|sp|P00359.3|G3P3_YEASTRecName: Full=Glyceraldehyde-3-phosphate dehydrogenase 3; Short=GAPDH 3	P00359	3.81935e-49	96	165.236	87	84	yes	0.0155298	0.0693965	-1.61405	0.125432
comp61988_c0_seq1	g3p_debha ame: full=glyceraldehyde-3-phosphate dehydrogenase short=gapdh	962	gi|54035922|sp|Q6BMK0.1|G3P_DEBHARecName: Full=Glyceraldehyde-3-phosphate dehydrogenase; Short=GAPDH	Q6BMK0	0	92	528.48	299	276	yes	0.0129551	0.00290134	-2.37646	0.182548
comp71380_c0_seq1	g3p2_kluma ame: full=glyceraldehyde-3-phosphate dehydrogenase 2 short=gapdh 2	404	gi|2494639|sp|Q01077.2|G3P2_KLUMARecName: Full=Glyceraldehyde-3-phosphate dehydrogenase 2; Short=GAPDH 2	Q01077	2.73525e-81	97	248.825	134	131	yes	0.00729668	0.166269	-1.72759	0.0234063
comp77226_c0_seq1	g3p2_drosu ame: full=glyceraldehyde-3-phosphate dehydrogenase 2 ame: full=glyceraldehyde-3-phosphate dehydrogenase ii short=gapdh ii	114	gi|6016072|sp|O44105.1|G3P2_DROSURecName: Full=Glyceraldehyde-3-phosphate dehydrogenase 2; AltName: Full=Glyceraldehyde-3-phosphate dehydrogenase II; Short=GAPDH II	O44105	2.8226e-16	97	72.7886	38	37
comp85241_c0_seq1	g3p3_yeast ame: full=glyceraldehyde-3-phosphate dehydrogenase 3 short=gapdh 3	126	gi|1169787|sp|P00359.3|G3P3_YEASTRecName: Full=Glyceraldehyde-3-phosphate dehydrogenase 3; Short=GAPDH 3	P00359	8.6996e-18	92	77.411	42	39
comp119803_c0_seq1	g3p2_kluma ame: full=glyceraldehyde-3-phosphate dehydrogenase 2 short=gapdh 2	219	gi|2494639|sp|Q01077.2|G3P2_KLUMARecName: Full=Glyceraldehyde-3-phosphate dehydrogenase 2; Short=GAPDH 2	Q01077	4.28608e-42	100	144.821	72	72	yes			-1.9984	0.0881924
comp173374_c0_seq1	g3p_glomm ame: full=glyceraldehyde-3-phosphate dehydrogenase short=gapdh	260	gi|74950265|sp|Q4U3L0.1|G3P_GLOMMRecName: Full=Glyceraldehyde-3-phosphate dehydrogenase; Short=GAPDH	Q4U3L0	1.14874e-25	82	101.293	67	55		0.533361	0.0142233	-0.739109	0.816047
comp123627_c0_seq1	g3p2_yeast ame: full=glyceraldehyde-3-phosphate dehydrogenase 2 short=gapdh 2	354	gi|120645|sp|P00358.3|G3P2_YEASTRecName: Full=Glyceraldehyde-3-phosphate dehydrogenase 2; Short=GAPDH 2	P00358	7.4503e-70	95	218.779	117	112	yes			-2.7976	0.070186
comp205291_c0_seq1	g3p2_yeast ame: full=glyceraldehyde-3-phosphate dehydrogenase 2 short=gapdh 2	155	gi|120645|sp|P00358.3|G3P2_YEASTRecName: Full=Glyceraldehyde-3-phosphate dehydrogenase 2; Short=GAPDH 2	P00358	5.92136e-27	98	103.219	51	50
comp255018_c0_seq1	g3p_debha ame: full=glyceraldehyde-3-phosphate dehydrogenase short=gapdh	139	gi|54035922|sp|Q6BMK0.1|G3P_DEBHARecName: Full=Glyceraldehyde-3-phosphate dehydrogenase; Short=GAPDH	Q6BMK0	1.4754e-17	95	77.0258	41	39
comp329848_c0_seq1	g3pc_taxba ame: full=glyceraldehyde-3-phosphate cytosolic	152	gi|3023813|sp|Q41595.1|G3PC_TAXBARecName: Full=Glyceraldehyde-3-phosphate dehydrogenase, cytosolic	Q41595	2.68444e-25	100	98.5969	50	50
comp448170_c0_seq1	g3p_emeni ame: full=glyceraldehyde-3-phosphate dehydrogenase short=gapdh	107	gi|205371757|sp|P20445.2|G3P_EMENIRecName: Full=Glyceraldehyde-3-phosphate dehydrogenase; Short=GAPDH	P20445	2.64322e-16	97	73.1738	35	34
glucose 6 phosphate dehydrogenase
comp84189_c0_seq1	ugdh_drome ame: full=udp-glucose 6-dehydrogenase short=udp-glc dehydrogenase short=udp- short=udpgdh ame: full=protein sugarless ame: full=protein suppenkasper	423	gi|6175085|sp|O02373.1|UGDH_DROMERecName: Full=UDP-glucose 6-dehydrogenase; Short=UDP-Glc dehydrogenase; Short=UDP-GlcDH; Short=UDPGDH; AltName: Full=Protein sugarless; AltName: Full=Protein suppenkasper	O02373	1.12045e-60	92	199.904	111	103		0.143105	0.0933006	1.0221	0.389865
comp2148_c0_seq2	ugdh_drome ame: full=udp-glucose 6-dehydrogenase short=udp-glc dehydrogenase short=udp- short=udpgdh ame: full=protein sugarless ame: full=protein suppenkasper	2696	gi|6175085|sp|O02373.1|UGDH_DROMERecName: Full=UDP-glucose 6-dehydrogenase; Short=UDP-Glc dehydrogenase; Short=UDP-GlcDH; Short=UDPGDH; AltName: Full=Protein sugarless; AltName: Full=Protein suppenkasper	O02373	0	87	563.533	368	322		0.480349	0.00471728	0.342525	0.705256
comp3314_c0_seq1	g6pd_drome ame: full=glucose-6-phosphate 1-dehydrogenase short=g6pd ame: full=zwischenferment	1770	gi|2851430|sp|P12646.2|G6PD_DROMERecName: Full=Glucose-6-phosphate 1-dehydrogenase; Short=G6PD; AltName: Full=Zwischenferment	P12646	0	80	741.495	516	417		0.942655	0.00545257	0.0463989	0.964309
carbohydrate
comp65748_c0_seq1	fggy_mouse ame: full=fggy carbohydrate kinase domain-containing protein	959	gi|171769534|sp|A2AJL3.1|FGGY_MOUSERecName: Full=FGGY carbohydrate kinase domain-containing protein	A2AJL3.1	2.04257e-106	70	328.176	326	230		0.24642	0.0137242	-0.540857	0.262104
comp82773_c0_seq1	fggy_human ame: full=fggy carbohydrate kinase domain-containing protein	409	gi|172045850|sp|Q96C11.2|FGGY_HUMANRecName: Full=FGGY carbohydrate kinase domain-containing protein	Q96C11.2	1.78495e-41	70	149.058	130	92		0.646279	0.0151364	-0.257488	0.498861
comp93592_c0_seq1	fggy_human ame: full=fggy carbohydrate kinase domain-containing protein	211	gi|172045850|sp|Q96C11.2|FGGY_HUMANRecName: Full=FGGY carbohydrate kinase domain-containing protein	Q96C11.2	1.33442e-22	89	93.9745	67	60				-0.231613	0.741546
comp226414_c0_seq1	mlxpl_human ame: full=carbohydrate-responsive element-binding protein short= ame: full=class d basic helix-loop-helix protein 14 short=bhlhd14 ame: full=mlx interactor ame: full=mlx-interacting ame: full=ws basic-helix-loop-helix leucine zipper protein short=ws-bhlh ame: full=williams-beuren syndrome chromosomal region 14 protein	154	gi|20140871|sp|Q9NP71.1|MLXPL_HUMANRecName: Full=Carbohydrate-responsive element-binding protein; Short=ChREBP; AltName: Full=Class D basic helix-loop-helix protein 14; Short=bHLHd14; AltName: Full=MLX interactor; AltName: Full=MLX-interacting protein-like; AltName: Full=WS basic-helix-loop-helix leucine zipper protein; Short=WS-bHLH; AltName: Full=Williams-Beuren syndrome chromosomal region 14 p…	Q9NP71.1	2.95608e-15	82	72.7886	50	41
comp27112_c0_seq1	chstb_human ame: full=carbohydrate sulfotransferase 11 ame: full=chondroitin 4-o-sulfotransferase 1 ame: full=chondroitin 4-sulfotransferase 1 short=c4s-1 short=c4st-1 short=c4st1	2150	gi|61212137|sp|Q9NPF2.1|CHSTB_HUMANRecName: Full=Carbohydrate sulfotransferase 11; AltName: Full=Chondroitin 4-O-sulfotransferase 1; AltName: Full=Chondroitin 4-sulfotransferase 1; Short=C4S-1; Short=C4ST-1; Short=C4ST1	Q9NPF2.1	6.60657e-77	66	257.299	274	183		0.582564	0.00184211	-0.287369	0.914462
comp108914_c0_seq1	nnrd_human ame: full=atp-dependent -nad h-hydrate dehydratase ame: full=atp-dependent nad hx dehydratase ame: full=carbohydrate kinase domain-containing protein flags: precursor	402	gi|74728128|sp|Q8IW45.1|NNRD_HUMANRecName: Full=ATP-dependent (S)-NAD(P)H-hydrate dehydratase; AltName: Full=ATP-dependent NAD(P)HX dehydratase; AltName: Full=Carbohydrate kinase domain-containing protein; Flags: Precursor	Q8IW45.1	6.49835e-25	64	101.293	133	86		0.0772118	0.14168	1.08088	0.191538
smp-30
comp3398_c0_seq2	rgn_xenla ame: full=regucalcin short=rc ame: full=gluconolactonase short=gnl ame: full=senescence marker protein 30 short=smp-30 short=xsmp-30	2107	gi|82115035|sp|Q9I922.1|RGN_XENLARecName: Full=Regucalcin; Short=RC; AltName: Full=Gluconolactonase; Short=GNL; AltName: Full=Senescence marker protein 30; Short=SMP-30; Short=xSMP-30	Q9I922.1	8.90975e-67	62	228.024	301	188		0.646226	0.00229718	0.219816	0.73101
comp4015_c0_seq1	rgn_xenla ame: full=regucalcin short=rc ame: full=gluconolactonase short=gnl ame: full=senescence marker protein 30 short=smp-30 short=xsmp-30	1097	gi|82115035|sp|Q9I922.1|RGN_XENLARecName: Full=Regucalcin; Short=RC; AltName: Full=Gluconolactonase; Short=GNL; AltName: Full=Senescence marker protein 30; Short=SMP-30; Short=xSMP-30	Q9I922.1	3.35342e-69	57	225.713	310	178		0.36211	0.000836981	0.475714	0.377937
comp75335_c0_seq1	rgn_rat ame: full=regucalcin short=rc ame: full=gluconolactonase short=gnl ame: full=senescence marker protein 30 short=smp-30	564	gi|68067383|sp|Q03336.3|RGN_RATRecName: Full=Regucalcin; Short=RC; AltName: Full=Gluconolactonase; Short=GNL; AltName: Full=Senescence marker protein 30; Short=SMP-30	Q03336.3	5.48673e-33	68	124.79	122	84		0.910207	0.0161916	-0.165148	0.72898
circadian
comp2839_c0_seq1	cccp_drome ame: full=circadian clock-controlled protein flags: precursor	2685	gi|29427577|sp|O76879.2|CCCP_DROMERecName: Full=Circadian clock-controlled protein; Flags: Precursor	O76879.2	1.04761e-13	44	75.8702	231	102		0.114687	0.000611826	-0.770957	0.150273
comp3656_c0_seq1	cccp_droya ame: full=circadian clock-controlled protein flags: precursor	1210	gi|41016825|sp|Q24764.1|CCCP_DROYARecName: Full=Circadian clock-controlled protein; Flags: Precursor	Q24764.1	9.49181e-24	48	102.834	229	110		0.464936	0.00259401	0.335837	0.401656
comp156686_c0_seq1	clock_ponab ame: full=circadian locomoter output cycles protein kaput	148	gi|75070732|sp|Q5RAK8.1|CLOCK_PONABRecName: Full=Circadian locomoter output cycles protein kaput	Q5RAK8.1	1.54168e-20	87	87.8113	48	42
cold
comp1733_c0_seq1	csde1_rat ame: full=cold shock domain-containing protein e1 ame: full=protein unr	5228	gi|137045|sp|P18395.1|CSDE1_RATRecName: Full=Cold shock domain-containing protein E1; AltName: Full=Protein UNR	P18395.1	0	62	631.713	802	505		0.963306	0.000149659	0.017677	1
freeze
comp111338_c0_seq1	smbp2_rat ame: full=dna-binding protein smubp-2 ame: full=atp-dependent helicase ighmbp2 ame: full=antifreeze enhancer-binding protein ortholog short=aep	158	gi|81917357|sp|Q9EQN5.1|SMBP2_RATRecName: Full=DNA-binding protein SMUBP-2; AltName: Full=ATP-dependent helicase IGHMBP2; AltName: Full=Antifreeze enhancer-binding protein ortholog; Short=AEP	Q9EQN5.1	2.98761e-12	63	64.3142	46	29
hsp --> including hsp-binding proteins
comp76323_c0_seq1	hsp71_anoal ame: full=heat shock protein 70 a1	337	gi|1170372|sp|P41825.1|HSP71_ANOALRecName: Full=Heat shock protein 70 A1	P41825.1	2.50536e-38	79	139.813	112	89		0.737306	0.0164357	-0.339836	1
comp250532_c0_seq1	hsp71_anoal ame: full=heat shock protein 70 a1	186	gi|1170372|sp|P41825.1|HSP71_ANOALRecName: Full=Heat shock protein 70 A1	P41825.1	2.2111e-28	98	110.153	61	60
comp319578_c0_seq1	hsp71_anoal ame: full=heat shock protein 70 a1	216	gi|1170372|sp|P41825.1|HSP71_ANOALRecName: Full=Heat shock protein 70 A1	P41825.1	1.90271e-37	100	135.576	71	71
comp354411_c0_seq1	hsp71_anoal ame: full=heat shock protein 70 a1	106	gi|1170372|sp|P41825.1|HSP71_ANOALRecName: Full=Heat shock protein 70 A1	P41825.1	3.11117e-12	91	63.1586	35	32
comp94542_c0_seq1	hsp74_anoal ame: full=heat shock protein 70 b2	254	gi|1170377|sp|P41827.1|HSP74_ANOALRecName: Full=Heat shock protein 70 B2	P41827.1	1.17325e-22	70	95.1301	89	63				-1.65171	0.131559
comp134117_c0_seq1	hsp74_anoal ame: full=heat shock protein 70 b2	246	gi|1170377|sp|P41827.1|HSP74_ANOALRecName: Full=Heat shock protein 70 B2	P41827.1	6.30621e-42	95	148.288	81	77
comp45223_c0_seq1	hsp7e_human ame: full=heat shock 70 kda protein 14 ame: full=hsp70-like protein 1 ame: full=heat shock protein hsp60	482	gi|121948121|sp|Q0VDF9.1|HSP7E_HUMANRecName: Full=Heat shock 70 kDa protein 14; AltName: Full=HSP70-like protein 1; AltName: Full=Heat shock protein HSP60	Q0VDF9.1	1.11817e-27	73	111.309	117	86		0.686401	0.0118923	-0.286184	0.999634
comp166394_c0_seq1	hsp12_yeast ame: full=12 kda heat shock protein ame: full=glucose and lipid-regulated protein	233	gi|123537|sp|P22943.1|HSP12_YEASTRecName: Full=12 kDa heat shock protein; AltName: Full=Glucose and lipid-regulated protein	P22943.1	3.52172e-24	75	92.8189	76	57
comp74619_c0_seq1	hsp70_schja ame: full=heat shock 70 kda protein short=hsp70	143	gi|123599|sp|P12795.1|HSP70_SCHJARecName: Full=Heat shock 70 kDa protein; Short=HSP70	P12795.1	1.4478e-23	100	92.0485	47	47
comp1442_c0_seq1	hsp7d_manse ame: full=heat shock 70 kda protein cognate 4 short=hsc 70-4	2299	gi|12585261|sp|Q9U639.1|HSP7D_MANSERecName: Full=Heat shock 70 kDa protein cognate 4; Short=Hsc 70-4	Q9U639.1	0	96	1040.41	612	592		0.207197	0.000141765	0.592277	0.209533
comp106223_c0_seq1	hsp7d_manse ame: full=heat shock 70 kda protein cognate 4 short=hsc 70-4	134	gi|12585261|sp|Q9U639.1|HSP7D_MANSERecName: Full=Heat shock 70 kDa protein cognate 4; Short=Hsc 70-4	Q9U639.1	6.5178e-23	100	93.9745	44	44
comp130813_c0_seq1	hsp7d_manse ame: full=heat shock 70 kda protein cognate 4 short=hsc 70-4	167	gi|12585261|sp|Q9U639.1|HSP7D_MANSERecName: Full=Heat shock 70 kDa protein cognate 4; Short=Hsc 70-4	Q9U639.1	1.71087e-24	94	98.9821	55	52
comp222324_c0_seq1	hsp7d_manse ame: full=heat shock 70 kda protein cognate 4 short=hsc 70-4	119	gi|12585261|sp|Q9U639.1|HSP7D_MANSERecName: Full=Heat shock 70 kDa protein cognate 4; Short=Hsc 70-4	Q9U639.1	2.00295e-17	94	78.1814	39	37
comp3491_c0_seq1	ch60_drome ame: full=60 kda heat shock mitochondrial ame: full=60 kda chaperonin ame: full=cpn60 ame: full=heat shock protein 60 short=hsp-60 ame: full=hsp60 ame: full=mitochondrial matrix protein p1 flags: precursor	2281	gi|12644042|sp|O02649.3|CH60_DROMERecName: Full=60 kDa heat shock protein, mitochondrial; AltName: Full=60 kDa chaperonin; AltName: Full=CPN60; AltName: Full=Heat shock protein 60; Short=HSP-60; AltName: Full=Hsp60; AltName: Full=Mitochondrial matrix protein P1; Flags: Precursor	O02649.3	0	92	877.085	556	512		0.672115	0.000807219	0.189341	0.666419
comp117849_c0_seq1	hsp68_drome ame: full=heat shock protein 68	114	gi|13124306|sp|O97125.1|HSP68_DROMERecName: Full=Heat shock protein 68	O97125.1	3.99535e-11	91	60.077	37	34
comp136922_c0_seq1	hsp68_drome ame: full=heat shock protein 68	270	gi|13124306|sp|O97125.1|HSP68_DROMERecName: Full=Heat shock protein 68	O97125.1	1.06466e-47	95	164.851	90	86
comp157632_c0_seq1	hsp68_drome ame: full=heat shock protein 68	195	gi|13124306|sp|O97125.1|HSP68_DROMERecName: Full=Heat shock protein 68	O97125.1	2.83166e-30	96	115.546	64	62
comp178098_c0_seq1	hsp68_drome ame: full=heat shock protein 68	194	gi|13124306|sp|O97125.1|HSP68_DROMERecName: Full=Heat shock protein 68	O97125.1	9.15468e-22	96	91.6633	64	62
comp14687_c0_seq1	hsp7b_drome ame: full=heat shock 70 kda protein cognate 2 ame: full=heat shock 70 kda protein 87d	2339	gi|13124735|sp|P11146.2|HSP7B_DROMERecName: Full=Heat shock 70 kDa protein cognate 2; AltName: Full=Heat shock 70 kDa protein 87D	P11146.2	8.91631e-25	73	113.62	127	93		0.840408	0.000510654	-0.0952932	0.815641
comp56553_c0_seq1	hsp7b_drome ame: full=heat shock 70 kda protein cognate 2 ame: full=heat shock 70 kda protein 87d	640	gi|13124735|sp|P11146.2|HSP7B_DROMERecName: Full=Heat shock 70 kDa protein cognate 2; AltName: Full=Heat shock 70 kDa protein 87D	P11146.2	8.50163e-124	94	370.933	213	201		0.363821	0.0127853	-0.457361	0.522393
comp88302_c0_seq1	trap1_mouse ame: full=heat shock protein 75 mitochondrial short=hsp 75 ame: full=tnfr-associated protein 1 ame: full=tumor necrosis factor type 1 receptor-associated protein short=trap-1 flags: precursor	388	gi|17865622|sp|Q9CQN1.1|TRAP1_MOUSERecName: Full=Heat shock protein 75 kDa, mitochondrial; Short=HSP 75; AltName: Full=TNFR-associated protein 1; AltName: Full=Tumor necrosis factor type 1 receptor-associated protein; Short=TRAP-1; Flags: Precursor	Q9CQN1.1	8.40355e-50	78	172.94	129	101		0.767486	0.0548083	-0.172707	0.530863
comp3426_c0_seq1	djb11_human ame: full= homolog subfamily b member 11 ame: full=apobec1-binding protein 2 short=abbp-2 ame: full= protein homolog 9 ame: full=er-associated dnaj ame: full=er-associated hsp40 co-chaperone ame: full=er-associated dnaj protein 3 short=erdj3 short=erj3p ame: full=hedj ame: full=human protein 9 short=hdj-9 ame: full=pwp1-interacting protein 4 flags: precursor	2397	gi|18203497|sp|Q9UBS4.1|DJB11_HUMANRecName: Full=DnaJ homolog subfamily B member 11; AltName: Full=APOBEC1-binding protein 2; Short=ABBP-2; AltName: Full=DnaJ protein homolog 9; AltName: Full=ER-associated DNAJ; AltName: Full=ER-associated Hsp40 co-chaperone; AltName: Full=ER-associated dnaJ protein 3; Short=ERdj3; Short=ERj3p; AltName: Full=HEDJ; AltName: Full=Human DnaJ protein 9; Short=hDj-9; …	Q9UBS4.1	1.10121e-127	76	392.889	334	255		0.932319	0.001023	0.0366	0.824228
comp1489_c0_seq1	ch10_schja ame: full=10 kda heat shock mitochondrial short=hsp10 ame: full=10 kda chaperonin ame: full=chaperonin 10 short=cpn10	594	gi|215275262|sp|Q5DC69.2|CH10_SCHJARecName: Full=10 kDa heat shock protein, mitochondrial; Short=Hsp10; AltName: Full=10 kDa chaperonin; AltName: Full=Chaperonin 10; Short=CPN10	Q5DC69.2	2.12133e-33	79	120.939	96	76		0.674588	0.00303829	-0.229178	0.819516
comp42801_c0_seq1	cdc37_chick ame: full=hsp90 co-chaperone cdc37 ame: full=hsp90 chaperone protein kinase-targeting subunit ame: full=p50cdc37	1111	gi|21541997|sp|O57476.1|CDC37_CHICKRecName: Full=Hsp90 co-chaperone Cdc37; AltName: Full=Hsp90 chaperone protein kinase-targeting subunit; AltName: Full=p50Cdc37	O57476.1	1.06092e-20	82	95.5153	64	53		0.392509	0.00601081	-0.387959	0.383457
comp68707_c0_seq1	cdc37_drovi ame: full=hsp90 co-chaperone cdc37 ame: full=hsp90 chaperone protein kinase-targeting subunit	578	gi|21542002|sp|Q24740.1|CDC37_DROVIRecName: Full=Hsp90 co-chaperone Cdc37; AltName: Full=Hsp90 chaperone protein kinase-targeting subunit	Q24740.1	5.19238e-65	78	211.46	151	119		0.585333	0.0110451	0.356293	0.825617
comp130171_c0_seq1	hsp7a_drosi ame: full=heat shock 70 kda protein cognate 1 ame: full=heat shock 70 kda protein 70c	187	gi|266309|sp|P02826.1|HSP7A_DROSIRecName: Full=Heat shock 70 kDa protein cognate 1; AltName: Full=Heat shock 70 kDa protein 70C	P02826.1	8.18276e-31	95	112.079	61	58
comp154016_c0_seq1	hsp72_mesau ame: full=heat shock-related 70 kda protein 2	132	gi|296439628|sp|P86204.1|HSP72_MESAURecName: Full=Heat shock-related 70 kDa protein 2	P86204.1	1.68689e-22	100	88.9669	44	44
comp177999_c0_seq1	hsp70_cerca ame: full=heat shock protein 70 short=hsp70	149	gi|3287859|sp|P91902.1|HSP70_CERCARecName: Full=Heat shock protein 70; Short=HSP70	P91902.1	4.54454e-24	100	97.4413	49	49
comp31064_c0_seq1	hsp74_drome ame: full=major heat shock 70 kda protein bbb short=heat shock protein 70bbb ame: full=hsp70-87c1	437	gi|46396042|sp|Q9VG58.2|HSP74_DROMERecName: Full=Major heat shock 70 kDa protein Bbb; Short=Heat shock protein 70Bbb; AltName: Full=HSP70-87C1	Q9VG58.2	1.13687e-70	94	229.95	133	126		0.576696	0.00630371	-0.2782	0.623422
comp100437_c0_seq1	hsp7c_rat ame: full=heat shock cognate 71 kda protein ame: full=heat shock 70 kda protein 8	189	gi|51702273|sp|P63018.1|HSP7C_RATRecName: Full=Heat shock cognate 71 kDa protein; AltName: Full=Heat shock 70 kDa protein 8 >gi|51702275|sp|P63017.1|HSP7C_MOUSE RecName: Full=Heat shock cognate 71 kDa protein; AltName: Full=Heat shock 70 kDa protein 8	P63018.1	5.62176e-13	98	66.6254	63	62
comp413567_c0_seq1	hsp75_klude ame: full=heat shock protein ssb	150	gi|52783054|sp|Q707W3.3|HSP75_KLUDERecName: Full=Heat shock protein SSB	Q707W3.3	1.85302e-22	100	92.8189	49	49
comp3998_c0_seq1	hsp7c_drome ame: full=heat shock 70 kda protein cognate 3 ame: full=78 kda glucose-regulated protein homolog ame: full=grp 78 ame: full=heat shock protein cognate 72 flags: precursor	2525	gi|55584057|sp|P29844.2|HSP7C_DROMERecName: Full=Heat shock 70 kDa protein cognate 3; AltName: Full=78 kDa glucose-regulated protein homolog; AltName: Full=GRP 78; AltName: Full=Heat shock protein cognate 72; Flags: Precursor	P29844.2	0	94	1054.28	656	618		0.161881	0.016361	0.645312	0.259894
comp4126_c0_seq1	hsp7e_drome ame: full=heat shock 70 kda protein cognate 5	2762	gi|55977784|sp|P29845.2|HSP7E_DROMERecName: Full=Heat shock 70 kDa protein cognate 5	P29845.2	0	92	965.681	618	572		0.102563	0.0276595	0.772506	0.220238
comp271893_c0_seq1	hs71b_pig ame: full=heat shock 70 kda protein 1b ame: full=heat shock 70 kda protein 2 short=	108	gi|56748897|sp|Q6S4N2.1|HS71B_PIGRecName: Full=Heat shock 70 kDa protein 1B; AltName: Full=Heat shock 70 kDa protein 2; Short=HSP70.2	Q6S4N2.1	2.83429e-11	88	60.4622	35	31
comp38978_c0_seq1	trap1_human ame: full=heat shock protein 75 mitochondrial short=hsp 75 ame: full=tnfr-associated protein 1 ame: full=tumor necrosis factor type 1 receptor-associated protein short=trap-1 flags: precursor	2033	gi|67477458|sp|Q12931.3|TRAP1_HUMANRecName: Full=Heat shock protein 75 kDa, mitochondrial; Short=HSP 75; AltName: Full=TNFR-associated protein 1; AltName: Full=Tumor necrosis factor type 1 receptor-associated protein; Short=TRAP-1; Flags: Precursor	Q12931.3	7.16988e-125	74	393.66	360	269		0.197454	0.0209766	0.666815	0.438318
comp108267_c0_seq1	trap1_human ame: full=heat shock protein 75 mitochondrial short=hsp 75 ame: full=tnfr-associated protein 1 ame: full=tumor necrosis factor type 1 receptor-associated protein short=trap-1 flags: precursor	462	gi|67477458|sp|Q12931.3|TRAP1_HUMANRecName: Full=Heat shock protein 75 kDa, mitochondrial; Short=HSP 75; AltName: Full=TNFR-associated protein 1; AltName: Full=Tumor necrosis factor type 1 receptor-associated protein; Short=TRAP-1; Flags: Precursor	Q12931.3	2.20659e-27	70	111.694	119	84		0.208141	0.0503445	0.82985	0.478485
comp3995_c0_seq1	hsp90_thean ame: full=heat shock protein 90 short=hsp90	2442	gi|74952218|sp|Q4UDU8.1|HSP90_THEANRecName: Full=Heat shock protein 90; Short=HSP90	Q4UDU8.1	0	79	835.869	726	580		0.689042	0.000242087	0.185906	0.857594
comp139183_c0_seq1	hbap1_bovin ame: full=hspb1-associated protein 1 ame: full=27 kda heat shock protein-associated protein 1	124	gi|75057559|sp|Q58CU3.1|HBAP1_BOVINRecName: Full=HSPB1-associated protein 1; AltName: Full=27 kDa heat shock protein-associated protein 1	Q58CU3.1	1.46976e-11	76	61.2326	42	32
comp3033_c0_seq1	stip1_macfa ame: full=stress-induced-phosphoprotein 1 short=sti1 ame: full=hsc70 hsp90-organizing protein short=hop	2384	gi|75077117|sp|Q4R8N7.1|STIP1_MACFARecName: Full=Stress-induced-phosphoprotein 1; Short=STI1; AltName: Full=Hsc70/Hsp90-organizing protein; Short=Hop	Q4R8N7.1	0	72	606.29	556	402		0.456205	0.00523746	0.335558	0.513658
comp3120_c0_seq1	hpbp1_mouse ame: full=hsp70-binding protein 1 short= 1 ame: full=heat shock protein-binding protein 1 ame: full=hsp70-interacting protein 1	1151	gi|78098996|sp|Q99P31.1|HPBP1_MOUSERecName: Full=Hsp70-binding protein 1; Short=HspBP1; AltName: Full=Heat shock protein-binding protein 1; AltName: Full=Hsp70-interacting protein 1	Q99P31.1	7.4796e-34	52	133.65	291	154		0.512086	0.00193328	-0.369719	1
comp3634_c0_seq1	chip_human ame: full=e3 ubiquitin-protein ligase chip ame: full=antigen ny-co-7 ame: full=cll-associated antigen kw-8 ame: full=carboxy terminus of hsp70-interacting protein ame: full=stip1 homology and u box-containing protein 1	1575	gi|78099173|sp|Q9UNE7.2|CHIP_HUMANRecName: Full=E3 ubiquitin-protein ligase CHIP; AltName: Full=Antigen NY-CO-7; AltName: Full=CLL-associated antigen KW-8; AltName: Full=Carboxy terminus of Hsp70-interacting protein; AltName: Full=STIP1 homology and U box-containing protein 1	Q9UNE7.2	5.19421e-109	75	333.954	279	211		0.108482	0.0135667	0.766778	0.245034
comp181347_c0_seq1	djb11_rat ame: full= homolog subfamily b member 11 ame: full=er-associated dnaj ame: full=er-associated hsp40 co-chaperone ame: full=er-associated dnaj protein 3 short=erdj3 short=erj3p ame: full=liver regeneration-related protein lrrgt00084 flags: precursor	127	gi|81885840|sp|Q6TUG0.1|DJB11_RATRecName: Full=DnaJ homolog subfamily B member 11; AltName: Full=ER-associated DNAJ; AltName: Full=ER-associated Hsp40 co-chaperone; AltName: Full=ER-associated dnaJ protein 3; Short=ERdj3; Short=ERj3p; AltName: Full=Liver regeneration-related protein LRRGT00084; Flags: Precursor	Q6TUG0.1	3.89674e-12	82	62.3882	41	34				0.976982	0.511531
comp41495_c0_seq1	hsp74_rat ame: full=heat shock 70 kda protein 4 ame: full=ischemia responsive 94 kda protein	1801	gi|81886881|sp|O88600.1|HSP74_RATRecName: Full=Heat shock 70 kDa protein 4; AltName: Full=Ischemia responsive 94 kDa protein	O88600.1	0	75	598.586	518	391		0.511669	0.00755731	0.327207	0.806844
comp154070_c0_seq1	trap1_rat ame: full=heat shock protein 75 mitochondrial short=hsp 75 ame: full=tnfr-associated protein 1 ame: full=tumor necrosis factor type 1 receptor-associated protein short=trap-1 flags: precursor	196	gi|81910345|sp|Q5XHZ0.1|TRAP1_RATRecName: Full=Heat shock protein 75 kDa, mitochondrial; Short=HSP 75; AltName: Full=TNFR-associated protein 1; AltName: Full=Tumor necrosis factor type 1 receptor-associated protein; Short=TRAP-1; Flags: Precursor	Q5XHZ0.1	1.24551e-22	89	94.3597	64	57
comp57847_c0_seq1	hsp7c_chick ame: full=heat shock cognate 71 kda protein ame: full=heat shock 70 kda protein 8	380	gi|82190481|sp|O73885.1|HSP7C_CHICKRecName: Full=Heat shock cognate 71 kDa protein; AltName: Full=Heat shock 70 kDa protein 8	O73885.1	3.30777e-68	91	222.631	126	115		0.634711	0.0101192	-0.302515	0.722431
comp2705_c0_seq1	tebp_human ame: full=prostaglandin e synthase 3 ame: full=cytosolic prostaglandin e2 synthase short=cpges ame: full=hsp90 co-chaperone ame: full=progesterone receptor complex p23 ame: full=telomerase-binding protein p23	2020	gi|8928507|sp|Q23280.1|YOCA_CAEELRecName: Full=Uncharacterized protein ZC395.10	Q23280.1	1.13848e-24	60	106.301	147	89		0.773167	0.000227148	0.128305	0.7406
eyeless, ey
comp399554_c0_seq1	pax6_drome ame: full=paired box protein pax-6 ame: full=protein eyeless	116	gi|12643549|sp|O18381.3|PAX6_DROMERecName: Full=Paired box protein Pax-6; AltName: Full=Protein eyeless	O18381	7.97156e-19	100	82.4185	38	38
UDP-galactose 4’-epimerase, Gale
comp978_c0_seq1	gale_drome ame: full=probable udp-glucose 4-epimerase ame: full=galactowaldenase ame: full=udp-galactose 4-epimerase	1659	gi|11386857|sp|Q9W0P5.1|GALE_DROMERecName: Full=Probable UDP-glucose 4-epimerase; AltName: Full=Galactowaldenase; AltName: Full=UDP-galactose 4-epimerase	Q9W0P5	5.81747e-138	75	410.994	343	258		0.324149	0.00413238	0.466026	0.411949
comp3780_c0_seq1	gale_drome ame: full=probable udp-glucose 4-epimerase ame: full=galactowaldenase ame: full=udp-galactose 4-epimerase	1598	gi|11386857|sp|Q9W0P5.1|GALE_DROMERecName: Full=Probable UDP-glucose 4-epimerase; AltName: Full=Galactowaldenase; AltName: Full=UDP-galactose 4-epimerase	Q9W0P5	4.36038e-157	76	459.144	347	266		0.323547	0.0183271	-0.512956	0.688279
Trehalase, Treh
comp4102_c0_seq1	rho1_drome ame: full=ras-like gtp-binding protein rho1 flags: precursor	1942	gi|1350593|sp|P48148.1|RHO1_DROMERecName: Full=Ras-like GTP-binding protein Rho1; Flags: Precursor	P48148	1.38243e-116	98	353.214	179	176		0.647299	0.00127607	0.216865	0.810719
comp4104_c0_seq1	trea_pimhy ame: full=trehalase ame: full= -trehalase ame: full= -trehalose glucohydrolase flags: precursor	2207	gi|74843251|sp|Q8MMG9.1|TREA_PIMHYRecName: Full=Trehalase; AltName: Full=Alpha,alpha-trehalase; AltName: Full=Alpha,alpha-trehalose glucohydrolase; Flags: Precursor	Q8MMG9	0	72	599.742	527	384		0.333353	0.00211218	0.465961	0.517082
comp59238_c0_seq1	trea_apime ame: full=trehalase ame: full= -trehalase ame: full= -trehalose glucohydrolase flags: precursor	1942	gi|166231328|sp|A8J4S9.1|TREA_APIMERecName: Full=Trehalase; AltName: Full=Alpha,alpha-trehalase; AltName: Full=Alpha,alpha-trehalose glucohydrolase; Flags: Precursor	A8J4S9	0	80	740.725	525	422		0.519153	0.00406658	-0.33283	0.483282
comp94334_c0_seq1	trea_apime ame: full=trehalase ame: full= -trehalase ame: full= -trehalose glucohydrolase flags: precursor	116	gi|166231328|sp|A8J4S9.1|TREA_APIMERecName: Full=Trehalase; AltName: Full=Alpha,alpha-trehalase; AltName: Full=Alpha,alpha-trehalose glucohydrolase; Flags: Precursor	A8J4S9	1.98576e-15	94	72.4034	38	36
period, per
comp109862_c0_seq1	per_peram ame: full=period circadian protein	178	gi|11467953|sp|Q25637.2|PER_PERAMRecName: Full=Period circadian protein	Q25637	1.5526e-26	89	105.531	58	52
comp110891_c0_seq1	per_peram ame: full=period circadian protein	215	gi|11467953|sp|Q25637.2|PER_PERAMRecName: Full=Period circadian protein	Q25637	4.56026e-31	90	119.013	71	64
comp159077_c0_seq1	per_peram ame: full=period circadian protein	265	gi|11467953|sp|Q25637.2|PER_PERAMRecName: Full=Period circadian protein	Q25637	1.60698e-18	69	83.9593	81	56
comp93768_c0_seq1	per_peram ame: full=period circadian protein	123	gi|11467953|sp|Q25637.2|PER_PERAMRecName: Full=Period circadian protein	Q25637	3.4774e-12	84	63.5438	39	33
Cytochrome b5-related, Cyt-b5-r
comp3627_c0_seq1	cyb5r_drome ame: full=cytochrome b5-related protein ame: full=protein tu-36b	2189	gi|68067970|sp|P19967.2|CYB5R_DROMERecName: Full=Cytochrome b5-related protein; AltName: Full=Protein TU-36B	P19967	1.48703e-112	63	354.369	428	273		0.249268	0.00925716	-0.716866	0.975008
comp17259_c0_seq1	cyb5r_drome ame: full=cytochrome b5-related protein ame: full=protein tu-36b	1952	gi|68067970|sp|P19967.2|CYB5R_DROMERecName: Full=Cytochrome b5-related protein; AltName: Full=Protein TU-36B	P19967	9.09776e-114	61	355.14	416	254	yes	0.0431346	0.0140606	-1.36282	0.658209
comp41339_c0_seq1	cyb5r_drome ame: full=cytochrome b5-related protein ame: full=protein tu-36b	1651	gi|68067970|sp|P19967.2|CYB5R_DROMERecName: Full=Cytochrome b5-related protein; AltName: Full=Protein TU-36B	P19967	1.7973e-108	61	338.191	419	259		0.36166	0.0203537	-0.478	0.807446
desaturase 2, desat 2
comp269525_c0_seq1	acod2_rat ame: full=acyl- desaturase 2 ame: full=delta -desaturase 2 short=delta-9 desaturase 2 ame: full=fatty acid desaturase 2 ame: full=stearoyl- desaturase 2	153	gi|55976172|sp|Q6P7B9.1|ACOD2_RATRecName: Full=Acyl-CoA desaturase 2; AltName: Full=Delta(9)-desaturase 2; Short=Delta-9 desaturase 2; AltName: Full=Fatty acid desaturase 2; AltName: Full=Stearoyl-CoA desaturase 2	Q6P7B9	2.32619e-18	87	79.7221	48	42
Ecdysone-induced protein 28/29kD, Eip71CD
comp2426_c0_seq1	msra_drome ame: full=peptide methionine sulfoxide reductase ame: full=ecdysone-induced protein 28 29 kda ame: full=methionine-s-sulfoxide reductase ame: full=peptide-methionine -s-oxide reductase	1102	gi|45644943|sp|P08761.2|MSRA_DROMERecName: Full=Peptide methionine sulfoxide reductase; AltName: Full=Ecdysone-induced protein 28/29 kDa; AltName: Full=Methionine-S-sulfoxide reductase; AltName: Full=Peptide-methionine (S)-S-oxide reductase	P08761	6.88462e-63	66	207.608	216	143		0.721096	0.00185634	0.168306	0.821068
MLF1-adaptor molecule, Madm
comp299053_c0_seq1	nrbp_drops ame: full=nuclear receptor-binding protein homolog ame: full=mlf1-adaptor molecule	170	gi|206557934|sp|Q297L2.2|NRBP_DROPSRecName: Full=Nuclear receptor-binding protein homolog; AltName: Full=MLF1-adaptor molecule	Q297L2	7.14719e-22	91	91.6633	56	51
comp69045_c0_seq1	nrbp_drome ame: full=nuclear receptor-binding protein homolog ame: full=mlf1-adaptor molecule	271	gi|75029569|sp|Q9Y0Y6.1|NRBP_DROMERecName: Full=Nuclear receptor-binding protein homolog; AltName: Full=MLF1-adaptor molecule	Q9Y0Y6	1.09964e-17	66	81.2629	89	59		0.658861	0.0139282	0.374624	0.75666
comp104948_c0_seq1	nrbp_drops ame: full=nuclear receptor-binding protein homolog ame: full=mlf1-adaptor molecule	235	gi|206557934|sp|Q297L2.2|NRBP_DROPSRecName: Full=Nuclear receptor-binding protein homolog; AltName: Full=MLF1-adaptor molecule	Q297L2	5.31435e-26	82	104.375	78	64				-0.507128	0.772884
Pyrroline 5-carboxylate reductase, P5cr
comp117667_c0_seq1	al4a1_danre ame: full=delta-1-pyrroline-5-carboxylate mitochondrial short=p5c dehydrogenase ame: full=aldehyde dehydrogenase family 4 member a1 flags: precursor	223	gi|85542188|sp|Q7SY23.1|AL4A1_DANRERecName: Full=Delta-1-pyrroline-5-carboxylate dehydrogenase, mitochondrial; Short=P5C dehydrogenase; AltName: Full=Aldehyde dehydrogenase family 4 member A1; Flags: Precursor	Q7SY23	2.32736e-29	80	112.849	73	59				-0.931384	0.325739
comp127382_c0_seq1	al4a1_danre ame: full=delta-1-pyrroline-5-carboxylate mitochondrial short=p5c dehydrogenase ame: full=aldehyde dehydrogenase family 4 member a1 flags: precursor	153	gi|85542188|sp|Q7SY23.1|AL4A1_DANRERecName: Full=Delta-1-pyrroline-5-carboxylate dehydrogenase, mitochondrial; Short=P5C dehydrogenase; AltName: Full=Aldehyde dehydrogenase family 4 member A1; Flags: Precursor	Q7SY23	4.79448e-17	86	77.411	50	43
comp147860_c0_seq1	p5cs_ponab ame: full=delta-1-pyrroline-5-carboxylate synthase short=p5cs ame: full=aldehyde dehydrogenase family 18 member a1 includes: ame: full=glutamate 5-kinase short=gk ame: full=gamma-glutamyl kinase includes: ame: full=gamma-glutamyl phosphate reductase short=gpr ame: full=glutamate-5-semialdehyde dehydrogenase ame: full=glutamyl-gamma-semialdehyde dehydrogenase	194	gi|75054705|sp|Q5R4M8.1|P5CS_PONABRecName: Full=Delta-1-pyrroline-5-carboxylate synthase; Short=P5CS; AltName: Full=Aldehyde dehydrogenase family 18 member A1; Includes: RecName: Full=Glutamate 5-kinase; Short=GK; AltName: Full=Gamma-glutamyl kinase; Includes: RecName: Full=Gamma-glutamyl phosphate reductase; Short=GPR; AltName: Full=Glutamate-5-semialdehyde dehydrogenase; AltName: Full=Glutamyl-…	Q5R4M8	7.92006e-21	88	89.3521	60	53
comp162439_c0_seq1	al4a1_danre ame: full=delta-1-pyrroline-5-carboxylate mitochondrial short=p5c dehydrogenase ame: full=aldehyde dehydrogenase family 4 member a1 flags: precursor	248	gi|85542188|sp|Q7SY23.1|AL4A1_DANRERecName: Full=Delta-1-pyrroline-5-carboxylate dehydrogenase, mitochondrial; Short=P5C dehydrogenase; AltName: Full=Aldehyde dehydrogenase family 4 member A1; Flags: Precursor	Q7SY23	3.68599e-18	80	82.0333	46	37
comp199226_c0_seq1	al4a1_bovin ame: full=delta-1-pyrroline-5-carboxylate mitochondrial short=p5c dehydrogenase ame: full=aldehyde dehydrogenase family 4 member a1 flags: precursor	146	gi|193806687|sp|A7YWE4.1|AL4A1_BOVINRecName: Full=Delta-1-pyrroline-5-carboxylate dehydrogenase, mitochondrial; Short=P5C dehydrogenase; AltName: Full=Aldehyde dehydrogenase family 4 member A1; Flags: Precursor	A7YWE4	1.35394e-12	75	64.6994	48	36
comp218232_c0_seq1	p5cr1_mouse ame: full=pyrroline-5-carboxylate reductase mitochondrial short=p5c reductase 1 short=p5cr 1	215	gi|60390641|sp|Q922W5.1|P5CR1_MOUSERecName: Full=Pyrroline-5-carboxylate reductase 1, mitochondrial; Short=P5C reductase 1; Short=P5CR 1	Q922W5	6.45705e-20	73	84.3445	71	52
comp313505_c0_seq1	al4a1_danre ame: full=delta-1-pyrroline-5-carboxylate mitochondrial short=p5c dehydrogenase ame: full=aldehyde dehydrogenase family 4 member a1 flags: precursor	109	gi|85542188|sp|Q7SY23.1|AL4A1_DANRERecName: Full=Delta-1-pyrroline-5-carboxylate dehydrogenase, mitochondrial; Short=P5C dehydrogenase; AltName: Full=Aldehyde dehydrogenase family 4 member A1; Flags: Precursor	Q7SY23	6.87014e-14	94	67.781	36	34
comp16932_c0_seq1	p5cr3_macfa ame: full=pyrroline-5-carboxylate reductase 3 short=p5c reductase 3 short=p5cr 3 ame: full=pyrroline-5-carboxylate reductase-like protein	1251	gi|75075899|sp|Q4R531.1|P5CR3_MACFARecName: Full=Pyrroline-5-carboxylate reductase 3; Short=P5C reductase 3; Short=P5CR 3; AltName: Full=Pyrroline-5-carboxylate reductase-like protein	Q4R531	2.93051e-67	63	221.476	270	171		0.991937	0.00188281	-0.00265137	0.656878
DnaJ-like-1, Dnaj-1
comp18793_c0_seq1	dnjc1_human ame: full= homolog subfamily c member 1 ame: full= protein homolog mtj1 flags: precursor	1673	gi|27805464|sp|Q96KC8.1|DNJC1_HUMANRecName: Full=DnaJ homolog subfamily C member 1; AltName: Full=DnaJ protein homolog MTJ1; Flags: Precursor	Q96KC8	4.13624e-59	56	211.46	346	197		0.583764	0.00510984	0.2458	0.420695
comp1000_c0_seq1	dnaj1_drome ame: full= protein homolog 1 short=droj1	2709	gi|13124719|sp|Q24133.3|DNAJ1_DROMERecName: Full=DnaJ protein homolog 1; Short=DROJ1	Q24133	5.40124e-133	71	408.683	358	256		0.932416	0.00151098	0.0316376	0.68009
comp8653_c0_seq1	dnja1_ponab ame: full= homolog subfamily a member 1 flags: precursor	2203	gi|75054629|sp|Q5NVI9.1|DNJA1_PONABRecName: Full=DnaJ homolog subfamily A member 1; Flags: Precursor	Q5NVI9	2.1754e-149	77	448.358	402	313		0.486803	0.00361134	-0.355647	0.940615
shibire, shi
comp115573_c0_seq1	dyn_drome ame: full=dynamin ame: full=protein shibire ame: full=ddyn	116	gi|33302264|sp|P27619.2|DYN_DROMERecName: Full=Dynamin; AltName: Full=Protein shibire; AltName: Full=dDyn	P27619	1.42775e-11	92	61.6178	38	35
comp131008_c0_seq1	dyn_drome ame: full=dynamin ame: full=protein shibire ame: full=ddyn	177	gi|33302264|sp|P27619.2|DYN_DROMERecName: Full=Dynamin; AltName: Full=Protein shibire; AltName: Full=dDyn	P27619	3.98024e-17	93	78.5666	58	54
comp155673_c0_seq1	dyn_drome ame: full=dynamin ame: full=protein shibire ame: full=ddyn	124	gi|33302264|sp|P27619.2|DYN_DROMERecName: Full=Dynamin; AltName: Full=Protein shibire; AltName: Full=dDyn	P27619	8.01965e-18	92	79.7221	41	38
comp171909_c0_seq1	dyn_drome ame: full=dynamin ame: full=protein shibire ame: full=ddyn	209	gi|33302264|sp|P27619.2|DYN_DROMERecName: Full=Dynamin; AltName: Full=Protein shibire; AltName: Full=dDyn	P27619	1.19497e-34	94	129.028	69	65
comp191964_c0_seq1	dyn_drome ame: full=dynamin ame: full=protein shibire ame: full=ddyn	156	gi|33302264|sp|P27619.2|DYN_DROMERecName: Full=Dynamin; AltName: Full=Protein shibire; AltName: Full=dDyn	P27619	1.07312e-14	80	71.2478	50	40
comp505396_c0_seq1	dyn_drome ame: full=dynamin ame: full=protein shibire ame: full=ddyn	110	gi|33302264|sp|P27619.2|DYN_DROMERecName: Full=Dynamin; AltName: Full=Protein shibire; AltName: Full=dDyn	P27619	1.52629e-12	94	64.3142	36	34
no match
ribose 5-phosphate isomerase
a methyl dopa-resistant, amd
Glyceraldehyde 3 phosph.deh. 1, Gapdh 1
Phosphogluconate mutase, Pgm
black, b
jetlag, jet
vrille, vri
Open rectifier K+ channel 1, Ork1
desaturase 1, desat 1
Serotonin transporter, SerT
clockwork orange, cwo
Thor
CG7182
hsr-omega, Hsr w
Serotonin receptor 7, 5-HT7
derailed, drl
Rhodopsin 3, Rh3

## Sheet: Clitarchus
Clitarchus hookeri											Differential Gene Expression
	Blast statistics									Significant (any package)	EdgeR	BaySEq	DESeq
Transcript name	Sequence description	Sequence length	Hit description	Hit Accession	E-Value	Similarity	Score	Alignment length	Positives		p value	Likelihood	Log2FC	p value
sorbitol dehydrogenase
comp5301_c0_seq1	dhso_bovin ame: full=sorbitol dehydrogenase ame: full=l-iditol 2-dehydrogenase	1487	gi|75069845|sp|Q58D31.3|DHSO_BOVINRecName: Full=Sorbitol dehydrogenase; AltName: Full=L-iditol 2-dehydrogenase	Q58D31	1.97565e-136	76	405.216	346	263		0.74065	0.000591041	0.103989	0.786308
glucose 6 -phosphate isomerase
comp4048_c0_seq1	g6pi_droya ame: full=glucose-6-phosphate isomerase short=gpi ame: full=phosphoglucose isomerase short=pgi ame: full=phosphohexose isomerase short=phi	2969	gi|1730180|sp|P52031.1|G6PI_DROYARecName: Full=Glucose-6-phosphate isomerase; Short=GPI; AltName: Full=Phosphoglucose isomerase; Short=PGI; AltName: Full=Phosphohexose isomerase; Short=PHI	P52031	0	83	800.431	550	457		0.978266	0.00225578	-0.0365553	0.913413
comp5453_c0_seq1	g6pi_droya ame: full=glucose-6-phosphate isomerase short=gpi ame: full=phosphoglucose isomerase short=pgi ame: full=phosphohexose isomerase short=phi	2000	gi|1730180|sp|P52031.1|G6PI_DROYARecName: Full=Glucose-6-phosphate isomerase; Short=GPI; AltName: Full=Phosphoglucose isomerase; Short=PGI; AltName: Full=Phosphohexose isomerase; Short=PHI	P52031	0	78	757.673	553	434		0.242478	0.0014515	-0.600867	0.330211
comp24186_c0_seq1	g6pi_drosi ame: full=glucose-6-phosphate isomerase short=gpi ame: full=phosphoglucose isomerase short=pgi ame: full=phosphohexose isomerase short=phi	1341	gi|1730179|sp|P52030.1|G6PI_DROSIRecName: Full=Glucose-6-phosphate isomerase; Short=GPI; AltName: Full=Phosphoglucose isomerase; Short=PGI; AltName: Full=Phosphohexose isomerase; Short=PHI	P52030	0	74	542.347	422	313		0.381952	0.00705822	-0.429936	0.354233
comp1146_c0_seq1	g6pi_droya ame: full=glucose-6-phosphate isomerase short=gpi ame: full=phosphoglucose isomerase short=pgi ame: full=phosphohexose isomerase short=phi	454	gi|1730180|sp|P52031.1|G6PI_DROYARecName: Full=Glucose-6-phosphate isomerase; Short=GPI; AltName: Full=Phosphoglucose isomerase; Short=PGI; AltName: Full=Phosphohexose isomerase; Short=PHI	P52031	2.238e-52	81	179.874	136	111		0.330078	0.0151164	-0.465681	0.287915
glyceraldehyde-3-phosphate dehydrogenase
comp4576_c0_seq1	g3p2_drome ame: full=glyceraldehyde-3-phosphate dehydrogenase 2 ame: full=glyceraldehyde-3-phosphate dehydrogenase ii short=gapdh ii	1468	gi|14286123|sp|P07487.2|G3P2_DROMERecName: Full=Glyceraldehyde-3-phosphate dehydrogenase 2; AltName: Full=Glyceraldehyde-3-phosphate dehydrogenase II; Short=GAPDH II	P07487	0	91	565.074	332	304		0.281011	0.00042265	-0.439246	0.230889
glucose 6 phosphate dehydrogenase
comp42693_c0_seq1	ugdh_drome ame: full=udp-glucose 6-dehydrogenase short=udp-glc dehydrogenase short=udp- short=udpgdh ame: full=protein sugarless ame: full=protein suppenkasper	472	gi|6175085|sp|O02373.1|UGDH_DROMERecName: Full=UDP-glucose 6-dehydrogenase; Short=UDP-Glc dehydrogenase; Short=UDP-GlcDH; Short=UDPGDH; AltName: Full=Protein sugarless; AltName: Full=Protein suppenkasper	O02373	1.06368e-69	93	224.172	129	120		0.83783	0.0209068	0.112854	0.931318
comp3233_c0_seq1	ugdh_drome ame: full=udp-glucose 6-dehydrogenase short=udp-glc dehydrogenase short=udp- short=udpgdh ame: full=protein sugarless ame: full=protein suppenkasper	2155	gi|6175085|sp|O02373.1|UGDH_DROMERecName: Full=UDP-glucose 6-dehydrogenase; Short=UDP-Glc dehydrogenase; Short=UDP-GlcDH; Short=UDPGDH; AltName: Full=Protein sugarless; AltName: Full=Protein suppenkasper	O02373	0	87	541.576	352	308		0.307098	0.0494822	-0.431565	0.305299
comp4060_c0_seq1	g6pd_cerca ame: full=glucose-6-phosphate 1-dehydrogenase short=g6pd ame: full=zwischenferment	3175	gi|1169799|sp|P41571.1|G6PD_CERCARecName: Full=Glucose-6-phosphate 1-dehydrogenase; Short=G6PD; AltName: Full=Zwischenferment	P41571	0	82	747.273	507	419		0.258727	0.038346	0.421743	0.28623
ribose 5-phosphate isomerase
no match
carbohydrate
comp68_c0_seq1	nnrd_human ame: full=atp-dependent -nad h-hydrate dehydratase ame: full=atp-dependent nad hx dehydratase ame: full=carbohydrate kinase domain-containing protein flags: precursor	1219	gi|74728128|sp|Q8IW45.1|NNRD_HUMANRecName: Full=ATP-dependent (S)-NAD(P)H-hydrate dehydratase; AltName: Full=ATP-dependent NAD(P)HX dehydratase; AltName: Full=Carbohydrate kinase domain-containing protein; Flags: Precursor	Q8IW45.1	5.82255e-68	68	225.328	243	167		0.532744	0.0131795	0.246516	0.620178
comp21490_c0_seq1	chstb_rat ame: full=carbohydrate sulfotransferase 11 ame: full=chondroitin 4-o-sulfotransferase 1 ame: full=chondroitin 4-sulfotransferase 1 short=c4s-1 short=c4st-1 short=c4st1	936	gi|83286899|sp|P69478.1|CHSTB_RATRecName: Full=Carbohydrate sulfotransferase 11; AltName: Full=Chondroitin 4-O-sulfotransferase 1; AltName: Full=Chondroitin 4-sulfotransferase 1; Short=C4S-1; Short=C4ST-1; Short=C4ST1	P69478.1	6.27857e-75	68	240.35	255	174		0.414125	0.0343443	0.348258	0.404722
comp41605_c0_seq1	fggy_mouse ame: full=fggy carbohydrate kinase domain-containing protein	909	gi|171769534|sp|A2AJL3.1|FGGY_MOUSERecName: Full=FGGY carbohydrate kinase domain-containing protein	A2AJL3.1	3.61979e-28	72	117.472	122	89		0.517397	0.0332176	-0.426177	0.802596
comp66040_c0_seq1	fggy_mouse ame: full=fggy carbohydrate kinase domain-containing protein	987	gi|171769534|sp|A2AJL3.1|FGGY_MOUSERecName: Full=FGGY carbohydrate kinase domain-containing protein	A2AJL3.1	3.76147e-113	73	345.895	335	246		0.832838	0.019951	0.0965187	0.810639
smp-30
comp1844_c0_seq1	rgn_xenla ame: full=regucalcin short=rc ame: full=gluconolactonase short=gnl ame: full=senescence marker protein 30 short=smp-30 short=xsmp-30	1357	gi|82115035|sp|Q9I922.1|RGN_XENLARecName: Full=Regucalcin; Short=RC; AltName: Full=Gluconolactonase; Short=GNL; AltName: Full=Senescence marker protein 30; Short=SMP-30; Short=xSMP-30	Q9I922.1	2.28745e-74	59	241.891	302	179		0.880527	0.00404675	-0.0906788	0.877691
comp3754_c0_seq1	rgn_xenla ame: full=regucalcin short=rc ame: full=gluconolactonase short=gnl ame: full=senescence marker protein 30 short=smp-30 short=xsmp-30	1753	gi|82115035|sp|Q9I922.1|RGN_XENLARecName: Full=Regucalcin; Short=RC; AltName: Full=Gluconolactonase; Short=GNL; AltName: Full=Senescence marker protein 30; Short=SMP-30; Short=xSMP-30	Q9I922.1	5.82827e-66	57	223.402	310	177		0.564948	0.00210233	-0.283401	0.614287
comp15857_c0_seq1	rgn_xenla ame: full=regucalcin short=rc ame: full=gluconolactonase short=gnl ame: full=senescence marker protein 30 short=smp-30 short=xsmp-30	1088	gi|82115035|sp|Q9I922.1|RGN_XENLARecName: Full=Regucalcin; Short=RC; AltName: Full=Gluconolactonase; Short=GNL; AltName: Full=Senescence marker protein 30; Short=SMP-30; Short=xSMP-30	Q9I922.1	9.09479e-72	60	232.261	304	184	yes	0.0139973	0.0803088	-1.08324	0.0113687
comp37871_c0_seq1	rgn_xenla ame: full=regucalcin short=rc ame: full=gluconolactonase short=gnl ame: full=senescence marker protein 30 short=smp-30 short=xsmp-30	789	gi|82115035|sp|Q9I922.1|RGN_XENLARecName: Full=Regucalcin; Short=RC; AltName: Full=Gluconolactonase; Short=GNL; AltName: Full=Senescence marker protein 30; Short=SMP-30; Short=xSMP-30	Q9I922.1	4.46969e-61	62	201.06	250	156		0.195737	0.0298387	0.637851	0.284219
circadian
comp2822_c0_seq1	cccp_droya ame: full=circadian clock-controlled protein flags: precursor	2062	gi|41016825|sp|Q24764.1|CCCP_DROYARecName: Full=Circadian clock-controlled protein; Flags: Precursor	Q24764.1	3.45392e-21	48	98.2117	232	112		0.424216	0.000234546	-0.373249	0.396249
comp2884_c0_seq1	cccp_droya ame: full=circadian clock-controlled protein flags: precursor	2877	gi|41016825|sp|Q24764.1|CCCP_DROYARecName: Full=Circadian clock-controlled protein; Flags: Precursor	Q24764.1	1.59506e-14	45	78.5666	231	104		0.914363	0.000968689	-0.0801988	0.861492
comp4099_c0_seq1	cccp_droya ame: full=circadian clock-controlled protein flags: precursor	1959	gi|41016825|sp|Q24764.1|CCCP_DROYARecName: Full=Circadian clock-controlled protein; Flags: Precursor	Q24764.1	6.18326e-19	46	91.2781	218	101		0.0625551	0.000959517	1.96243	0.508716
comp4160_c0_seq1	cccp_droya ame: full=circadian clock-controlled protein flags: precursor	1205	gi|41016825|sp|Q24764.1|CCCP_DROYARecName: Full=Circadian clock-controlled protein; Flags: Precursor	Q24764.1	1.72178e-23	49	102.064	229	114		0.262497	0.0135967	-0.473946	0.176515
cold
comp3628_c0_seq1	csde1_rat ame: full=cold shock domain-containing protein e1 ame: full=protein unr	5203	gi|137045|sp|P18395.1|CSDE1_RATRecName: Full=Cold shock domain-containing protein E1; AltName: Full=Protein UNR	P18395.1	0	62	629.787	809	506		0.339328	0.0110716	0.361847	0.315537
hsp --> including hsp-binding proteins
comp19665_c0_seq1	cdc37_drovi ame: full=hsp90 co-chaperone cdc37 ame: full=hsp90 chaperone protein kinase-targeting subunit	1868	gi|21542002|sp|Q24740.1|CDC37_DROVIRecName: Full=Hsp90 co-chaperone Cdc37; AltName: Full=Hsp90 chaperone protein kinase-targeting subunit	Q24740.1	1.4731e-109	69	342.043	364	254		0.482832	0.0140796	0.264082	0.555636
comp5814_c0_seq1	ch10_schja ame: full=10 kda heat shock mitochondrial short=hsp10 ame: full=10 kda chaperonin ame: full=chaperonin 10 short=cpn10	621	gi|215275262|sp|Q5DC69.2|CH10_SCHJARecName: Full=10 kDa heat shock protein, mitochondrial; Short=Hsp10; AltName: Full=10 kDa chaperonin; AltName: Full=Chaperonin 10; Short=CPN10	Q5DC69.2	2.66932e-33	79	120.939	96	76		0.306515	0.00848899	-0.429197	0.275925
comp3883_c0_seq1	ch60_drome ame: full=60 kda heat shock mitochondrial ame: full=60 kda chaperonin ame: full=cpn60 ame: full=heat shock protein 60 short=hsp-60 ame: full=hsp60 ame: full=mitochondrial matrix protein p1 flags: precursor	2276	gi|12644042|sp|O02649.3|CH60_DROMERecName: Full=60 kDa heat shock protein, mitochondrial; AltName: Full=60 kDa chaperonin; AltName: Full=CPN60; AltName: Full=Heat shock protein 60; Short=HSP-60; AltName: Full=Hsp60; AltName: Full=Mitochondrial matrix protein P1; Flags: Precursor	O02649.3	0	91	847.04	555	510		0.613166	0.00249451	-0.222754	0.526185
comp2844_c0_seq1	chip_human ame: full=e3 ubiquitin-protein ligase chip ame: full=antigen ny-co-7 ame: full=cll-associated antigen kw-8 ame: full=carboxy terminus of hsp70-interacting protein ame: full=stip1 homology and u box-containing protein 1	1680	gi|78099173|sp|Q9UNE7.2|CHIP_HUMANRecName: Full=E3 ubiquitin-protein ligase CHIP; AltName: Full=Antigen NY-CO-7; AltName: Full=CLL-associated antigen KW-8; AltName: Full=Carboxy terminus of Hsp70-interacting protein; AltName: Full=STIP1 homology and U box-containing protein 1	Q9UNE7.2	5.35184e-112	75	342.813	279	212		0.975771	0.000520454	-0.0139877	0.964012
comp10156_c0_seq1	djb11_human ame: full= homolog subfamily b member 11 ame: full=apobec1-binding protein 2 short=abbp-2 ame: full= protein homolog 9 ame: full=er-associated dnaj ame: full=er-associated hsp40 co-chaperone ame: full=er-associated dnaj protein 3 short=erdj3 short=erj3p ame: full=hedj ame: full=human protein 9 short=hdj-9 ame: full=pwp1-interacting protein 4 flags: precursor	1712	gi|18203497|sp|Q9UBS4.1|DJB11_HUMANRecName: Full=DnaJ homolog subfamily B member 11; AltName: Full=APOBEC1-binding protein 2; Short=ABBP-2; AltName: Full=DnaJ protein homolog 9; AltName: Full=ER-associated DNAJ; AltName: Full=ER-associated Hsp40 co-chaperone; AltName: Full=ER-associated dnaJ protein 3; Short=ERdj3; Short=ERj3p; AltName: Full=HEDJ; AltName: Full=Human DnaJ protein 9; Short=hDj-9; …	Q9UBS4.1	6.958e-132	74	396.356	359	269		0.775814	0.00269398	-0.137866	0.696099
comp62847_c0_seq1	hbap1_danre ame: full=hspb1-associated protein 1 homolog	589	gi|209572628|sp|Q6AXL5.2|HBAP1_DANRERecName: Full=HSPB1-associated protein 1 homolog	Q6AXL5.2	4.01294e-28	55	113.235	164	91		0.509768	0.0334295	-0.386623	0.51744
comp2214_c0_seq1	hpbp1_macfa ame: full=hsp70-binding protein 1 short= 1 ame: full=heat shock protein-binding protein 1 ame: full=hsp70-interacting protein 1	1141	gi|75075952|sp|Q4R588.1|HPBP1_MACFARecName: Full=Hsp70-binding protein 1; Short=HspBP1; AltName: Full=Heat shock protein-binding protein 1; AltName: Full=Hsp70-interacting protein 1	Q4R588.1	2.85541e-37	53	143.28	291	156		0.778282	0.00750957	-0.144719	0.708165
comp2817_c0_seq1	hs90a_chick ame: full=heat shock protein hsp 90-alpha	2681	gi|123668|sp|P11501.3|HS90A_CHICKRecName: Full=Heat shock protein HSP 90-alpha	P11501.3	0	88	1052.74	734	649		0.980016	0.000157318	-0.0342542	0.937643
comp58999_c0_seq1	hsp68_drome ame: full=heat shock protein 68	862	gi|13124306|sp|O97125.1|HSP68_DROMERecName: Full=Heat shock protein 68	O97125.1	6.97541e-133	88	397.512	269	239		0.397282	0.0524283	0.48852	0.642388
comp212156_c0_seq1	hsp68_drome ame: full=heat shock protein 68	146	gi|13124306|sp|O97125.1|HSP68_DROMERecName: Full=Heat shock protein 68	O97125.1	3.54106e-22	100	92.0485	47	47
comp411267_c0_seq1	hsp68_drome ame: full=heat shock protein 68	149	gi|13124306|sp|O97125.1|HSP68_DROMERecName: Full=Heat shock protein 68	O97125.1	1.96677e-22	97	92.8189	49	48
comp55310_c0_seq1	hsp71_anoal ame: full=heat shock protein 70 a1	268	gi|1170372|sp|P41825.1|HSP71_ANOALRecName: Full=Heat shock protein 70 A1	P41825.1	2.47547e-43	93	152.525	88	82	yes			-2.38441	0.0132556
comp60629_c0_seq1	hsp71_anoal ame: full=heat shock protein 70 a1	227	gi|1170372|sp|P41825.1|HSP71_ANOALRecName: Full=Heat shock protein 70 A1	P41825.1	8.25229e-37	92	134.035	75	69	yes	0.00704482	0.234569	-1.86724	0.0721726
comp123061_c0_seq1	hsp71_anoal ame: full=heat shock protein 70 a1	247	gi|1170372|sp|P41825.1|HSP71_ANOALRecName: Full=Heat shock protein 70 A1	P41825.1	7.69006e-38	95	137.117	81	77
comp87717_c0_seq1	hsp71_drome ame: full=major heat shock 70 kda protein ab short=heat shock protein 70ab ame: full=hsp70-87a7	297	gi|46397813|sp|P02825.3|HSP71_DROMERecName: Full=Major heat shock 70 kDa protein Ab; Short=Heat shock protein 70Ab; AltName: Full=HSP70-87A7 >gi|46397852|sp|P82910.2|HSP70_DROME RecName: Full=Major heat shock 70 kDa protein Aa; Short=Heat shock protein 70Aa; AltName: Full=HSP70-87A7	P02825.3	1.55386e-38	98	139.813	98	97	yes	0.00989233	0.142436	-1.7966	0.0567821
comp185038_c0_seq1	hsp71_oryla ame: full=heat shock 70 kda protein 1 short=hsp70-1	156	gi|21263742|sp|Q9I8F9.1|HSP71_ORYLARecName: Full=Heat shock 70 kDa protein 1; Short=HSP70-1	Q9I8F9.1	4.94395e-24	94	97.4413	50	47				1.14411	0.588825
comp25912_c0_seq1	hsp74_anoal ame: full=heat shock protein 70 b2	1279	gi|1170377|sp|P41827.1|HSP74_ANOALRecName: Full=Heat shock protein 70 B2	P41827.1	0	92	704.516	425	395		0.636793	0.00780551	0.181832	0.73371
comp33620_c0_seq1	hsp74_anoal ame: full=heat shock protein 70 b2	758	gi|1170377|sp|P41827.1|HSP74_ANOALRecName: Full=Heat shock protein 70 B2	P41827.1	1.80294e-102	77	317.775	252	196	yes	0.000419697	0.532878	-1.74998	0.000843081
comp271610_c0_seq1	hsp74_drome ame: full=major heat shock 70 kda protein bbb short=heat shock protein 70bbb ame: full=hsp70-87c1	130	gi|46396042|sp|Q9VG58.2|HSP74_DROMERecName: Full=Major heat shock 70 kDa protein Bbb; Short=Heat shock protein 70Bbb; AltName: Full=HSP70-87C1	Q9VG58.2	3.81795e-19	97	83.1889	42	41
comp27207_c0_seq1	hsp7a_drosi ame: full=heat shock 70 kda protein cognate 1 ame: full=heat shock 70 kda protein 70c	124	gi|266309|sp|P02826.1|HSP7A_DROSIRecName: Full=Heat shock 70 kDa protein cognate 1; AltName: Full=Heat shock 70 kDa protein 70C	P02826.1	1.4373e-14	97	67.3958	34	33
comp963_c0_seq1	hsp7b_drome ame: full=heat shock 70 kda protein cognate 2 ame: full=heat shock 70 kda protein 87d	1388	gi|13124735|sp|P11146.2|HSP7B_DROMERecName: Full=Heat shock 70 kDa protein cognate 2; AltName: Full=Heat shock 70 kDa protein 87D	P11146.2	9.67345e-60	79	212.231	184	147		0.570629	0.00650214	0.209141	0.629158
comp85015_c0_seq1	hsp7b_drome ame: full=heat shock 70 kda protein cognate 2 ame: full=heat shock 70 kda protein 87d	131	gi|13124735|sp|P11146.2|HSP7B_DROMERecName: Full=Heat shock 70 kDa protein cognate 2; AltName: Full=Heat shock 70 kDa protein 87D	P11146.2	3.91356e-19	97	83.1889	43	42
comp3498_c0_seq1	hsp7c_drome ame: full=heat shock 70 kda protein cognate 3 ame: full=78 kda glucose-regulated protein homolog ame: full=grp 78 ame: full=heat shock protein cognate 72 flags: precursor	2431	gi|55584057|sp|P29844.2|HSP7C_DROMERecName: Full=Heat shock 70 kDa protein cognate 3; AltName: Full=78 kDa glucose-regulated protein homolog; AltName: Full=GRP 78; AltName: Full=Heat shock protein cognate 72; Flags: Precursor	P29844.2	0	94	1060.06	656	621		0.61773	0.00351564	-0.224097	0.502875
comp2897_c0_seq1	hsp7d_manse ame: full=heat shock 70 kda protein cognate 4 short=hsc 70-4	2312	gi|12585261|sp|Q9U639.1|HSP7D_MANSERecName: Full=Heat shock 70 kDa protein cognate 4; Short=Hsc 70-4	Q9U639.1	0	96	1008.44	614	594		0.345966	0.000321908	-0.388441	0.284371
comp4239_c0_seq1	hsp7e_drome ame: full=heat shock 70 kda protein cognate 5	3216	gi|55977784|sp|P29845.2|HSP7E_DROMERecName: Full=Heat shock 70 kDa protein cognate 5	P29845.2	0	92	964.526	618	571		0.636633	0.00120516	0.154074	0.706066
comp1158_c0_seq1	stip1_macfa ame: full=stress-induced-phosphoprotein 1 short=sti1 ame: full=hsc70 hsp90-organizing protein short=hop	2409	gi|75077117|sp|Q4R8N7.1|STIP1_MACFARecName: Full=Stress-induced-phosphoprotein 1; Short=STI1; AltName: Full=Hsc70/Hsp90-organizing protein; Short=Hop	Q4R8N7.1	0	72	585.104	556	402		0.367493	0.0139971	-0.379888	0.300751
comp2440_c0_seq1	tebp_human ame: full=prostaglandin e synthase 3 ame: full=cytosolic prostaglandin e2 synthase short=cpges ame: full=hsp90 co-chaperone ame: full=progesterone receptor complex p23 ame: full=telomerase-binding protein p23	2233	gi|8928507|sp|Q23280.1|YOCA_CAEELRecName: Full=Uncharacterized protein ZC395.10	Q23280.1	3.68652e-26	59	110.923	147	87		0.687926	0.00214203	-0.181904	0.607883
comp28594_c0_seq1	trap1_human ame: full=heat shock protein 75 mitochondrial short=hsp 75 ame: full=tnfr-associated protein 1 ame: full=tumor necrosis factor type 1 receptor-associated protein short=trap-1 flags: precursor	1681	gi|67477458|sp|Q12931.3|TRAP1_HUMANRecName: Full=Heat shock protein 75 kDa, mitochondrial; Short=HSP 75; AltName: Full=TNFR-associated protein 1; AltName: Full=Tumor necrosis factor type 1 receptor-associated protein; Short=TRAP-1; Flags: Precursor	Q12931.3	1.6461e-177	75	525.398	456	342		0.900885	0.00484219	0.0324231	0.927921
comp63592_c0_seq1	trap1_human ame: full=heat shock protein 75 mitochondrial short=hsp 75 ame: full=tnfr-associated protein 1 ame: full=tumor necrosis factor type 1 receptor-associated protein short=trap-1 flags: precursor	292	gi|67477458|sp|Q12931.3|TRAP1_HUMANRecName: Full=Heat shock protein 75 kDa, mitochondrial; Short=HSP 75; AltName: Full=TNFR-associated protein 1; AltName: Full=Tumor necrosis factor type 1 receptor-associated protein; Short=TRAP-1; Flags: Precursor	Q12931.3	1.73362e-23	77	98.2117	84	65		0.787666	0.0262831	0.168107	0.903197
comp68483_c0_seq1	trap1_mouse ame: full=heat shock protein 75 mitochondrial short=hsp 75 ame: full=tnfr-associated protein 1 ame: full=tumor necrosis factor type 1 receptor-associated protein short=trap-1 flags: precursor	245	gi|17865622|sp|Q9CQN1.1|TRAP1_MOUSERecName: Full=Heat shock protein 75 kDa, mitochondrial; Short=HSP 75; AltName: Full=TNFR-associated protein 1; AltName: Full=Tumor necrosis factor type 1 receptor-associated protein; Short=TRAP-1; Flags: Precursor	Q9CQN1.1	2.90217e-27	81	108.227	81	66				-0.256257	0.871249
comp129737_c0_seq1	trap1_rat ame: full=heat shock protein 75 mitochondrial short=hsp 75 ame: full=tnfr-associated protein 1 ame: full=tumor necrosis factor type 1 receptor-associated protein short=trap-1 flags: precursor	140	gi|81910345|sp|Q5XHZ0.1|TRAP1_RATRecName: Full=Heat shock protein 75 kDa, mitochondrial; Short=HSP 75; AltName: Full=TNFR-associated protein 1; AltName: Full=Tumor necrosis factor type 1 receptor-associated protein; Short=TRAP-1; Flags: Precursor	Q5XHZ0.1	2.75801e-12	82	63.929	45	37
Trehalase, Treh
comp4314_c0_seq1	trea_pimhy ame: full=trehalase ame: full= -trehalase ame: full= -trehalose glucohydrolase flags: precursor	2403	gi|74843251|sp|Q8MMG9.1|TREA_PIMHYRecName: Full=Trehalase; AltName: Full=Alpha,alpha-trehalase; AltName: Full=Alpha,alpha-trehalose glucohydrolase; Flags: Precursor	Q8MMG9	0	72	602.823	527	383		0.311951	0.0555914	-0.450378	0.249251
comp4314_c0_seq2	trea_pimhy ame: full=trehalase ame: full= -trehalase ame: full= -trehalose glucohydrolase flags: precursor	2379	gi|74843251|sp|Q8MMG9.1|TREA_PIMHYRecName: Full=Trehalase; AltName: Full=Alpha,alpha-trehalase; AltName: Full=Alpha,alpha-trehalose glucohydrolase; Flags: Precursor	Q8MMG9	0	72	602.823	527	383		0.330407	0.0223502	-0.441383	0.292024
comp4314_c0_seq2	trea_pimhy ame: full=trehalase ame: full= -trehalase ame: full= -trehalose glucohydrolase flags: precursor	2379	gi|74843251|sp|Q8MMG9.1|TREA_PIMHYRecName: Full=Trehalase; AltName: Full=Alpha,alpha-trehalase; AltName: Full=Alpha,alpha-trehalose glucohydrolase; Flags: Precursor	Q8MMG9	0	72	602.823	527	383		0.330407	0.0223502	-0.441383	0.292024
comp113384_c0_seq1	trea_apime ame: full=trehalase ame: full= -trehalase ame: full= -trehalose glucohydrolase flags: precursor	189	gi|166231328|sp|A8J4S9.1|TREA_APIMERecName: Full=Trehalase; AltName: Full=Alpha,alpha-trehalase; AltName: Full=Alpha,alpha-trehalose glucohydrolase; Flags: Precursor	A8J4S9	8.14288e-25	88	100.138	60	53
comp125281_c0_seq1	trea_apime ame: full=trehalase ame: full= -trehalase ame: full= -trehalose glucohydrolase flags: precursor	196	gi|166231328|sp|A8J4S9.1|TREA_APIMERecName: Full=Trehalase; AltName: Full=Alpha,alpha-trehalase; AltName: Full=Alpha,alpha-trehalose glucohydrolase; Flags: Precursor	A8J4S9	1.64952e-18	69	82.4185	63	44
comp150706_c0_seq1	trea_apime ame: full=trehalase ame: full= -trehalase ame: full= -trehalose glucohydrolase flags: precursor	136	gi|166231328|sp|A8J4S9.1|TREA_APIMERecName: Full=Trehalase; AltName: Full=Alpha,alpha-trehalase; AltName: Full=Alpha,alpha-trehalose glucohydrolase; Flags: Precursor	A8J4S9	3.81989e-11	77	60.4622	44	34
comp190877_c0_seq1	trea_apime ame: full=trehalase ame: full= -trehalase ame: full= -trehalose glucohydrolase flags: precursor	139	gi|166231328|sp|A8J4S9.1|TREA_APIMERecName: Full=Trehalase; AltName: Full=Alpha,alpha-trehalase; AltName: Full=Alpha,alpha-trehalose glucohydrolase; Flags: Precursor	A8J4S9	3.89733e-18	91	80.4925	46	42
comp203344_c0_seq1	trea_apime ame: full=trehalase ame: full= -trehalase ame: full= -trehalose glucohydrolase flags: precursor	273	gi|166231328|sp|A8J4S9.1|TREA_APIMERecName: Full=Trehalase; AltName: Full=Alpha,alpha-trehalase; AltName: Full=Alpha,alpha-trehalose glucohydrolase; Flags: Precursor	A8J4S9	5.64456e-41	87	145.976	90	79
comp229455_c0_seq1	trea_apime ame: full=trehalase ame: full= -trehalase ame: full= -trehalose glucohydrolase flags: precursor	161	gi|166231328|sp|A8J4S9.1|TREA_APIMERecName: Full=Trehalase; AltName: Full=Alpha,alpha-trehalase; AltName: Full=Alpha,alpha-trehalose glucohydrolase; Flags: Precursor	A8J4S9	7.05714e-13	79	65.855	53	42
Cytochrome b5-related, Cyt-b5-r
comp7966_c0_seq1	cyb5r_drome ame: full=cytochrome b5-related protein ame: full=protein tu-36b	1703	gi|68067970|sp|P19967.2|CYB5R_DROMERecName: Full=Cytochrome b5-related protein; AltName: Full=Protein TU-36B	P19967	2.29822e-61	63	214.927	273	173		0.718112	0.00195932	0.118464	0.646786
comp27083_c0_seq1	cyb5r_drome ame: full=cytochrome b5-related protein ame: full=protein tu-36b	616	gi|68067970|sp|P19967.2|CYB5R_DROMERecName: Full=Cytochrome b5-related protein; AltName: Full=Protein TU-36B	P19967	2.05094e-43	75	155.992	128	97		0.401008	0.0242044	0.383036	0.455716
comp1147_c0_seq1	cyb5r_drome ame: full=cytochrome b5-related protein ame: full=protein tu-36b	1583	gi|68067970|sp|P19967.2|CYB5R_DROMERecName: Full=Cytochrome b5-related protein; AltName: Full=Protein TU-36B	P19967	5.53984e-117	61	359.377	416	256		0.102189	0.0112639	-0.776022	0.183534
desaturase 2, desat 2
comp9922_c0_seq1	acod2_mouse ame: full=acyl- desaturase 2 ame: full=delta -desaturase 2 short=delta-9 desaturase 2 ame: full=fatty acid desaturase 2 ame: full=stearoyl- desaturase 2	626	gi|341940177|sp|P13011.2|ACOD2_MOUSERecName: Full=Acyl-CoA desaturase 2; AltName: Full=Delta(9)-desaturase 2; Short=Delta-9 desaturase 2; AltName: Full=Fatty acid desaturase 2; AltName: Full=Stearoyl-CoA desaturase 2	P13011	3.56909e-28	76	113.235	102	78		0.37495	0.00545001	0.419422	0.652831
Ecdysone-induced protein 28/29kD, Eip71CD
comp1140_c0_seq1	msra_drome ame: full=peptide methionine sulfoxide reductase ame: full=ecdysone-induced protein 28 29 kda ame: full=methionine-s-sulfoxide reductase ame: full=peptide-methionine -s-oxide reductase	1939	gi|45644943|sp|P08761.2|MSRA_DROMERecName: Full=Peptide methionine sulfoxide reductase; AltName: Full=Ecdysone-induced protein 28/29 kDa; AltName: Full=Methionine-S-sulfoxide reductase; AltName: Full=Peptide-methionine (S)-S-oxide reductase	P08761	8.80686e-54	67	189.889	218	147		0.636444	0.0045956	0.159189	0.694111
MLF1-adaptor molecule, Madm
comp44108_c0_seq1	nrbp_drome ame: full=nuclear receptor-binding protein homolog ame: full=mlf1-adaptor molecule	934	gi|75029569|sp|Q9Y0Y6.1|NRBP_DROMERecName: Full=Nuclear receptor-binding protein homolog; AltName: Full=MLF1-adaptor molecule	Q9Y0Y6	1.19089e-91	72	291.967	268	195		0.596522	0.0154812	-0.270505	0.552577
comp54387_c0_seq1	nrbp_drops ame: full=nuclear receptor-binding protein homolog ame: full=mlf1-adaptor molecule	664	gi|206557934|sp|Q297L2.2|NRBP_DROPSRecName: Full=Nuclear receptor-binding protein homolog; AltName: Full=MLF1-adaptor molecule	Q297L2	2.91958e-63	90	213.772	126	114		0.796394	0.0228168	-0.170984	0.785016
Pyrroline 5-carboxylate reductase, P5cr
comp2043_c0_seq1	p5cr2_bovin ame: full=pyrroline-5-carboxylate reductase 2 short=p5c reductase 2 short=p5cr 2	1538	gi|122064648|sp|Q17QJ7.1|P5CR2_BOVINRecName: Full=Pyrroline-5-carboxylate reductase 2; Short=P5C reductase 2; Short=P5CR 2	Q17QJ7	2.10118e-73	64	241.891	269	174		0.276852	0.0230861	-0.522961	0.382368
comp2925_c0_seq1	p5cr_metac ame: full=pyrroline-5-carboxylate reductase short=p5c reductase short=p5cr	1493	gi|22653946|sp|Q9HH99.1|P5CR_METACRecName: Full=Pyrroline-5-carboxylate reductase; Short=P5C reductase; Short=P5CR	Q9HH99	2.6975e-61	58	207.994	304	177		0.0590562	0.11314	0.910609	0.418966
comp28431_c0_seq1	al4a1_danre ame: full=delta-1-pyrroline-5-carboxylate mitochondrial short=p5c dehydrogenase ame: full=aldehyde dehydrogenase family 4 member a1 flags: precursor	1323	gi|85542188|sp|Q7SY23.1|AL4A1_DANRERecName: Full=Delta-1-pyrroline-5-carboxylate dehydrogenase, mitochondrial; Short=P5C dehydrogenase; AltName: Full=Aldehyde dehydrogenase family 4 member A1; Flags: Precursor	Q7SY23	3.1441e-180	77	522.316	400	310	yes	0.00851408	0.552421	1.14495	0.0119795
comp61577_c0_seq1	al4a1_human ame: full=delta-1-pyrroline-5-carboxylate mitochondrial short=p5c dehydrogenase ame: full=aldehyde dehydrogenase family 4 member a1 flags: precursor	249	gi|62511241|sp|P30038.3|AL4A1_HUMANRecName: Full=Delta-1-pyrroline-5-carboxylate dehydrogenase, mitochondrial; Short=P5C dehydrogenase; AltName: Full=Aldehyde dehydrogenase family 4 member A1; Flags: Precursor	P30038	1.8121e-20	74	88.5817	81	60		0.136272	0.104971	0.865309	0.318071
DnaJ-like-1, Dnaj-1
comp3438_c0_seq1	dnja1_ponab ame: full= homolog subfamily a member 1 flags: precursor	2145	gi|75054629|sp|Q5NVI9.1|DNJA1_PONABRecName: Full=DnaJ homolog subfamily A member 1; Flags: Precursor	Q5NVI9	6.03542e-153	77	456.833	402	310		0.741585	0.00134212	-0.152587	0.702246
comp3441_c0_seq1	dnaj1_drome ame: full= protein homolog 1 short=droj1	1457	gi|13124719|sp|Q24133.3|DNAJ1_DROMERecName: Full=DnaJ protein homolog 1; Short=DROJ1	Q24133	1.99789e-141	71	416.772	358	256		0.695985	0.00215703	-0.184011	0.623363
comp13150_c0_seq1	dnjc1_human ame: full= homolog subfamily c member 1 ame: full= protein homolog mtj1 flags: precursor	1654	gi|27805464|sp|Q96KC8.1|DNJC1_HUMANRecName: Full=DnaJ homolog subfamily C member 1; AltName: Full=DnaJ protein homolog MTJ1; Flags: Precursor	Q96KC8	7.94837e-64	56	224.172	346	197		0.775954	0.0073989	-0.143973	0.701338
shibire, shi
comp187058_c0_seq1	dyn_drome ame: full=dynamin ame: full=protein shibire ame: full=ddyn	155	gi|33302264|sp|P27619.2|DYN_DROMERecName: Full=Dynamin; AltName: Full=Protein shibire; AltName: Full=dDyn	P27619	1.87068e-18	84	82.0333	52	44
comp257567_c0_seq1	dyn_drome ame: full=dynamin ame: full=protein shibire ame: full=ddyn	138	gi|33302264|sp|P27619.2|DYN_DROMERecName: Full=Dynamin; AltName: Full=Protein shibire; AltName: Full=dDyn	P27619	6.04131e-17	91	77.411	45	41
no matches
freeze
eyeless, ey
a methyl dopa-resistant, amd
UDP-galactose 4’-epimerase, Gale
Glyceraldehyde 3 phosph.deh. 1, Gapdh 1
Phosphogluconate mutase, Pgm
black, b
jetlag, jet
period, per
vrille, vri
Open rectifier K+ channel 1, Ork1
desaturase 1, desat 1
Serotonin transporter, SerT
hsr-omega, Hsr w
clockwork orange, cwo
Thor
CG7182
Serotonin receptor 7, 5-HT7
derailed, drl
Rhodopsin 3, Rh3

## Sheet: Acanthoxyla
Acanthoxyla sp.											Differential Gene Expression
	Blast statistics									Significant (any package)	EdgeR	BaySEq	DESeq
Transcript name	Sequence description	Sequence length	Hit description	Hit Accession	E-Value	Similarity	Score	Alignment length	Positives	(none!)	p value	Likelihood	Log2FC	p value
sorbitol dehydrogenase
comp6782_c0_seq1	dhso_bovin ame: full=sorbitol dehydrogenase ame: full=l-iditol 2-dehydrogenase	1501	gi|75069845|sp|Q58D31.3|DHSO_BOVINRecName: Full=Sorbitol dehydrogenase; AltName: Full=L-iditol 2-dehydrogenase	Q58D31	2.2586e-136	76	405.216	346	263		0.303467	0.000204224	-0.566065	0.973746
comp47665_c0_seq1	dhso_bommo ame: full=sorbitol dehydrogenase ame: full=l-iditol 2-dehydrogenase	599	gi|399373|sp|Q02912.1|DHSO_BOMMORecName: Full=Sorbitol dehydrogenase; AltName: Full=L-iditol 2-dehydrogenase	Q02912	2.13329e-26	57	107.842	166	95		0.25945	0.0129767	-0.64979	0.3334
glucose 6 -phosphate isomerase
comp5947_c0_seq1	g6pi_drosi ame: full=glucose-6-phosphate isomerase short=gpi ame: full=phosphoglucose isomerase short=pgi ame: full=phosphohexose isomerase short=phi	1861	gi|1730179|sp|P52030.1|G6PI_DROSIRecName: Full=Glucose-6-phosphate isomerase; Short=GPI; AltName: Full=Phosphoglucose isomerase; Short=PGI; AltName: Full=Phosphohexose isomerase; Short=PHI	P52030	0	76	708.368	551	419		0.944616	0.00149996	0.00224353	0.901296
comp6003_c0_seq1	g6pi_pig ame: full=glucose-6-phosphate isomerase short=gpi ame: full=autocrine motility factor short=amf ame: full=neuroleukin short=nlk ame: full=phosphoglucose isomerase short=pgi ame: full=phosphohexose isomerase short=phi	1670	gi|120742|sp|P08059.3|G6PI_PIGRecName: Full=Glucose-6-phosphate isomerase; Short=GPI; AltName: Full=Autocrine motility factor; Short=AMF; AltName: Full=Neuroleukin; Short=NLK; AltName: Full=Phosphoglucose isomerase; Short=PGI; AltName: Full=Phosphohexose isomerase; Short=PHI	P08059	0	82	695.271	475	390		0.586525	0.00256213	-0.266824	0.575214
comp6973_c0_seq2	g6pi_droya ame: full=glucose-6-phosphate isomerase short=gpi ame: full=phosphoglucose isomerase short=pgi ame: full=phosphohexose isomerase short=phi	2666	gi|1730180|sp|P52031.1|G6PI_DROYARecName: Full=Glucose-6-phosphate isomerase; Short=GPI; AltName: Full=Phosphoglucose isomerase; Short=PGI; AltName: Full=Phosphohexose isomerase; Short=PHI	P52031	0	83	801.971	550	458		0.473207	0.00110156	-0.337619	0.630056
glyceraldehyde-3-phosphate dehydrogenase
comp7554_c0_seq1	g3p2_drome ame: full=glyceraldehyde-3-phosphate dehydrogenase 2 ame: full=glyceraldehyde-3-phosphate dehydrogenase ii short=gapdh ii	1464	gi|14286123|sp|P07487.2|G3P2_DROMERecName: Full=Glyceraldehyde-3-phosphate dehydrogenase 2; AltName: Full=Glyceraldehyde-3-phosphate dehydrogenase II; Short=GAPDH II	P07487	0	91	565.459	332	304		0.071659	0.00177114	-1.0488	0.735552
comp26791_c0_seq1	g3p2_drosu ame: full=glyceraldehyde-3-phosphate dehydrogenase 2 ame: full=glyceraldehyde-3-phosphate dehydrogenase ii short=gapdh ii	161	gi|6016072|sp|O44105.1|G3P2_DROSURecName: Full=Glyceraldehyde-3-phosphate dehydrogenase 2; AltName: Full=Glyceraldehyde-3-phosphate dehydrogenase II; Short=GAPDH II	O44105	1.70587e-24	94	96.2857	53	50		0.369332	0.0272183	-0.886772	0.983116
comp276572_c0_seq1	g3pc_magli ame: full=glyceraldehyde-3-phosphate cytosolic	126	gi|120669|sp|P26518.1|G3PC_MAGLIRecName: Full=Glyceraldehyde-3-phosphate dehydrogenase, cytosolic	P26518	2.44943e-19	100	81.6481	41	41
comp291074_c0_seq1	g3p3_caebr ame: full=glyceraldehyde-3-phosphate dehydrogenase short=gapdh-3	145	gi|417019|sp|P32810.1|G3P3_CAEBRRecName: Full=Glyceraldehyde-3-phosphate dehydrogenase 3.1; Short=GAPDH-3	P32810	4.1044e-24	97	95.1301	47	46
comp376065_c0_seq1	g3p3_yeast ame: full=glyceraldehyde-3-phosphate dehydrogenase 3 short=gapdh 3	105	gi|1169787|sp|P00359.3|G3P3_YEASTRecName: Full=Glyceraldehyde-3-phosphate dehydrogenase 3; Short=GAPDH 3	P00359	2.46883e-15	94	70.4774	34	32
comp390825_c0_seq1	g3p_lacdt ame: full=glyceraldehyde-3-phosphate dehydrogenase short=gapdh	198	gi|1730156|sp|P55070.1|G3P_LACDTRecName: Full=Glyceraldehyde-3-phosphate dehydrogenase; Short=GAPDH	P55070	1.59703e-35	93	126.331	65	61				Inf	0.395643
glucose 6 phosphate dehydrogenase
comp2888_c0_seq1	ugdh_drome ame: full=udp-glucose 6-dehydrogenase short=udp-glc dehydrogenase short=udp- short=udpgdh ame: full=protein sugarless ame: full=protein suppenkasper	2152	gi|6175085|sp|O02373.1|UGDH_DROMERecName: Full=UDP-glucose 6-dehydrogenase; Short=UDP-Glc dehydrogenase; Short=UDP-GlcDH; Short=UDPGDH; AltName: Full=Protein sugarless; AltName: Full=Protein suppenkasper	O02373	0	88	749.969	475	422		0.915282	0.00183444	-0.0192197	0.684591
comp4770_c0_seq1	g6pd_drome ame: full=glucose-6-phosphate 1-dehydrogenase short=g6pd ame: full=zwischenferment	3127	gi|2851430|sp|P12646.2|G6PD_DROMERecName: Full=Glucose-6-phosphate 1-dehydrogenase; Short=G6PD; AltName: Full=Zwischenferment	P12646	0	81	745.732	516	418		0.34565	0.00254654	0.565917	0.616984
ribose 5-phosphate isomerase
no match
carbohydrate
comp217933_c0_seq1	mlxpl_human ame: full=carbohydrate-responsive element-binding protein short= ame: full=class d basic helix-loop-helix protein 14 short=bhlhd14 ame: full=mlx interactor ame: full=mlx-interacting ame: full=ws basic-helix-loop-helix leucine zipper protein short=ws-bhlh ame: full=williams-beuren syndrome chromosomal region 14 protein	147	gi|20140871|sp|Q9NP71.1|MLXPL_HUMANRecName: Full=Carbohydrate-responsive element-binding protein; Short=ChREBP; AltName: Full=Class D basic helix-loop-helix protein 14; Short=bHLHd14; AltName: Full=MLX interactor; AltName: Full=MLX-interacting protein-like; AltName: Full=WS basic-helix-loop-helix leucine zipper protein; Short=WS-bHLH; AltName: Full=Williams-Beuren syndrome chromosomal region 14 p…	Q9NP71	8.58665e-12	80	62.7734	47	38
comp26307_c0_seq1	chstb_human ame: full=carbohydrate sulfotransferase 11 ame: full=chondroitin 4-o-sulfotransferase 1 ame: full=chondroitin 4-sulfotransferase 1 short=c4s-1 short=c4st-1 short=c4st1	1691	gi|61212137|sp|Q9NPF2.1|CHSTB_HUMANRecName: Full=Carbohydrate sulfotransferase 11; AltName: Full=Chondroitin 4-O-sulfotransferase 1; AltName: Full=Chondroitin 4-sulfotransferase 1; Short=C4S-1; Short=C4ST-1; Short=C4ST1	Q9NPF2	4.91738e-72	70	240.736	228	161		0.928757	0.00183908	0.101386	0.619955
comp4287_c0_seq1	fggy_mouse ame: full=fggy carbohydrate kinase domain-containing protein	2864	gi|171769534|sp|A2AJL3.1|FGGY_MOUSERecName: Full=FGGY carbohydrate kinase domain-containing protein	A2AJL3	0	72	577.4	546	394		0.92416	0.00239715	-0.00254991	0.599156
comp70446_c0_seq1	chstb_rat ame: full=carbohydrate sulfotransferase 11 ame: full=chondroitin 4-o-sulfotransferase 1 ame: full=chondroitin 4-sulfotransferase 1 short=c4s-1 short=c4st-1 short=c4st1	1144	gi|83286899|sp|P69478.1|CHSTB_RATRecName: Full=Carbohydrate sulfotransferase 11; AltName: Full=Chondroitin 4-O-sulfotransferase 1; AltName: Full=Chondroitin 4-sulfotransferase 1; Short=C4S-1; Short=C4ST-1; Short=C4ST1	P69478	6.07349e-37	53	142.124	251	135		0.159187	0.0558176	-0.744338	0.236714
smp-30
comp2249_c0_seq1	rgn_xenla ame: full=regucalcin short=rc ame: full=gluconolactonase short=gnl ame: full=senescence marker protein 30 short=smp-30 short=xsmp-30	816	gi|82115035|sp|Q9I922.1|RGN_XENLARecName: Full=Regucalcin; Short=RC; AltName: Full=Gluconolactonase; Short=GNL; AltName: Full=Senescence marker protein 30; Short=SMP-30; Short=xSMP-30	Q9I922	1.44061e-50	59	174.096	244	145		0.886246	0.00207273	0.135829	0.992736
comp5324_c0_seq1	rgn_xenla ame: full=regucalcin short=rc ame: full=gluconolactonase short=gnl ame: full=senescence marker protein 30 short=smp-30 short=xsmp-30	1788	gi|82115035|sp|Q9I922.1|RGN_XENLARecName: Full=Regucalcin; Short=RC; AltName: Full=Gluconolactonase; Short=GNL; AltName: Full=Senescence marker protein 30; Short=SMP-30; Short=xSMP-30	Q9I922	1.78085e-69	63	233.032	301	191		0.618227	0.00144573	0.315429	0.898035
comp6033_c0_seq1	rgn_xenla ame: full=regucalcin short=rc ame: full=gluconolactonase short=gnl ame: full=senescence marker protein 30 short=smp-30 short=xsmp-30	1359	gi|82115035|sp|Q9I922.1|RGN_XENLARecName: Full=Regucalcin; Short=RC; AltName: Full=Gluconolactonase; Short=GNL; AltName: Full=Senescence marker protein 30; Short=SMP-30; Short=xSMP-30	Q9I922	6.17528e-75	59	243.432	302	179		0.723662	0.00185699	0.247399	0.978116
comp61851_c0_seq1	rgn_xenla ame: full=regucalcin short=rc ame: full=gluconolactonase short=gnl ame: full=senescence marker protein 30 short=smp-30 short=xsmp-30	645	gi|82115035|sp|Q9I922.1|RGN_XENLARecName: Full=Regucalcin; Short=RC; AltName: Full=Gluconolactonase; Short=GNL; AltName: Full=Senescence marker protein 30; Short=SMP-30; Short=xSMP-30	Q9I922	6.45404e-33	56	125.561	189	107		0.376219	0.0169584	0.692556	0.772582
comp6906_c0_seq1	rgn_xenla ame: full=regucalcin short=rc ame: full=gluconolactonase short=gnl ame: full=senescence marker protein 30 short=smp-30 short=xsmp-30	1587	gi|82115035|sp|Q9I922.1|RGN_XENLARecName: Full=Regucalcin; Short=RC; AltName: Full=Gluconolactonase; Short=GNL; AltName: Full=Senescence marker protein 30; Short=SMP-30; Short=xSMP-30	Q9I922	9.23592e-67	57	224.172	310	178		0.774258	0.000982611	0.196909	0.979001
comp91373_c0_seq1	rgn_xenla ame: full=regucalcin short=rc ame: full=gluconolactonase short=gnl ame: full=senescence marker protein 30 short=smp-30 short=xsmp-30	289	gi|82115035|sp|Q9I922.1|RGN_XENLARecName: Full=Regucalcin; Short=RC; AltName: Full=Gluconolactonase; Short=GNL; AltName: Full=Senescence marker protein 30; Short=SMP-30; Short=xSMP-30	Q9I922	1.5254e-13	60	67.781	73	44		0.529103	0.00655554	-0.622405	1
circadian
comp315009_c0_seq1	clock_ponab ame: full=circadian locomoter output cycles protein kaput	102	gi|75070732|sp|Q5RAK8.1|CLOCK_PONABRecName: Full=Circadian locomoter output cycles protein kaput	Q5RAK8	1.8364e-14	94	69.707	34	32
comp56102_c0_seq1	cccp_droya ame: full=circadian clock-controlled protein flags: precursor	994	gi|41016825|sp|Q24764.1|CCCP_DROYARecName: Full=Circadian clock-controlled protein; Flags: Precursor	Q24764	9.06674e-16	42	78.9518	216	91		0.634176	0.00509137	-0.201698	0.554068
comp60033_c0_seq1	cccp_droya ame: full=circadian clock-controlled protein flags: precursor	934	gi|41016825|sp|Q24764.1|CCCP_DROYARecName: Full=Circadian clock-controlled protein; Flags: Precursor	Q24764	1.93547e-21	49	95.1301	202	100		0.436651	0.000888658	0.781065	0.747777
comp795_c0_seq1	cccp_droya ame: full=circadian clock-controlled protein flags: precursor	1036	gi|41016825|sp|Q24764.1|CCCP_DROYARecName: Full=Circadian clock-controlled protein; Flags: Precursor	Q24764	1.12497e-23	49	102.064	229	114		0.0517462	0.0232185	-1.16427	0.2195
cold
comp163602_c0_seq1	y9705_drome ame: full=cold shock domain-containing protein cg9705	534	gi|75027588|sp|Q9VVA0.1|Y9705_DROMERecName: Full=Cold shock domain-containing protein CG9705	Q9VVA0	1.23556e-40	87	140.198	83	73		0.906167	0.00699148	0.0830148	0.678955
comp571356_c0_seq1	crim1_arath ame: full=cold-regulated 413 inner membrane protein chloroplastic short= 413-im1 ame: full=cold-regulated 413 thylakoid membrane 1 short= 413-tm1 flags: precursor	131	gi|75164996|sp|Q94AL8.1|CRIM1_ARATHRecName: Full=Cold-regulated 413 inner membrane protein 1, chloroplastic; Short=AtCOR413-IM1; AltName: Full=Cold-regulated 413 thylakoid membrane 1; Short=AtCOR413-TM1; Flags: Precursor	Q94AL8	5.36694e-11	74	57.7658	43	32
freeze
no matches
hsp --> including hsp-binding proteins
comp113677_c0_seq1	md37e_arath ame: full=probable mediator of rna polymerase ii transcription subunit 37e ame: full=heat shock 70 kda protein 1 ame: full=heat shock cognate 70 kda protein 1 ame: full=heat shock cognate protein 70-1 short= sc70-1 ame: full=heat shock protein 70-1 short= sp70-1 ame: full=protein early-responsive to dehydration 2	584	gi|12643273|sp|P22953.3|MD37E_ARATHRecName: Full=Probable mediator of RNA polymerase II transcription subunit 37e; AltName: Full=Heat shock 70 kDa protein 1; AltName: Full=Heat shock cognate 70 kDa protein 1; AltName: Full=Heat shock cognate protein 70-1; Short=AtHsc70-1; AltName: Full=Heat shock protein 70-1; Short=AtHsp70-1; AltName: Full=Protein EARLY-RESPONSIVE TO DEHYDRATION 2	P22953	1.14383e-121	97	365.155	194	189		0.428866	0.00545734	0.744261	0.576616
comp119852_c0_seq1	hsp74_anoal ame: full=heat shock protein 70 b2	312	gi|1170377|sp|P41827.1|HSP74_ANOALRecName: Full=Heat shock protein 70 B2	P41827	3.47566e-56	95	189.119	103	98		0.755601	0.00536958	0.419208	0.888536
comp188464_c0_seq1	hsp68_drome ame: full=heat shock protein 68	355	gi|13124306|sp|O97125.1|HSP68_DROMERecName: Full=Heat shock protein 68	O97125	5.44798e-67	97	218.779	117	114		0.42777	0.00928189	0.746139	0.87761
comp19391_c0_seq1	cdc37_drovi ame: full=hsp90 co-chaperone cdc37 ame: full=hsp90 chaperone protein kinase-targeting subunit	1871	gi|21542002|sp|Q24740.1|CDC37_DROVIRecName: Full=Hsp90 co-chaperone Cdc37; AltName: Full=Hsp90 chaperone protein kinase-targeting subunit	Q24740	7.63969e-110	69	342.813	364	254		0.447369	0.00277014	-0.360835	0.539084
comp217239_c0_seq1	hsp72_parli ame: full=heat shock 70 kda protein ii short=hsp70 ii	205	gi|123622|sp|P22623.1|HSP72_PARLIRecName: Full=Heat shock 70 kDa protein II; Short=HSP70 II	P22623	9.63689e-16	100	73.559	35	35
comp243938_c0_seq1	hbap1_mouse ame: full=hspb1-associated protein 1 ame: full=27 kda heat shock protein-associated protein 1 ame: full=protein associated with small stress protein 1	376	gi|341940789|sp|Q8BK58.2|HBAP1_MOUSERecName: Full=HSPB1-associated protein 1; AltName: Full=27 kDa heat shock protein-associated protein 1; AltName: Full=Protein associated with small stress protein 1	Q8BK58	4.73112e-23	59	97.0561	113	67				0.717074	0.609433
comp24411_c0_seq1	pgbm_mouse ame: full=basement membrane-specific heparan sulfate proteoglycan core protein short=hspg contains: ame: full=endorepellin contains: ame: full=lg3 peptide flags: precursor	6570	gi|1172451|sp|Q05793.1|PGBM_MOUSERecName: Full=Basement membrane-specific heparan sulfate proteoglycan core protein; Short=HSPG; Contains: RecName: Full=Endorepellin; Contains: RecName: Full=LG3 peptide; Flags: Precursor	Q05793	0	45	1050.04	2173	992		0.774031	0.000387024	-0.153388	0.777377
comp2495_c0_seq1	hsp7d_manse ame: full=heat shock 70 kda protein cognate 4 short=hsc 70-4	2349	gi|12585261|sp|Q9U639.1|HSP7D_MANSERecName: Full=Heat shock 70 kDa protein cognate 4; Short=Hsc 70-4	Q9U639	0	96	1008.44	614	594		0.966035	6.51443e-05	0.00152179	0.775759
comp2610_c0_seq1	stip1_macfa ame: full=stress-induced-phosphoprotein 1 short=sti1 ame: full=hsc70 hsp90-organizing protein short=hop	2433	gi|75077117|sp|Q4R8N7.1|STIP1_MACFARecName: Full=Stress-induced-phosphoprotein 1; Short=STI1; AltName: Full=Hsc70/Hsp90-organizing protein; Short=Hop	Q4R8N7	0	72	584.334	556	402		0.591324	0.00156635	-0.247972	0.63866
comp2656_c0_seq1	djb11_human ame: full= homolog subfamily b member 11 ame: full=apobec1-binding protein 2 short=abbp-2 ame: full= protein homolog 9 ame: full=er-associated dnaj ame: full=er-associated hsp40 co-chaperone ame: full=er-associated dnaj protein 3 short=erdj3 short=erj3p ame: full=hedj ame: full=human protein 9 short=hdj-9 ame: full=pwp1-interacting protein 4 flags: precursor	1601	gi|18203497|sp|Q9UBS4.1|DJB11_HUMANRecName: Full=DnaJ homolog subfamily B member 11; AltName: Full=APOBEC1-binding protein 2; Short=ABBP-2; AltName: Full=DnaJ protein homolog 9; AltName: Full=ER-associated DNAJ; AltName: Full=ER-associated Hsp40 co-chaperone; AltName: Full=ER-associated dnaJ protein 3; Short=ERdj3; Short=ERj3p; AltName: Full=HEDJ; AltName: Full=Human DnaJ protein 9; Short=hDj-9; …	Q9UBS4	3.01909e-132	74	395.971	359	269		0.636377	0.000935314	0.293118	0.815036
comp2673_c0_seq1	hsp7c_drome ame: full=heat shock 70 kda protein cognate 3 ame: full=78 kda glucose-regulated protein homolog ame: full=grp 78 ame: full=heat shock protein cognate 72 flags: precursor	2436	gi|55584057|sp|P29844.2|HSP7C_DROMERecName: Full=Heat shock 70 kDa protein cognate 3; AltName: Full=78 kDa glucose-regulated protein homolog; AltName: Full=GRP 78; AltName: Full=Heat shock protein cognate 72; Flags: Precursor	P29844	0	94	1060.06	656	620		0.894757	0.000219415	-0.0382332	0.662146
comp271567_c0_seq1	hsp70_maize ame: full=heat shock 70 kda protein	117	gi|229464991|sp|P11143.2|HSP70_MAIZERecName: Full=Heat shock 70 kDa protein	P11143	8.0225e-16	97	73.559	38	37
comp28421_c0_seq1	hsp74_anoal ame: full=heat shock protein 70 b2	1506	gi|1170377|sp|P41827.1|HSP74_ANOALRecName: Full=Heat shock protein 70 B2	P41827	0	86	677.552	495	427		0.901694	0.00231387	-0.0274342	0.868636
comp292018_c0_seq1	dnak_erwt9 ame: full=chaperone protein ame: full=hsp70 ame: full=heat shock 70 kda protein ame: full=heat shock protein 70	149	gi|226738126|sp|B2VGR9.1|DNAK_ERWT9RecName: Full=Chaperone protein DnaK; AltName: Full=HSP70; AltName: Full=Heat shock 70 kDa protein; AltName: Full=Heat shock protein 70	B2VGR9	8.50687e-24	100	96.6709	49	49				Inf	0.42097
comp36019_c0_seq1	trap1_human ame: full=heat shock protein 75 mitochondrial short=hsp 75 ame: full=tnfr-associated protein 1 ame: full=tumor necrosis factor type 1 receptor-associated protein short=trap-1 flags: precursor	1302	gi|67477458|sp|Q12931.3|TRAP1_HUMANRecName: Full=Heat shock protein 75 kDa, mitochondrial; Short=HSP 75; AltName: Full=TNFR-associated protein 1; AltName: Full=Tumor necrosis factor type 1 receptor-associated protein; Short=TRAP-1; Flags: Precursor	Q12931	6.75549e-165	74	488.034	430	321		0.952705	0.0191336	-0.000308692	0.562963
comp3826_c0_seq1	hsp7e_bovin ame: full=heat shock 70 kda protein 14	1709	gi|122138158|sp|Q2YDD0.1|HSP7E_BOVINRecName: Full=Heat shock 70 kDa protein 14	Q2YDD0	8.30899e-102	60	323.939	495	298		0.287182	0.0080649	-0.556266	0.757328
comp39313_c0_seq1	hsp71_anoal ame: full=heat shock protein 70 a1	395	gi|1170372|sp|P41825.1|HSP71_ANOALRecName: Full=Heat shock protein 70 A1	P41825	3.01861e-73	95	236.113	130	124		0.389801	0.0104514	-0.593509	0.596511
comp3932_c0_seq1	hsp7b_drome ame: full=heat shock 70 kda protein cognate 2 ame: full=heat shock 70 kda protein 87d	2338	gi|13124735|sp|P11146.2|HSP7B_DROMERecName: Full=Heat shock 70 kDa protein cognate 2; AltName: Full=Heat shock 70 kDa protein 87D	P11146	5.83745e-57	79	210.69	184	147		0.226707	0.0172526	-0.618841	0.366133
comp3958_c0_seq1	stip1_bovin ame: full=stress-induced-phosphoprotein 1 short=sti1 ame: full=hsc70 hsp90-organizing protein short=hop	927	gi|122144074|sp|Q3ZBZ8.1|STIP1_BOVINRecName: Full=Stress-induced-phosphoprotein 1; Short=STI1; AltName: Full=Hsc70/Hsp90-organizing protein; Short=Hop	Q3ZBZ8	1.56698e-17	58	86.2705	109	64		0.733999	0.00366328	0.244243	0.91734
comp41152_c0_seq1	hsp68_drome ame: full=heat shock protein 68	279	gi|13124306|sp|O97125.1|HSP68_DROMERecName: Full=Heat shock protein 68	O97125	2.35902e-40	98	144.436	92	91		0.145981	0.0592475	-0.944238	0.393868
comp4272_c0_seq1	hsp7e_drome ame: full=heat shock 70 kda protein cognate 5	2749	gi|55977784|sp|P29845.2|HSP7E_DROMERecName: Full=Heat shock 70 kDa protein cognate 5	P29845	0	92	959.133	616	569		0.987978	0.00123535	0.0179289	0.657929
comp4360_c0_seq1	tebp_human ame: full=prostaglandin e synthase 3 ame: full=cytosolic prostaglandin e2 synthase short=cpges ame: full=hsp90 co-chaperone ame: full=progesterone receptor complex p23 ame: full=telomerase-binding protein p23	2280	gi|8928507|sp|Q23280.1|YOCA_CAEELRecName: Full=Uncharacterized protein ZC395.10	Q23280	5.33173e-26	59	110.538	147	87		0.72089	0.000380998	0.231769	0.933191
comp46138_c0_seq1	trap1_human ame: full=heat shock protein 75 mitochondrial short=hsp 75 ame: full=tnfr-associated protein 1 ame: full=tumor necrosis factor type 1 receptor-associated protein short=trap-1 flags: precursor	507	gi|67477458|sp|Q12931.3|TRAP1_HUMANRecName: Full=Heat shock protein 75 kDa, mitochondrial; Short=HSP 75; AltName: Full=TNFR-associated protein 1; AltName: Full=Tumor necrosis factor type 1 receptor-associated protein; Short=TRAP-1; Flags: Precursor	Q12931	6.27123e-59	79	200.29	169	134		0.735007	0.011229	-0.127989	0.520838
comp5821_c0_seq1	pgbm_human ame: full=basement membrane-specific heparan sulfate proteoglycan core protein short=hspg ame: full=perlecan short=plc contains: ame: full=endorepellin contains: ame: full=lg3 peptide flags: precursor	5761	gi|317373536|sp|P98160.4|PGBM_HUMANRecName: Full=Basement membrane-specific heparan sulfate proteoglycan core protein; Short=HSPG; AltName: Full=Perlecan; Short=PLC; Contains: RecName: Full=Endorepellin; Contains: RecName: Full=LG3 peptide; Flags: Precursor	P98160	2.88841e-177	49	607.446	1194	596		0.725052	0.000720211	-0.153069	0.714265
comp59522_c0_seq1	hsp7b_drome ame: full=heat shock 70 kda protein cognate 2 ame: full=heat shock 70 kda protein 87d	547	gi|13124735|sp|P11146.2|HSP7B_DROMERecName: Full=Heat shock 70 kDa protein cognate 2; AltName: Full=Heat shock 70 kDa protein 87D	P11146	1.67268e-101	93	311.997	181	169		0.146842	0.0404229	-0.893992	0.315942
comp60649_c0_seq1	hsp74_anoal ame: full=heat shock protein 70 b2	321	gi|1170377|sp|P41827.1|HSP74_ANOALRecName: Full=Heat shock protein 70 B2	P41827	3.9175e-56	92	189.119	107	99		0.953297	0.00993412	0.0581895	0.813432
comp6322_c0_seq1	chip_human ame: full=e3 ubiquitin-protein ligase chip ame: full=antigen ny-co-7 ame: full=cll-associated antigen kw-8 ame: full=carboxy terminus of hsp70-interacting protein ame: full=stip1 homology and u box-containing protein 1	1606	gi|78099173|sp|Q9UNE7.2|CHIP_HUMANRecName: Full=E3 ubiquitin-protein ligase CHIP; AltName: Full=Antigen NY-CO-7; AltName: Full=CLL-associated antigen KW-8; AltName: Full=Carboxy terminus of Hsp70-interacting protein; AltName: Full=STIP1 homology and U box-containing protein 1	Q9UNE7	1.41787e-111	75	340.887	279	212		0.829887	0.00109739	0.153869	0.840483
comp6350_c0_seq1	hpbp1_macfa ame: full=hsp70-binding protein 1 short= 1 ame: full=heat shock protein-binding protein 1 ame: full=hsp70-interacting protein 1	1407	gi|75075952|sp|Q4R588.1|HPBP1_MACFARecName: Full=Hsp70-binding protein 1; Short=HspBP1; AltName: Full=Heat shock protein-binding protein 1; AltName: Full=Hsp70-interacting protein 1	Q4R588	1.02394e-36	53	143.28	291	156		0.55025	0.00331902	-0.287384	0.965646
comp6366_c0_seq1	hsp74_human ame: full=heat shock 70 kda protein 4 ame: full=hsp70ry ame: full=heat shock 70-related protein apg-2	3337	gi|206729934|sp|P34932.4|HSP74_HUMANRecName: Full=Heat shock 70 kDa protein 4; AltName: Full=HSP70RY; AltName: Full=Heat shock 70-related protein APG-2	P34932	0	65	758.444	833	545		0.96744	0.00166932	0.0585816	0.772101
comp6659_c0_seq1	hs90b_horse ame: full=heat shock protein hsp 90-beta	2718	gi|68568728|sp|Q9GKX8.3|HS90B_HORSERecName: Full=Heat shock protein HSP 90-beta >gi|75075807|sp|Q4R4T5.1|HS90B_MACFA RecName: Full=Heat shock protein HSP 90-beta	Q9GKX8	0	92	724.161	444	409		0.465228	0.0001632	-0.378906	0.279351
comp6892_c0_seq1	ch60_drome ame: full=60 kda heat shock mitochondrial ame: full=60 kda chaperonin ame: full=cpn60 ame: full=heat shock protein 60 short=hsp-60 ame: full=hsp60 ame: full=mitochondrial matrix protein p1 flags: precursor	2356	gi|12644042|sp|O02649.3|CH60_DROMERecName: Full=60 kDa heat shock protein, mitochondrial; AltName: Full=60 kDa chaperonin; AltName: Full=CPN60; AltName: Full=Heat shock protein 60; Short=HSP-60; AltName: Full=Hsp60; AltName: Full=Mitochondrial matrix protein P1; Flags: Precursor	O02649	0	91	846.269	555	510		0.778503	0.000355634	-0.111752	0.71487
comp70704_c0_seq1	hsp68_drome ame: full=heat shock protein 68	876	gi|13124306|sp|O97125.1|HSP68_DROMERecName: Full=Heat shock protein 68	O97125	3.76289e-137	89	408.683	272	243		0.977314	0.00450981	0.133251	0.825738
comp87035_c0_seq1	trap1_rat ame: full=heat shock protein 75 mitochondrial short=hsp 75 ame: full=tnfr-associated protein 1 ame: full=tumor necrosis factor type 1 receptor-associated protein short=trap-1 flags: precursor	373	gi|81910345|sp|Q5XHZ0.1|TRAP1_RATRecName: Full=Heat shock protein 75 kDa, mitochondrial; Short=HSP 75; AltName: Full=TNFR-associated protein 1; AltName: Full=Tumor necrosis factor type 1 receptor-associated protein; Short=TRAP-1; Flags: Precursor	Q5XHZ0	1.20956e-20	79	91.2781	73	58		1	0.00547046	0.0807244	0.937958
comp8885_c0_seq1	ch10_schja ame: full=10 kda heat shock mitochondrial short=hsp10 ame: full=10 kda chaperonin ame: full=chaperonin 10 short=cpn10	624	gi|215275262|sp|Q5DC69.2|CH10_SCHJARecName: Full=10 kDa heat shock protein, mitochondrial; Short=Hsp10; AltName: Full=10 kDa chaperonin; AltName: Full=Chaperonin 10; Short=CPN10	Q5DC69	3.8627e-33	79	120.553	96	76		0.223748	0.00305638	-0.65464	0.777203
comp89708_c0_seq1	hsp71_anoal ame: full=heat shock protein 70 a1	187	gi|1170372|sp|P41825.1|HSP71_ANOALRecName: Full=Heat shock protein 70 A1	P41825	4.3729e-33	96	123.25	62	60
comp97816_c0_seq1	hsp71_anoal ame: full=heat shock protein 70 a1	314	gi|1170372|sp|P41825.1|HSP71_ANOALRecName: Full=Heat shock protein 70 A1	P41825	4.18125e-53	96	180.644	104	100		0.282527	0.0123165	0.947369	0.756642
Trehalase, Treh
comp38496_c0_seq1	trea_apime ame: full=trehalase ame: full= -trehalase ame: full= -trehalose glucohydrolase flags: precursor	2779	gi|166231328|sp|A8J4S9.1|TREA_APIMERecName: Full=Trehalase; AltName: Full=Alpha,alpha-trehalase; AltName: Full=Alpha,alpha-trehalose glucohydrolase; Flags: Precursor	A8J4S9	0	80	785.793	557	450		0.266909	0.00281031	-0.675979	0.363219
comp5780_c0_seq1	trea_pimhy ame: full=trehalase ame: full= -trehalase ame: full= -trehalose glucohydrolase flags: precursor	2413	gi|74843251|sp|Q8MMG9.1|TREA_PIMHYRecName: Full=Trehalase; AltName: Full=Alpha,alpha-trehalase; AltName: Full=Alpha,alpha-trehalose glucohydrolase; Flags: Precursor	Q8MMG9	0	72	602.053	527	382		0.881036	0.00027473	0.127596	0.901222
Cytochrome b5-related, Cyt-b5-r
comp6653_c0_seq1	cyb5r_drome ame: full=cytochrome b5-related protein ame: full=protein tu-36b	1573	gi|68067970|sp|P19967.2|CYB5R_DROMERecName: Full=Cytochrome b5-related protein; AltName: Full=Protein TU-36B	P19967	2.53392e-123	64	375.555	436	281		0.289452	0.0027458	-0.541691	0.839704
comp169363_c0_seq1	cyb5r_drome ame: full=cytochrome b5-related protein ame: full=protein tu-36b	292	gi|68067970|sp|P19967.2|CYB5R_DROMERecName: Full=Cytochrome b5-related protein; AltName: Full=Protein TU-36B	P19967	4.90485e-28	81	108.997	85	69
comp181383_c0_seq1	cyb5r_drome ame: full=cytochrome b5-related protein ame: full=protein tu-36b	184	gi|68067970|sp|P19967.2|CYB5R_DROMERecName: Full=Cytochrome b5-related protein; AltName: Full=Protein TU-36B	P19967	3.74219e-14	63	69.3218	61	39				1.95025	0.426822
comp47310_c0_seq1	cyb5r_drome ame: full=cytochrome b5-related protein ame: full=protein tu-36b	638	gi|68067970|sp|P19967.2|CYB5R_DROMERecName: Full=Cytochrome b5-related protein; AltName: Full=Protein TU-36B	P19967	1.66737e-33	55	129.028	214	118		0.501343	0.00790005	0.547028	0.709023
comp5732_c0_seq1	cyb5r_drome ame: full=cytochrome b5-related protein ame: full=protein tu-36b	1941	gi|68067970|sp|P19967.2|CYB5R_DROMERecName: Full=Cytochrome b5-related protein; AltName: Full=Protein TU-36B	P19967	3.50807e-116	61	361.303	416	257		0.735412	0.000386805	-0.134381	0.972126
Ecdysone-induced protein 28/29kD, Eip71CD (all kD...)
comp2313_c0_seq1	msra_drome ame: full=peptide methionine sulfoxide reductase ame: full=ecdysone-induced protein 28 29 kda ame: full=methionine-s-sulfoxide reductase ame: full=peptide-methionine -s-oxide reductase	1886	gi|45644943|sp|P08761.2|MSRA_DROMERecName: Full=Peptide methionine sulfoxide reductase; AltName: Full=Ecdysone-induced protein 28/29 kDa; AltName: Full=Methionine-S-sulfoxide reductase; AltName: Full=Peptide-methionine (S)-S-oxide reductase	P08761	1.71136e-51	67	183.341	216	146		0.516566	0.00266727	0.400727	0.757294
comp373625_c0_seq1	e74ea_drome ame: full=ecdysone-induced protein 74ef isoform a ame: full=ets-related protein e74a	121	gi|45644950|sp|P20105.2|E74EA_DROMERecName: Full=Ecdysone-induced protein 74EF isoform A; AltName: Full=ETS-related protein E74A	P20105	1.57149e-18	97	81.6481	40	39
MLF1-adaptor molecule, Madm
comp42740_c0_seq1	nrbp_drome ame: full=nuclear receptor-binding protein homolog ame: full=mlf1-adaptor molecule	635	gi|75029569|sp|Q9Y0Y6.1|NRBP_DROMERecName: Full=Nuclear receptor-binding protein homolog; AltName: Full=MLF1-adaptor molecule	Q9Y0Y6	6.98669e-50	72	176.407	167	121		0.877516	0.00350329	-0.0380983	0.748336
Pyrroline 5-carboxylate reductase, P5cr
comp22215_c0_seq1	p5cr_metac ame: full=pyrroline-5-carboxylate reductase short=p5c reductase short=p5cr	1160	gi|22653946|sp|Q9HH99.1|P5CR_METACRecName: Full=Pyrroline-5-carboxylate reductase; Short=P5C reductase; Short=P5CR	Q9HH99	4.05141e-68	64	222.631	273	177		0.825374	0.00186303	-0.0814517	0.847931
comp4691_c0_seq1	p5cr2_bovin ame: full=pyrroline-5-carboxylate reductase 2 short=p5c reductase 2 short=p5cr 2	1547	gi|122064648|sp|Q17QJ7.1|P5CR2_BOVINRecName: Full=Pyrroline-5-carboxylate reductase 2; Short=P5C reductase 2; Short=P5CR 2	Q17QJ7	2.76512e-75	65	246.899	269	175		0.241807	0.00628178	-0.627577	0.753578
comp52529_c0_seq1	al4a1_danre ame: full=delta-1-pyrroline-5-carboxylate mitochondrial short=p5c dehydrogenase ame: full=aldehyde dehydrogenase family 4 member a1 flags: precursor	2043	gi|85542188|sp|Q7SY23.1|AL4A1_DANRERecName: Full=Delta-1-pyrroline-5-carboxylate dehydrogenase, mitochondrial; Short=P5C dehydrogenase; AltName: Full=Aldehyde dehydrogenase family 4 member A1; Flags: Precursor	Q7SY23	0	76	633.639	533	408		0.580835	0.00296567	-0.252255	0.444433
clockwork orange, cwo
Thor
CG7182
DnaJ-like-1, Dnaj-1
comp13882_c0_seq1	dnja1_ponab ame: full= homolog subfamily a member 1 flags: precursor	2148	gi|75054629|sp|Q5NVI9.1|DNJA1_PONABRecName: Full=DnaJ homolog subfamily A member 1; Flags: Precursor	Q5NVI9	1.7525e-152	78	455.677	402	314		0.161385	0.0140093	-0.719635	0.49814
comp2848_c0_seq1	dnaj1_drome ame: full= protein homolog 1 short=droj1	1617	gi|13124719|sp|Q24133.3|DNAJ1_DROMERecName: Full=DnaJ protein homolog 1; Short=DROJ1	Q24133	2.3542e-140	71	416.001	358	256		0.532452	0.00168204	-0.293456	0.756459
hsr-omega, Hsr w
shibire, shi
comp78309_c0_seq1	dyn_drome ame: full=dynamin ame: full=protein shibire ame: full=ddyn	813	gi|33302264|sp|P27619.2|DYN_DROMERecName: Full=Dynamin; AltName: Full=Protein shibire; AltName: Full=dDyn	P27619	4.56953e-132	86	401.749	271	234		0.744939	0.00661311	-0.193253	0.791482
comp88442_c0_seq1	dyn_drome ame: full=dynamin ame: full=protein shibire ame: full=ddyn	126	gi|33302264|sp|P27619.2|DYN_DROMERecName: Full=Dynamin; AltName: Full=Protein shibire; AltName: Full=dDyn	P27619	2.41417e-16	90	75.485	41	37
comp90624_c0_seq1	dyn_drome ame: full=dynamin ame: full=protein shibire ame: full=ddyn	211	gi|33302264|sp|P27619.2|DYN_DROMERecName: Full=Dynamin; AltName: Full=Protein shibire; AltName: Full=dDyn	P27619	2.28132e-31	94	119.783	69	65				-0.225049	0.651778
comp116491_c0_seq1	dyn_drome ame: full=dynamin ame: full=protein shibire ame: full=ddyn	242	gi|33302264|sp|P27619.2|DYN_DROMERecName: Full=Dynamin; AltName: Full=Protein shibire; AltName: Full=dDyn	P27619	3.8654e-35	90	130.954	80	72				-0.373323	0.671315
comp126918_c0_seq1	dyn_drome ame: full=dynamin ame: full=protein shibire ame: full=ddyn	259	gi|33302264|sp|P27619.2|DYN_DROMERecName: Full=Dynamin; AltName: Full=Protein shibire; AltName: Full=dDyn	P27619	7.4266e-46	93	161.384	86	80				-0.417271	0.574692
No matches:
eyeless, ey
a methyl dopa-resistant, amd
UDP-galactose 4’-epimerase, Gale
Glyceraldehyde 3 phosph.deh. 1, Gapdh 1
black, b
jetlag, jet
period, per
vrille, vri
Open rectifier K+ channel 1, Ork1
desaturase 1, desat 1
desaturase 2, desat 2
eyeless, ey
Serotonin transporter, SerT
Phosphogluconate mutase, Pgm
Serotonin receptor 7, 5-HT7
derailed, drl
Rhodopsin 3, Rh3 (Just Rhodopsin)

## Sheet: Argosarchus
Argosarchus horridus											Differential Gene Expression
	Blast statistics									Significant (any package)	EdgeR	BaySEq	DESeq
Transcript name	Sequence description	Sequence length	Hit description	Hit Accession	E-Value	Similarity	Score	Alignment length	Positives		p value	Likelihood	Log2FC	p value
sorbitol dehydrogenase
comp2207_c0_seq1	dhso_bovin ame: full=sorbitol dehydrogenase ame: full=l-iditol 2-dehydrogenase	1509	gi|75069845|sp|Q58D31.3|DHSO_BOVINRecName: Full=Sorbitol dehydrogenase; AltName: Full=L-iditol 2-dehydrogenase	Q58D31	1.16937e-134	75	400.979	346	261		0.39747	0.000333851	-0.375629	0.149955
glucose 6 -phosphate isomerase
comp4556_c0_seq1	g6pi_drosi ame: full=glucose-6-phosphate isomerase short=gpi ame: full=phosphoglucose isomerase short=pgi ame: full=phosphohexose isomerase short=phi	1899	gi|1730179|sp|P52030.1|G6PI_DROSIRecName: Full=Glucose-6-phosphate isomerase; Short=GPI; AltName: Full=Phosphoglucose isomerase; Short=PGI; AltName: Full=Phosphohexose isomerase; Short=PHI	P52030	0	76	715.687	554	423		0.562805	0.000719916	-0.263032	0.375362
comp1576_c0_seq4	g6pi_pig ame: full=glucose-6-phosphate isomerase short=gpi ame: full=autocrine motility factor short=amf ame: full=neuroleukin short=nlk ame: full=phosphoglucose isomerase short=pgi ame: full=phosphohexose isomerase short=phi	1149	gi|120742|sp|P08059.3|G6PI_PIGRecName: Full=Glucose-6-phosphate isomerase; Short=GPI; AltName: Full=Autocrine motility factor; Short=AMF; AltName: Full=Neuroleukin; Short=NLK; AltName: Full=Phosphoglucose isomerase; Short=PGI; AltName: Full=Phosphohexose isomerase; Short=PHI	P08059	3.36119e-53	86	190.66	129	112		0.836581	0.000812691	-0.112406	0.767525
comp2108_c0_seq1	g6pi_droya ame: full=glucose-6-phosphate isomerase short=gpi ame: full=phosphoglucose isomerase short=pgi ame: full=phosphohexose isomerase short=phi	1979	gi|1730180|sp|P52031.1|G6PI_DROYARecName: Full=Glucose-6-phosphate isomerase; Short=GPI; AltName: Full=Phosphoglucose isomerase; Short=PGI; AltName: Full=Phosphohexose isomerase; Short=PHI	P52031	0	78	760.37	553	436		0.54333	0.000267035	0.212516	0.484716
comp11499_c0_seq1	g6pi_droya ame: full=glucose-6-phosphate isomerase short=gpi ame: full=phosphoglucose isomerase short=pgi ame: full=phosphohexose isomerase short=phi	1318	gi|1730180|sp|P52031.1|G6PI_DROYARecName: Full=Glucose-6-phosphate isomerase; Short=GPI; AltName: Full=Phosphoglucose isomerase; Short=PGI; AltName: Full=Phosphohexose isomerase; Short=PHI	P52031	0	82	616.69	426	352		0.860345	0.00128288	-0.0991909	0.823437
glyceraldehyde-3-phosphate dehydrogenase
comp87852_c0_seq1	g3p_ashgo ame: full=glyceraldehyde-3-phosphate dehydrogenase short=gapdh	117	gi|442570161|sp|Q757I2.2|G3P_ASHGORecName: Full=Glyceraldehyde-3-phosphate dehydrogenase; Short=GAPDH	Q757I2	1.04983e-18	100	79.7221	39	39				-1.91994	0.569046
comp88463_c0_seq1	g3p2_yeast ame: full=glyceraldehyde-3-phosphate dehydrogenase 2 short=gapdh 2	208	gi|120645|sp|P00358.3|G3P2_YEASTRecName: Full=Glyceraldehyde-3-phosphate dehydrogenase 2; Short=GAPDH 2	P00358	1.82886e-37	95	132.494	69	66				-0.171557	0.994576
comp96410_c0_seq1	g3p3_yeast ame: full=glyceraldehyde-3-phosphate dehydrogenase 3 short=gapdh 3	126	gi|1169787|sp|P00359.3|G3P3_YEASTRecName: Full=Glyceraldehyde-3-phosphate dehydrogenase 3; Short=GAPDH 3	P00359	8.6996e-18	92	77.411	42	39
comp100397_c0_seq1	g3p1_yeast ame: full=glyceraldehyde-3-phosphate dehydrogenase 1 short=gapdh 1	168	gi|1169786|sp|P00360.3|G3P1_YEASTRecName: Full=Glyceraldehyde-3-phosphate dehydrogenase 1; Short=GAPDH 1	P00360	4.18693e-30	98	112.079	55	54				-1.23941	0.728925
comp114234_c0_seq1	g3p2_kluma ame: full=glyceraldehyde-3-phosphate dehydrogenase 2 short=gapdh 2	226	gi|2494639|sp|Q01077.2|G3P2_KLUMARecName: Full=Glyceraldehyde-3-phosphate dehydrogenase 2; Short=GAPDH 2	Q01077	3.45189e-42	97	145.206	75	73				-2.28322	0.544017
comp131311_c0_seq1	g3p_canaw ame: full=glyceraldehyde-3-phosphate dehydrogenase short=gapdh	186	gi|353526243|sp|Q92211.2|G3P_CANAWRecName: Full=Glyceraldehyde-3-phosphate dehydrogenase; Short=GAPDH	Q92211	1.38122e-19	91	83.1889	48	44				-1.06083	0.808882
comp178760_c0_seq1	g3p3_yeast ame: full=glyceraldehyde-3-phosphate dehydrogenase 3 short=gapdh 3	182	gi|1169787|sp|P00359.3|G3P3_YEASTRecName: Full=Glyceraldehyde-3-phosphate dehydrogenase 3; Short=GAPDH 3	P00359	5.22498e-34	96	122.865	60	58				-1.59802	0.637651
comp329_c0_seq1	g3p3_yeast ame: full=glyceraldehyde-3-phosphate dehydrogenase 3 short=gapdh 3	509	gi|1169787|sp|P00359.3|G3P3_YEASTRecName: Full=Glyceraldehyde-3-phosphate dehydrogenase 3; Short=GAPDH 3	P00359	3.09464e-83	97	255.373	136	133				-0.628604	0.864801
comp1761_c0_seq1	g3p2_drome ame: full=glyceraldehyde-3-phosphate dehydrogenase 2 ame: full=glyceraldehyde-3-phosphate dehydrogenase ii short=gapdh ii	1421	gi|14286123|sp|P07487.2|G3P2_DROMERecName: Full=Glyceraldehyde-3-phosphate dehydrogenase 2; AltName: Full=Glyceraldehyde-3-phosphate dehydrogenase II; Short=GAPDH II	P07487	0	91	565.074	332	304		0.981575	3.22e-05	-0.0378942	0.847638
glucose 6 phosphate dehydrogenase
comp17654_c0_seq1	ugdh_drome ame: full=udp-glucose 6-dehydrogenase short=udp-glc dehydrogenase short=udp- short=udpgdh ame: full=protein sugarless ame: full=protein suppenkasper	2798	gi|6175085|sp|O02373.1|UGDH_DROMERecName: Full=UDP-glucose 6-dehydrogenase; Short=UDP-Glc dehydrogenase; Short=UDP-GlcDH; Short=UDPGDH; AltName: Full=Protein sugarless; AltName: Full=Protein suppenkasper	O02373	0	88	748.043	475	422		0.56376	0.00294367	0.18287	0.594739
comp838_c0_seq1	g6pd_drome ame: full=glucose-6-phosphate 1-dehydrogenase short=g6pd ame: full=zwischenferment	1698	gi|2851430|sp|P12646.2|G6PD_DROMERecName: Full=Glucose-6-phosphate 1-dehydrogenase; Short=G6PD; AltName: Full=Zwischenferment	P12646	0	80	745.347	516	417		0.600633	0.00273352	0.168097	0.657071
carbohydrate
comp18941_c0_seq1	chstb_rat ame: full=carbohydrate sulfotransferase 11 ame: full=chondroitin 4-o-sulfotransferase 1 ame: full=chondroitin 4-sulfotransferase 1 short=c4s-1 short=c4st-1 short=c4st1	1184	gi|83286899|sp|P69478.1|CHSTB_RATRecName: Full=Carbohydrate sulfotransferase 11; AltName: Full=Chondroitin 4-O-sulfotransferase 1; AltName: Full=Chondroitin 4-sulfotransferase 1; Short=C4S-1; Short=C4ST-1; Short=C4ST1	P69478.1	5.91532e-74	68	240.736	253	173		0.72975	0.00252478	0.106188	0.864619
comp20521_c0_seq1	fggy_mouse ame: full=fggy carbohydrate kinase domain-containing protein	2429	gi|171769534|sp|A2AJL3.1|FGGY_MOUSERecName: Full=FGGY carbohydrate kinase domain-containing protein	A2AJL3.1	0	72	575.859	542	395		0.586572	0.00313653	0.182521	0.638777
comp30193_c0_seq1	nnrd_human ame: full=atp-dependent -nad h-hydrate dehydratase ame: full=atp-dependent nad hx dehydratase ame: full=carbohydrate kinase domain-containing protein flags: precursor	1522	gi|74728128|sp|Q8IW45.1|NNRD_HUMANRecName: Full=ATP-dependent (S)-NAD(P)H-hydrate dehydratase; AltName: Full=ATP-dependent NAD(P)HX dehydratase; AltName: Full=Carbohydrate kinase domain-containing protein; Flags: Precursor	Q8IW45.1	4.90888e-84	68	270.396	305	209		1	0.00153225	-0.0149694	0.945498
smp-30
comp4304_c0_seq1	rgn_xenla ame: full=regucalcin short=rc ame: full=gluconolactonase short=gnl ame: full=senescence marker protein 30 short=smp-30 short=xsmp-30	1243	gi|82115035|sp|Q9I922.1|RGN_XENLARecName: Full=Regucalcin; Short=RC; AltName: Full=Gluconolactonase; Short=GNL; AltName: Full=Senescence marker protein 30; Short=SMP-30; Short=xSMP-30	Q9I922.1	5.77136e-67	57	221.476	310	177		0.749632	0.000567264	-0.161947	0.612617
comp14499_c0_seq1	rgn_xenla ame: full=regucalcin short=rc ame: full=gluconolactonase short=gnl ame: full=senescence marker protein 30 short=smp-30 short=xsmp-30	1126	gi|82115035|sp|Q9I922.1|RGN_XENLARecName: Full=Regucalcin; Short=RC; AltName: Full=Gluconolactonase; Short=GNL; AltName: Full=Senescence marker protein 30; Short=SMP-30; Short=xSMP-30	Q9I922.1	1.13692e-61	58	206.453	303	176		0.817815	0.00411861	0.0733978	1
comp24184_c0_seq1	rgn_xenla ame: full=regucalcin short=rc ame: full=gluconolactonase short=gnl ame: full=senescence marker protein 30 short=smp-30 short=xsmp-30	1313	gi|82115035|sp|Q9I922.1|RGN_XENLARecName: Full=Regucalcin; Short=RC; AltName: Full=Gluconolactonase; Short=GNL; AltName: Full=Senescence marker protein 30; Short=SMP-30; Short=xSMP-30	Q9I922.1	5.57918e-75	59	243.047	302	179		0.974917	0.00243204	-0.0418406	0.912328
comp36815_c0_seq1	rgn_bovin ame: full=regucalcin short=rc ame: full=gluconolactonase short=gnl ame: full=senescence marker protein 30 short=smp-30	379	gi|13633941|sp|Q9TTJ5.1|RGN_BOVINRecName: Full=Regucalcin; Short=RC; AltName: Full=Gluconolactonase; Short=GNL; AltName: Full=Senescence marker protein 30; Short=SMP-30	Q9TTJ5.1	2.58707e-25	63	101.679	111	71		0.312368	0.0165492	0.499228	0.552164
circadian
comp2032_c0_seq1	cccp_droya ame: full=circadian clock-controlled protein flags: precursor	2038	gi|41016825|sp|Q24764.1|CCCP_DROYARecName: Full=Circadian clock-controlled protein; Flags: Precursor	Q24764.1	1.53787e-23	48	105.145	252	123		0.462934	0.000222316	0.276721	0.330861
comp4031_c0_seq1	cccp_drome ame: full=circadian clock-controlled protein flags: precursor	872	gi|29427577|sp|O76879.2|CCCP_DROMERecName: Full=Circadian clock-controlled protein; Flags: Precursor	O76879.2	8.01967e-17	44	81.2629	241	107	yes	0.0707502	0.0923368	0.677824	0.0222971
comp10397_c0_seq1	cccp_droya ame: full=circadian clock-controlled protein flags: precursor	1160	gi|41016825|sp|Q24764.1|CCCP_DROYARecName: Full=Circadian clock-controlled protein; Flags: Precursor	Q24764.1	3.79566e-23	48	100.908	229	111	yes	0.00820459	0.0327724	-1.20102	0.191882
comp11421_c0_seq1	cccp_droya ame: full=circadian clock-controlled protein flags: precursor	490	gi|41016825|sp|Q24764.1|CCCP_DROYARecName: Full=Circadian clock-controlled protein; Flags: Precursor	Q24764.1	3.54152e-12	50	65.4698	146	73		0.194367	0.00181266	-0.654458	0.492326
cold
comp11079_c0_seq1	csde1_rat ame: full=cold shock domain-containing protein e1 ame: full=protein unr	3340	gi|137045|sp|P18395.1|CSDE1_RATRecName: Full=Cold shock domain-containing protein E1; AltName: Full=Protein UNR	P18395.1	0	62	629.402	809	506	yes	0.166104	0.0256102	0.517369	0.0917376
hsp --> including hsp-binding proteins
comp7326_c0_seq1	cdc37_drovi ame: full=hsp90 co-chaperone cdc37 ame: full=hsp90 chaperone protein kinase-targeting subunit	1877	gi|21542002|sp|Q24740.1|CDC37_DROVIRecName: Full=Hsp90 co-chaperone Cdc37; AltName: Full=Hsp90 chaperone protein kinase-targeting subunit	Q24740.1	2.70754e-107	72	336.265	364	263		0.873574	0.00143163	-0.087887	0.701489
comp2788_c0_seq1	ch10_schja ame: full=10 kda heat shock mitochondrial short=hsp10 ame: full=10 kda chaperonin ame: full=chaperonin 10 short=cpn10	660	gi|215275262|sp|Q5DC69.2|CH10_SCHJARecName: Full=10 kDa heat shock protein, mitochondrial; Short=Hsp10; AltName: Full=10 kDa chaperonin; AltName: Full=Chaperonin 10; Short=CPN10	Q5DC69.2	8.39999e-32	79	117.472	96	76		0.791686	0.00078382	-0.130014	0.572621
comp4820_c0_seq1	ch60_drome ame: full=60 kda heat shock mitochondrial ame: full=60 kda chaperonin ame: full=cpn60 ame: full=heat shock protein 60 short=hsp-60 ame: full=hsp60 ame: full=mitochondrial matrix protein p1 flags: precursor	1750	gi|12644042|sp|O02649.3|CH60_DROMERecName: Full=60 kDa heat shock protein, mitochondrial; AltName: Full=60 kDa chaperonin; AltName: Full=CPN60; AltName: Full=Heat shock protein 60; Short=HSP-60; AltName: Full=Hsp60; AltName: Full=Mitochondrial matrix protein P1; Flags: Precursor	O02649.3	0	91	857.055	561	514		0.98973	0.000750439	-0.0303372	0.887556
comp4920_c0_seq1	chip_human ame: full=e3 ubiquitin-protein ligase chip ame: full=antigen ny-co-7 ame: full=cll-associated antigen kw-8 ame: full=carboxy terminus of hsp70-interacting protein ame: full=stip1 homology and u box-containing protein 1	1606	gi|78099173|sp|Q9UNE7.2|CHIP_HUMANRecName: Full=E3 ubiquitin-protein ligase CHIP; AltName: Full=Antigen NY-CO-7; AltName: Full=CLL-associated antigen KW-8; AltName: Full=Carboxy terminus of Hsp70-interacting protein; AltName: Full=STIP1 homology and U box-containing protein 1	Q9UNE7.2	5.1939e-112	76	342.043	279	213		0.925724	0.000548424	-0.067196	0.763852
comp8692_c0_seq1	djb11_human ame: full= homolog subfamily b member 11 ame: full=apobec1-binding protein 2 short=abbp-2 ame: full= protein homolog 9 ame: full=er-associated dnaj ame: full=er-associated hsp40 co-chaperone ame: full=er-associated dnaj protein 3 short=erdj3 short=erj3p ame: full=hedj ame: full=human protein 9 short=hdj-9 ame: full=pwp1-interacting protein 4 flags: precursor	1861	gi|18203497|sp|Q9UBS4.1|DJB11_HUMANRecName: Full=DnaJ homolog subfamily B member 11; AltName: Full=APOBEC1-binding protein 2; Short=ABBP-2; AltName: Full=DnaJ protein homolog 9; AltName: Full=ER-associated DNAJ; AltName: Full=ER-associated Hsp40 co-chaperone; AltName: Full=ER-associated dnaJ protein 3; Short=ERdj3; Short=ERj3p; AltName: Full=HEDJ; AltName: Full=Human DnaJ protein 9; Short=hDj-9; …	Q9UBS4.1	1.63574e-131	74	397.127	359	268		0.615235	0.00158089	0.165008	0.656023
comp192797_c0_seq1	hbap1_bovin ame: full=hspb1-associated protein 1 ame: full=27 kda heat shock protein-associated protein 1	238	gi|75057559|sp|Q58CU3.1|HBAP1_BOVINRecName: Full=HSPB1-associated protein 1; AltName: Full=27 kDa heat shock protein-associated protein 1	Q58CU3.1	1.84291e-28	77	109.768	75	58
comp17390_c0_seq1	hpbp1_macfa ame: full=hsp70-binding protein 1 short= 1 ame: full=heat shock protein-binding protein 1 ame: full=hsp70-interacting protein 1	1439	gi|75075952|sp|Q4R588.1|HPBP1_MACFARecName: Full=Hsp70-binding protein 1; Short=HspBP1; AltName: Full=Heat shock protein-binding protein 1; AltName: Full=Hsp70-interacting protein 1	Q4R588.1	2.12102e-36	53	142.51	291	156		0.989251	0.00197414	-0.0145337	0.905636
comp95442_c0_seq1	hs71l_rat ame: full=heat shock 70 kda protein 1-like short=heat shock 70 kda protein 1l ame: full=heat shock 70 kda protein 3 short=	172	gi|56757502|sp|P55063.2|HS71L_RATRecName: Full=Heat shock 70 kDa protein 1-like; Short=Heat shock 70 kDa protein 1L; AltName: Full=Heat shock 70 kDa protein 3; Short=HSP70.3	P55063.2	4.08945e-26	92	103.605	57	53
comp69918_c0_seq1	hsp12_yeast ame: full=12 kda heat shock protein ame: full=glucose and lipid-regulated protein	368	gi|123537|sp|P22943.1|HSP12_YEASTRecName: Full=12 kDa heat shock protein; AltName: Full=Glucose and lipid-regulated protein	P22943.1	5.45309e-41	77	137.887	105	81	yes	0.00900766	0.00302758	-2.29942	0.311231
comp19140_c0_seq1	hsp68_drome ame: full=heat shock protein 68	2181	gi|13124306|sp|O97125.1|HSP68_DROMERecName: Full=Heat shock protein 68	O97125.1	0	89	784.252	513	458		0.324575	0.00811074	0.326333	0.393631
comp33154_c0_seq1	hsp68_drome ame: full=heat shock protein 68	922	gi|13124306|sp|O97125.1|HSP68_DROMERecName: Full=Heat shock protein 68	O97125.1	1.23607e-173	94	502.671	306	290		0.164024	0.0139549	0.593904	0.192961
comp91911_c0_seq1	hsp68_drome ame: full=heat shock protein 68	147	gi|13124306|sp|O97125.1|HSP68_DROMERecName: Full=Heat shock protein 68	O97125.1	8.35868e-13	94	65.4698	38	36
comp85018_c0_seq1	hsp71_drome ame: full=major heat shock 70 kda protein ab short=heat shock protein 70ab ame: full=hsp70-87a7	198	gi|46397813|sp|P02825.3|HSP71_DROMERecName: Full=Major heat shock 70 kDa protein Ab; Short=Heat shock protein 70Ab; AltName: Full=HSP70-87A7 >gi|46397852|sp|P82910.2|HSP70_DROME RecName: Full=Major heat shock 70 kDa protein Aa; Short=Heat shock protein 70Aa; AltName: Full=HSP70-87A7	P02825.3	5.7763e-30	92	114.775	65	60				1.52984	0.236301
comp8178_c0_seq1	hsp72_drosi ame: full=major heat shock 70 kda protein ba short=heat shock protein 70ba ame: full=hsp70-87c1	2510	gi|42559009|sp|Q9GSU4.2|HSP72_DROSIRecName: Full=Major heat shock 70 kDa protein Ba; Short=Heat shock protein 70Ba; AltName: Full=HSP70-87C1	Q9GSU4.2	7.57205e-56	84	207.994	163	137		0.552664	0.00359236	-0.256615	0.430255
comp49365_c0_seq1	hsp74_anoal ame: full=heat shock protein 70 b2	466	gi|1170377|sp|P41827.1|HSP74_ANOALRecName: Full=Heat shock protein 70 B2	P41827.1	5.09332e-74	96	239.195	126	122		0.265904	0.0296889	0.54922	0.479527
comp55184_c0_seq1	hsp74_anoal ame: full=heat shock protein 70 b2	441	gi|1170377|sp|P41827.1|HSP74_ANOALRecName: Full=Heat shock protein 70 B2	P41827.1	7.42531e-41	67	148.288	150	101	yes	0.0188154	0.300351	1.1446	0.0889842
comp62198_c0_seq1	hsp74_anoal ame: full=heat shock protein 70 b2	488	gi|1170377|sp|P41827.1|HSP74_ANOALRecName: Full=Heat shock protein 70 B2	P41827.1	5.28746e-93	93	289.271	162	152		0.270156	0.0212714	0.536295	0.432288
comp127288_c0_seq1	hsp74_drome ame: full=major heat shock 70 kda protein bbb short=heat shock protein 70bbb ame: full=hsp70-87c1	107	gi|46396042|sp|Q9VG58.2|HSP74_DROMERecName: Full=Major heat shock 70 kDa protein Bbb; Short=Heat shock protein 70Bbb; AltName: Full=HSP70-87C1	Q9VG58.2	1.16262e-14	97	70.0922	35	34
comp7887_c0_seq1	hsp74_human ame: full=heat shock 70 kda protein 4 ame: full=hsp70ry ame: full=heat shock 70-related protein apg-2	3332	gi|206729934|sp|P34932.4|HSP74_HUMANRecName: Full=Heat shock 70 kDa protein 4; AltName: Full=HSP70RY; AltName: Full=Heat shock 70-related protein APG-2	P34932.4	0	65	761.525	833	545		0.525198	0.00228891	0.226024	0.541015
comp170188_c0_seq1	hsp75_zygrc ame: full=heat shock protein ssb	193	gi|52783055|sp|Q707X3.3|HSP75_ZYGRCRecName: Full=Heat shock protein SSB	Q707X3.3	1.45902e-20	95	88.1965	64	61				-2.53421	0.456071
comp131055_c0_seq1	hsp76_yeast ame: full=heat shock protein ssb2	257	gi|729768|sp|P40150.2|HSP76_YEASTRecName: Full=Heat shock protein SSB2	P40150.2	1.27467e-49	97	169.859	85	83				-2.17008	0.54675
comp175792_c0_seq1	hsp76_yeast ame: full=heat shock protein ssb2	107	gi|729768|sp|P40150.2|HSP76_YEASTRecName: Full=Heat shock protein SSB2	P40150.2	4.38421e-15	100	71.2478	35	35
comp61299_c0_seq1	hsp7a_drosi ame: full=heat shock 70 kda protein cognate 1 ame: full=heat shock 70 kda protein 70c	121	gi|266309|sp|P02826.1|HSP7A_DROSIRecName: Full=Heat shock 70 kDa protein cognate 1; AltName: Full=Heat shock 70 kDa protein 70C	P02826.1	1.38071e-14	97	67.3958	34	33
comp3556_c0_seq1	hsp7c_drome ame: full=heat shock 70 kda protein cognate 3 ame: full=78 kda glucose-regulated protein homolog ame: full=grp 78 ame: full=heat shock protein cognate 72 flags: precursor	2434	gi|55584057|sp|P29844.2|HSP7C_DROMERecName: Full=Heat shock 70 kDa protein cognate 3; AltName: Full=78 kDa glucose-regulated protein homolog; AltName: Full=GRP 78; AltName: Full=Heat shock protein cognate 72; Flags: Precursor	P29844.2	0	94	1060.06	656	621		0.605004	0.00041394	0.179337	0.585481
comp1717_c0_seq1	hsp7d_manse ame: full=heat shock 70 kda protein cognate 4 short=hsc 70-4	2331	gi|12585261|sp|Q9U639.1|HSP7D_MANSERecName: Full=Heat shock 70 kDa protein cognate 4; Short=Hsc 70-4	Q9U639.1	0	97	1013.45	612	594		0.548248	5.54e-05	0.227878	0.596547
comp3987_c0_seq1	hsp7e_drome ame: full=heat shock 70 kda protein cognate 5	2777	gi|55977784|sp|P29845.2|HSP7E_DROMERecName: Full=Heat shock 70 kDa protein cognate 5	P29845.2	0	92	966.066	618	572		0.849091	0.000506256	0.0487956	0.919981
comp18395_c0_seq1	hsp7e_human ame: full=heat shock 70 kda protein 14 ame: full=hsp70-like protein 1 ame: full=heat shock protein hsp60	1615	gi|121948121|sp|Q0VDF9.1|HSP7E_HUMANRecName: Full=Heat shock 70 kDa protein 14; AltName: Full=HSP70-like protein 1; AltName: Full=Heat shock protein HSP60	Q0VDF9.1	4.61196e-110	62	344.354	497	309		0.855201	0.00164484	-0.0918018	0.78794
comp2311_c0_seq1	hsp90_thepa ame: full=heat shock protein 90 short=hsp90	3513	gi|93141279|sp|P24724.2|HSP90_THEPARecName: Full=Heat shock protein 90; Short=HSP90	P24724.2	0	79	837.025	725	575		0.260813	0.000717928	0.488821	0.50529
comp8678_c0_seq1	stip1_macfa ame: full=stress-induced-phosphoprotein 1 short=sti1 ame: full=hsc70 hsp90-organizing protein short=hop	2433	gi|75077117|sp|Q4R8N7.1|STIP1_MACFARecName: Full=Stress-induced-phosphoprotein 1; Short=STI1; AltName: Full=Hsc70/Hsp90-organizing protein; Short=Hop	Q4R8N7.1	0	72	591.652	556	404		0.749346	0.0013375	0.0972181	0.831657
comp2908_c0_seq1	tebp_human ame: full=prostaglandin e synthase 3 ame: full=cytosolic prostaglandin e2 synthase short=cpges ame: full=hsp90 co-chaperone ame: full=progesterone receptor complex p23 ame: full=telomerase-binding protein p23	2593	gi|8928507|sp|Q23280.1|YOCA_CAEELRecName: Full=Uncharacterized protein ZC395.10	Q23280.1	1.85979e-25	59	109.383	147	88		0.808228	0.000242652	0.0699158	0.894913
comp22918_c0_seq1	trap1_human ame: full=heat shock protein 75 mitochondrial short=hsp 75 ame: full=tnfr-associated protein 1 ame: full=tumor necrosis factor type 1 receptor-associated protein short=trap-1 flags: precursor	1655	gi|67477458|sp|Q12931.3|TRAP1_HUMANRecName: Full=Heat shock protein 75 kDa, mitochondrial; Short=HSP 75; AltName: Full=TNFR-associated protein 1; AltName: Full=Tumor necrosis factor type 1 receptor-associated protein; Short=TRAP-1; Flags: Precursor	Q12931.3	0	75	573.933	494	373		0.358323	0.00917024	0.310257	0.439304
comp63184_c0_seq1	trap1_rat ame: full=heat shock protein 75 mitochondrial short=hsp 75 ame: full=tnfr-associated protein 1 ame: full=tumor necrosis factor type 1 receptor-associated protein short=trap-1 flags: precursor	482	gi|81910345|sp|Q5XHZ0.1|TRAP1_RATRecName: Full=Heat shock protein 75 kDa, mitochondrial; Short=HSP 75; AltName: Full=TNFR-associated protein 1; AltName: Full=Tumor necrosis factor type 1 receptor-associated protein; Short=TRAP-1; Flags: Precursor	Q5XHZ0.1	1.44686e-56	79	193.356	160	127		0.268191	0.0290659	0.575723	0.458928
eyeless, ey
comp221784_c0_seq1	pax6_drome ame: full=paired box protein pax-6 ame: full=protein eyeless	165	gi|12643549|sp|O18381.3|PAX6_DROMERecName: Full=Paired box protein Pax-6; AltName: Full=Protein eyeless	O18381	4.57772e-17	87	78.1814	58	51
Trehalase, Treh
comp3674_c0_seq1	trea_apime ame: full=trehalase ame: full= -trehalase ame: full= -trehalose glucohydrolase flags: precursor	2281	gi|166231328|sp|A8J4S9.1|TREA_APIMERecName: Full=Trehalase; AltName: Full=Alpha,alpha-trehalase; AltName: Full=Alpha,alpha-trehalose glucohydrolase; Flags: Precursor	A8J4S9	0	70	611.298	542	383		0.892818	0.000350764	-0.0831848	0.73605
comp50554_c0_seq1	trea_apime ame: full=trehalase ame: full= -trehalase ame: full= -trehalose glucohydrolase flags: precursor	568	gi|166231328|sp|A8J4S9.1|TREA_APIMERecName: Full=Trehalase; AltName: Full=Alpha,alpha-trehalase; AltName: Full=Alpha,alpha-trehalose glucohydrolase; Flags: Precursor	A8J4S9	2.66149e-75	70	243.817	189	144		0.577411	0.00847459	0.250046	0.723447
comp55851_c0_seq1	trea_apime ame: full=trehalase ame: full= -trehalase ame: full= -trehalose glucohydrolase flags: precursor	190	gi|166231328|sp|A8J4S9.1|TREA_APIMERecName: Full=Trehalase; AltName: Full=Alpha,alpha-trehalase; AltName: Full=Alpha,alpha-trehalose glucohydrolase; Flags: Precursor	A8J4S9	1.16163e-18	73	82.8037	63	46				0.050927	0.978187
comp84368_c0_seq1	trea_apime ame: full=trehalase ame: full= -trehalase ame: full= -trehalose glucohydrolase flags: precursor	148	gi|166231328|sp|A8J4S9.1|TREA_APIMERecName: Full=Trehalase; AltName: Full=Alpha,alpha-trehalase; AltName: Full=Alpha,alpha-trehalose glucohydrolase; Flags: Precursor	A8J4S9	8.34104e-21	89	88.1965	49	44
comp92754_c0_seq1	trea_apime ame: full=trehalase ame: full= -trehalase ame: full= -trehalose glucohydrolase flags: precursor	164	gi|166231328|sp|A8J4S9.1|TREA_APIMERecName: Full=Trehalase; AltName: Full=Alpha,alpha-trehalase; AltName: Full=Alpha,alpha-trehalose glucohydrolase; Flags: Precursor	A8J4S9	6.67587e-23	90	94.3597	52	47				0.702181	0.649944
comp93439_c0_seq1	trea_apime ame: full=trehalase ame: full= -trehalase ame: full= -trehalose glucohydrolase flags: precursor	148	gi|166231328|sp|A8J4S9.1|TREA_APIMERecName: Full=Trehalase; AltName: Full=Alpha,alpha-trehalase; AltName: Full=Alpha,alpha-trehalose glucohydrolase; Flags: Precursor	A8J4S9	2.09727e-17	81	78.5666	49	40
comp117544_c0_seq1	trea_apime ame: full=trehalase ame: full= -trehalase ame: full= -trehalose glucohydrolase flags: precursor	105	gi|166231328|sp|A8J4S9.1|TREA_APIMERecName: Full=Trehalase; AltName: Full=Alpha,alpha-trehalase; AltName: Full=Alpha,alpha-trehalose glucohydrolase; Flags: Precursor	A8J4S9	4.29165e-15	97	71.2478	34	33
comp190590_c0_seq1	trea_apime ame: full=trehalase ame: full= -trehalase ame: full= -trehalose glucohydrolase flags: precursor	126	gi|166231328|sp|A8J4S9.1|TREA_APIMERecName: Full=Trehalase; AltName: Full=Alpha,alpha-trehalase; AltName: Full=Alpha,alpha-trehalose glucohydrolase; Flags: Precursor	A8J4S9	1.7098e-15	85	72.7886	42	36
period, per
comp142596_c0_seq1	per_peram ame: full=period circadian protein	176	gi|11467953|sp|Q25637.2|PER_PERAMRecName: Full=Period circadian protein	Q25637	8.27413e-20	88	86.2705	51	45
Cytochrome b5-related, Cyt-b5-r
comp2739_c0_seq1	cyb5r_drome ame: full=cytochrome b5-related protein ame: full=protein tu-36b	1935	gi|68067970|sp|P19967.2|CYB5R_DROMERecName: Full=Cytochrome b5-related protein; AltName: Full=Protein TU-36B	P19967	1.18709e-116	62	362.459	416	258		0.569396	0.000379303	0.207803	0.669114
comp3671_c0_seq1	cyb5r_drome ame: full=cytochrome b5-related protein ame: full=protein tu-36b	2232	gi|68067970|sp|P19967.2|CYB5R_DROMERecName: Full=Cytochrome b5-related protein; AltName: Full=Protein TU-36B	P19967	1.03672e-121	64	378.637	436	283		0.390296	0.00251346	0.304317	0.307945
desaturase 2, desat 2
comp12763_c0_seq1	acod2_rat ame: full=acyl- desaturase 2 ame: full=delta -desaturase 2 short=delta-9 desaturase 2 ame: full=fatty acid desaturase 2 ame: full=stearoyl- desaturase 2	1551	gi|55976172|sp|Q6P7B9.1|ACOD2_RATRecName: Full=Acyl-CoA desaturase 2; AltName: Full=Delta(9)-desaturase 2; Short=Delta-9 desaturase 2; AltName: Full=Fatty acid desaturase 2; AltName: Full=Stearoyl-CoA desaturase 2	Q6P7B9	6.65978e-58	58	202.216	279	163		0.664641	0.00331084	0.126853	0.707315
Ecdysone-induced protein 28/29kD, Eip71CD
comp17276_c0_seq1	msra_drome ame: full=peptide methionine sulfoxide reductase ame: full=ecdysone-induced protein 28 29 kda ame: full=methionine-s-sulfoxide reductase ame: full=peptide-methionine -s-oxide reductase	2003	gi|45644943|sp|P08761.2|MSRA_DROMERecName: Full=Peptide methionine sulfoxide reductase; AltName: Full=Ecdysone-induced protein 28/29 kDa; AltName: Full=Methionine-S-sulfoxide reductase; AltName: Full=Peptide-methionine (S)-S-oxide reductase	P08761	3.86864e-53	66	188.348	216	143		0.763975	0.00160963	0.0812719	0.833126
MLF1-adaptor molecule, Madm
comp52222_c0_seq1	nrbp_drome ame: full=nuclear receptor-binding protein homolog ame: full=mlf1-adaptor molecule	682	gi|75029569|sp|Q9Y0Y6.1|NRBP_DROMERecName: Full=Nuclear receptor-binding protein homolog; AltName: Full=MLF1-adaptor molecule	Q9Y0Y6	1.64258e-54	70	189.889	186	132		0.40258	0.00954724	-0.396923	0.486576
comp71191_c0_seq1	nrbp_drome ame: full=nuclear receptor-binding protein homolog ame: full=mlf1-adaptor molecule	241	gi|75029569|sp|Q9Y0Y6.1|NRBP_DROMERecName: Full=Nuclear receptor-binding protein homolog; AltName: Full=MLF1-adaptor molecule	Q9Y0Y6	6.55183e-44	95	153.68	80	76
Pyrroline 5-carboxylate reductase, P5cr
comp127187_c0_seq1	al4a1_human ame: full=delta-1-pyrroline-5-carboxylate mitochondrial short=p5c dehydrogenase ame: full=aldehyde dehydrogenase family 4 member a1 flags: precursor	259	gi|62511241|sp|P30038.3|AL4A1_HUMANRecName: Full=Delta-1-pyrroline-5-carboxylate dehydrogenase, mitochondrial; Short=P5C dehydrogenase; AltName: Full=Aldehyde dehydrogenase family 4 member A1; Flags: Precursor	P30038	8.67131e-22	72	92.4337	85	62				0.130191	0.918812
comp49747_c0_seq1	al4a1_danre ame: full=delta-1-pyrroline-5-carboxylate mitochondrial short=p5c dehydrogenase ame: full=aldehyde dehydrogenase family 4 member a1 flags: precursor	467	gi|85542188|sp|Q7SY23.1|AL4A1_DANRERecName: Full=Delta-1-pyrroline-5-carboxylate dehydrogenase, mitochondrial; Short=P5C dehydrogenase; AltName: Full=Aldehyde dehydrogenase family 4 member A1; Flags: Precursor	Q7SY23	1.71195e-66	82	217.624	150	123		0.95106	0.00518783	-0.0849507	0.999223
comp5582_c0_seq1	p5cr_metac ame: full=pyrroline-5-carboxylate reductase short=p5c reductase short=p5cr	1593	gi|22653946|sp|Q9HH99.1|P5CR_METACRecName: Full=Pyrroline-5-carboxylate reductase; Short=P5C reductase; Short=P5CR	Q9HH99	4.56761e-65	63	218.779	273	174		0.634168	0.00111134	0.154303	0.667998
comp60692_c0_seq1	al4a1_bovin ame: full=delta-1-pyrroline-5-carboxylate mitochondrial short=p5c dehydrogenase ame: full=aldehyde dehydrogenase family 4 member a1 flags: precursor	688	gi|193806687|sp|A7YWE4.1|AL4A1_BOVINRecName: Full=Delta-1-pyrroline-5-carboxylate dehydrogenase, mitochondrial; Short=P5C dehydrogenase; AltName: Full=Aldehyde dehydrogenase family 4 member A1; Flags: Precursor	A7YWE4	8.80922e-70	73	229.565	181	133		0.649562	0.0331016	0.22444	0.743569
comp7303_c0_seq1	p5cr2_bovin ame: full=pyrroline-5-carboxylate reductase 2 short=p5c reductase 2 short=p5cr 2	1590	gi|122064648|sp|Q17QJ7.1|P5CR2_BOVINRecName: Full=Pyrroline-5-carboxylate reductase 2; Short=P5C reductase 2; Short=P5CR 2	Q17QJ7	4.01976e-75	64	246.899	269	174		0.90166	0.00164589	-0.0779648	0.770724
clockwork orange, cwo
Thor
CG7182
DnaJ-like-1, Dnaj-1
comp4179_c0_seq1	dnja1_ponab ame: full= homolog subfamily a member 1 flags: precursor	2103	gi|75054629|sp|Q5NVI9.1|DNJA1_PONABRecName: Full=DnaJ homolog subfamily A member 1; Flags: Precursor	Q5NVI9	9.09e-152	77	453.366	402	313		0.954499	0.000487556	-0.0501618	0.793337
comp5274_c0_seq1	dnaj1_drome ame: full= protein homolog 1 short=droj1	1455	gi|13124719|sp|Q24133.3|DNAJ1_DROMERecName: Full=DnaJ protein homolog 1; Short=DROJ1	Q24133	1.36438e-141	71	417.157	358	257		0.787238	0.00150772	-0.130771	0.60539
comp5749_c0_seq1	dnjc1_human ame: full= homolog subfamily c member 1 ame: full= protein homolog mtj1 flags: precursor	1690	gi|27805464|sp|Q96KC8.1|DNJC1_HUMANRecName: Full=DnaJ homolog subfamily C member 1; AltName: Full=DnaJ protein homolog MTJ1; Flags: Precursor	Q96KC8	7.11928e-63	56	221.861	346	196		0.807406	0.00084996	-0.121239	0.64732
hsr-omega, Hsr w
shibire, shi
comp290233_c0_seq1	dyn_drome ame: full=dynamin ame: full=protein shibire ame: full=ddyn	104	gi|33302264|sp|P27619.2|DYN_DROMERecName: Full=Dynamin; AltName: Full=Protein shibire; AltName: Full=dDyn	P27619	3.54702e-12	91	63.1586	34	31
comp315678_c0_seq1	dyn_drome ame: full=dynamin ame: full=protein shibire ame: full=ddyn	118	gi|33302264|sp|P27619.2|DYN_DROMERecName: Full=Dynamin; AltName: Full=Protein shibire; AltName: Full=dDyn	P27619	2.29494e-14	89	69.707	39	35
comp361291_c0_seq1	dyn_drome ame: full=dynamin ame: full=protein shibire ame: full=ddyn	122	gi|33302264|sp|P27619.2|DYN_DROMERecName: Full=Dynamin; AltName: Full=Protein shibire; AltName: Full=dDyn	P27619	5.28606e-11	82	60.077	41	34
No match
ribose 5-phosphate isomerase
freeze
a methyl dopa-resistant, amd
UDP-galactose 4’-epimerase, Gale
Glyceraldehyde 3 phosph.deh. 1, Gapdh 1
Phosphogluconate mutase, Pgm
black, b
jetlag, jet
vrille, vri
Open rectifier K+ channel 1, Ork1
desaturase 1, desat 1
Serotonin transporter, SerT
Serotonin receptor 7, 5-HT7
derailed, drl
Rhodopsin 3, Rh3

## Sheet: T. ovobessus
Tectarchus ovobessus											Differential Gene Expression
	Blast statistics									Significant (any package)	EdgeR	BaySEq	DESeq
Transcript name	Sequence description	Sequence length	Hit description	Hit Accession	E-Value	Similarity	Score	Alignment length	Positives		p value	Likelihood	Log2FC	p value
sorbitol dehydrogenase
comp2843_c0_seq1	dhso_bovin ame: full=sorbitol dehydrogenase ame: full=l-iditol 2-dehydrogenase	1469	gi|75069845|sp|Q58D31.3|DHSO_BOVINRecName: Full=Sorbitol dehydrogenase; AltName: Full=L-iditol 2-dehydrogenase	Q58D31	2.1279e-131	73	392.119	346	256		0.798376	0.000212231	-0.209435	0.849646
glucose 6 -phosphate isomerase
comp2854_c0_seq1	g6pi_drosi ame: full=glucose-6-phosphate isomerase short=gpi ame: full=phosphoglucose isomerase short=pgi ame: full=phosphohexose isomerase short=phi	1974	gi|1730179|sp|P52030.1|G6PI_DROSIRecName: Full=Glucose-6-phosphate isomerase; Short=GPI; AltName: Full=Phosphoglucose isomerase; Short=PGI; AltName: Full=Phosphohexose isomerase; Short=PHI	P52030	0	78	758.444	553	434		0.581262	0.000644017	-0.308088	0.550449
comp5313_c0_seq1	g6pi_droya ame: full=glucose-6-phosphate isomerase short=gpi ame: full=phosphoglucose isomerase short=pgi ame: full=phosphohexose isomerase short=phi	2991	gi|1730180|sp|P52031.1|G6PI_DROYARecName: Full=Glucose-6-phosphate isomerase; Short=GPI; AltName: Full=Phosphoglucose isomerase; Short=PGI; AltName: Full=Phosphohexose isomerase; Short=PHI	P52031	0	83	806.594	547	455		0.952796	0.000275825	-0.0793932	0.850735
comp7238_c0_seq1	g6pi_drosi ame: full=glucose-6-phosphate isomerase short=gpi ame: full=phosphoglucose isomerase short=pgi ame: full=phosphohexose isomerase short=phi	1892	gi|1730179|sp|P52030.1|G6PI_DROSIRecName: Full=Glucose-6-phosphate isomerase; Short=GPI; AltName: Full=Phosphoglucose isomerase; Short=PGI; AltName: Full=Phosphohexose isomerase; Short=PHI	P52030	0	76	706.442	551	419		0.38299	0.00438339	-0.478127	0.489923
glyceraldehyde-3-phosphate dehydrogenase
comp28575_c0_seq1	g3p2_drosu ame: full=glyceraldehyde-3-phosphate dehydrogenase 2 ame: full=glyceraldehyde-3-phosphate dehydrogenase ii short=gapdh ii	144	gi|6016072|sp|O44105.1|G3P2_DROSURecName: Full=Glyceraldehyde-3-phosphate dehydrogenase 2; AltName: Full=Glyceraldehyde-3-phosphate dehydrogenase II; Short=GAPDH II	O44105	8.70783e-23	95	91.2781	48	46
comp208274_c0_seq1	g3p3_yeast ame: full=glyceraldehyde-3-phosphate dehydrogenase 3 short=gapdh 3	118	gi|1169787|sp|P00359.3|G3P3_YEASTRecName: Full=Glyceraldehyde-3-phosphate dehydrogenase 3; Short=GAPDH 3	P00359	7.38741e-18	100	77.411	38	38
comp307906_c0_seq1	g3p2_kluma ame: full=glyceraldehyde-3-phosphate dehydrogenase 2 short=gapdh 2	209	gi|2494639|sp|Q01077.2|G3P2_KLUMARecName: Full=Glyceraldehyde-3-phosphate dehydrogenase 2; Short=GAPDH 2	Q01077	2.68437e-35	95	126.716	69	66				-3.12089	0.433804
comp341704_c0_seq1	g3p1_klula ame: full=glyceraldehyde-3-phosphate dehydrogenase 1 short=gapdh 1	129	gi|120698|sp|P17819.1|G3P1_KLULARecName: Full=Glyceraldehyde-3-phosphate dehydrogenase 1; Short=GAPDH 1	P17819	2.26313e-19	97	81.6481	42	41
comp2293_c0_seq1	g3p2_drome ame: full=glyceraldehyde-3-phosphate dehydrogenase 2 ame: full=glyceraldehyde-3-phosphate dehydrogenase ii short=gapdh ii	1480	gi|14286123|sp|P07487.2|G3P2_DROMERecName: Full=Glyceraldehyde-3-phosphate dehydrogenase 2; AltName: Full=Glyceraldehyde-3-phosphate dehydrogenase II; Short=GAPDH II	P07487	0	91	564.303	332	304		0.44312	4.27747e-05	-0.406563	0.463032
glucose 6 phosphate dehydrogenase
comp114598_c0_seq1	ugdh_drome ame: full=udp-glucose 6-dehydrogenase short=udp-glc dehydrogenase short=udp- short=udpgdh ame: full=protein sugarless ame: full=protein suppenkasper	210	gi|6175085|sp|O02373.1|UGDH_DROMERecName: Full=UDP-glucose 6-dehydrogenase; Short=UDP-Glc dehydrogenase; Short=UDP-GlcDH; Short=UDPGDH; AltName: Full=Protein sugarless; AltName: Full=Protein suppenkasper	O02373	4.57302e-34	94	124.79	69	65				-0.711294	0.571429
comp165690_c0_seq1	ugdh_drome ame: full=udp-glucose 6-dehydrogenase short=udp-glc dehydrogenase short=udp- short=udpgdh ame: full=protein sugarless ame: full=protein suppenkasper	213	gi|6175085|sp|O02373.1|UGDH_DROMERecName: Full=UDP-glucose 6-dehydrogenase; Short=UDP-Glc dehydrogenase; Short=UDP-GlcDH; Short=UDPGDH; AltName: Full=Protein sugarless; AltName: Full=Protein suppenkasper	O02373	3.40149e-29	87	111.309	70	61				0.666242	0.780995
comp194629_c0_seq1	ugdh_rat ame: full=udp-glucose 6-dehydrogenase short=udp-glc dehydrogenase short=udp- short=udpgdh	179	gi|6136118|sp|O70199.1|UGDH_RATRecName: Full=UDP-glucose 6-dehydrogenase; Short=UDP-Glc dehydrogenase; Short=UDP-GlcDH; Short=UDPGDH	O70199	4.83869e-25	93	99.7525	59	55
comp195152_c0_seq1	ugdh_drome ame: full=udp-glucose 6-dehydrogenase short=udp-glc dehydrogenase short=udp- short=udpgdh ame: full=protein sugarless ame: full=protein suppenkasper	271	gi|6175085|sp|O02373.1|UGDH_DROMERecName: Full=UDP-glucose 6-dehydrogenase; Short=UDP-Glc dehydrogenase; Short=UDP-GlcDH; Short=UDPGDH; AltName: Full=Protein sugarless; AltName: Full=Protein suppenkasper	O02373	1.30311e-40	88	144.05	89	79
comp234842_c0_seq1	ugdh_drome ame: full=udp-glucose 6-dehydrogenase short=udp-glc dehydrogenase short=udp- short=udpgdh ame: full=protein sugarless ame: full=protein suppenkasper	115	gi|6175085|sp|O02373.1|UGDH_DROMERecName: Full=UDP-glucose 6-dehydrogenase; Short=UDP-Glc dehydrogenase; Short=UDP-GlcDH; Short=UDPGDH; AltName: Full=Protein sugarless; AltName: Full=Protein suppenkasper	O02373	2.17434e-13	91	66.2402	37	34
comp1318_c0_seq1	g6pd_drome ame: full=glucose-6-phosphate 1-dehydrogenase short=g6pd ame: full=zwischenferment	3068	gi|2851430|sp|P12646.2|G6PD_DROMERecName: Full=Glucose-6-phosphate 1-dehydrogenase; Short=G6PD; AltName: Full=Zwischenferment	P12646	0	80	746.503	516	417		0.820795	0.00241316	0.0701536	0.933766
carbohydrate
comp225318_c0_seq1	chstc_xenla ame: full=carbohydrate sulfotransferase 12 ame: full=chondroitin 4-o-sulfotransferase 2 ame: full=chondroitin 4-sulfotransferase 2 short=c4st-2 short=c4st2	295	gi|108935828|sp|Q5XHM7.2|CHSTC_XENLARecName: Full=Carbohydrate sulfotransferase 12; AltName: Full=Chondroitin 4-O-sulfotransferase 2; AltName: Full=Chondroitin 4-sulfotransferase 2; Short=C4ST-2; Short=C4ST2	Q5XHM7.2	1.72157e-11	54	63.1586	97	53		0.458324	0.00478542	-0.3995	0.385295
comp14959_c0_seq1	fggy_mouse ame: full=fggy carbohydrate kinase domain-containing protein	4170	gi|171769534|sp|A2AJL3.1|FGGY_MOUSERecName: Full=FGGY carbohydrate kinase domain-containing protein	A2AJL3.1	0	73	582.793	546	399		0.797345	0.0092056	0.170009	0.962399
comp83718_c0_seq1	chstb_danre ame: full=carbohydrate sulfotransferase 11 ame: full=chondroitin 4-o-sulfotransferase 1 ame: full=chondroitin 4-sulfotransferase 1 short=c4st-1 short=c4st1 short=zc4st-1	412	gi|61211795|sp|Q7T3S3.1|CHSTB_DANRERecName: Full=Carbohydrate sulfotransferase 11; AltName: Full=Chondroitin 4-O-sulfotransferase 1; AltName: Full=Chondroitin 4-sulfotransferase 1; Short=C4ST-1; Short=C4ST1; Short=zC4ST-1	Q7T3S3.1	7.23576e-12	54	65.0846	117	64				-0.460466	0.494319
comp74251_c0_seq1	chste_mouse ame: full=carbohydrate sulfotransferase 14 ame: full=dermatan 4-sulfotransferase 1 short=d4st-1	461	gi|61211800|sp|Q80V53.2|CHSTE_MOUSERecName: Full=Carbohydrate sulfotransferase 14; AltName: Full=Dermatan 4-sulfotransferase 1; Short=D4ST-1	Q80V53.2	1.2874e-14	50	73.559	119	60		0.305701	0.00595584	0.502917	0.498034
comp21835_c0_seq1	chstb_rat ame: full=carbohydrate sulfotransferase 11 ame: full=chondroitin 4-o-sulfotransferase 1 ame: full=chondroitin 4-sulfotransferase 1 short=c4s-1 short=c4st-1 short=c4st1	1259	gi|83286899|sp|P69478.1|CHSTB_RATRecName: Full=Carbohydrate sulfotransferase 11; AltName: Full=Chondroitin 4-O-sulfotransferase 1; AltName: Full=Chondroitin 4-sulfotransferase 1; Short=C4S-1; Short=C4ST-1; Short=C4ST1	P69478.1	3.65604e-80	67	257.684	274	184		0.263284	0.0306612	0.570801	0.488559
comp37074_c0_seq1	chstb_rat ame: full=carbohydrate sulfotransferase 11 ame: full=chondroitin 4-o-sulfotransferase 1 ame: full=chondroitin 4-sulfotransferase 1 short=c4s-1 short=c4st-1 short=c4st1	1562	gi|83286899|sp|P69478.1|CHSTB_RATRecName: Full=Carbohydrate sulfotransferase 11; AltName: Full=Chondroitin 4-O-sulfotransferase 1; AltName: Full=Chondroitin 4-sulfotransferase 1; Short=C4S-1; Short=C4ST-1; Short=C4ST1	P69478.1	3.24444e-20	62	95.5153	115	72
smp-30											0.861372	0.00148517	0.0349417	0.91515
comp1821_c0_seq2	rgn_mouse ame: full=regucalcin short=rc ame: full=gluconolactonase short=gnl ame: full=senescence marker protein 30 short=smp-30	969	gi|2498920|sp|Q64374.1|RGN_MOUSERecName: Full=Regucalcin; Short=RC; AltName: Full=Gluconolactonase; Short=GNL; AltName: Full=Senescence marker protein 30; Short=SMP-30	Q64374.1	1.09484e-67	67	220.32	230	155				-1.40797	0.2446
comp113862_c0_seq1	rgn_bovin ame: full=regucalcin short=rc ame: full=gluconolactonase short=gnl ame: full=senescence marker protein 30 short=smp-30	319	gi|73920978|sp|P46218.2|Y1674_SULACRecName: Full=Uncharacterized protein Saci_1674	P46218.2	1.01748e-19	54	85.1149	106	58		0.48239	0.00504672	-0.475414	0.818834
comp1445_c0_seq1	rgn_xenla ame: full=regucalcin short=rc ame: full=gluconolactonase short=gnl ame: full=senescence marker protein 30 short=smp-30 short=xsmp-30	1181	gi|82115035|sp|Q9I922.1|RGN_XENLARecName: Full=Regucalcin; Short=RC; AltName: Full=Gluconolactonase; Short=GNL; AltName: Full=Senescence marker protein 30; Short=SMP-30; Short=xSMP-30	Q9I922.1	4.78219e-62	59	207.994	303	180		0.307364	0.000642103	-0.596452	0.57669
comp3452_c0_seq1	rgn_xenla ame: full=regucalcin short=rc ame: full=gluconolactonase short=gnl ame: full=senescence marker protein 30 short=smp-30 short=xsmp-30	1501	gi|82115035|sp|Q9I922.1|RGN_XENLARecName: Full=Regucalcin; Short=RC; AltName: Full=Gluconolactonase; Short=GNL; AltName: Full=Senescence marker protein 30; Short=SMP-30; Short=xSMP-30	Q9I922.1	1.40723e-65	56	220.32	310	175		0.725755	0.00181364	-0.215166	0.743925
comp9274_c0_seq1	rgn_xenla ame: full=regucalcin short=rc ame: full=gluconolactonase short=gnl ame: full=senescence marker protein 30 short=smp-30 short=xsmp-30	1385	gi|82115035|sp|Q9I922.1|RGN_XENLARecName: Full=Regucalcin; Short=RC; AltName: Full=Gluconolactonase; Short=GNL; AltName: Full=Senescence marker protein 30; Short=SMP-30; Short=xSMP-30	Q9I922.1	5.01797e-76	59	246.514	302	180
circadian											0.759695	0.0066885	-0.194818	0.610729
comp2691_c0_seq1	cccp_drome ame: full=circadian clock-controlled protein flags: precursor	2933	gi|29427577|sp|O76879.2|CCCP_DROMERecName: Full=Circadian clock-controlled protein; Flags: Precursor	O76879.2	7.03455e-15	44	79.7221	241	107		0.237074	0.00368084	0.452349	0.215613
comp652_c0_seq1	cccp_droya ame: full=circadian clock-controlled protein flags: precursor	3198	gi|41016825|sp|Q24764.1|CCCP_DROYARecName: Full=Circadian clock-controlled protein; Flags: Precursor	Q24764.1	1.85016e-14	42	78.5666	230	97		0.844277	0.000454482	0.00817267	0.655358
comp2693_c0_seq1	cccp_droya ame: full=circadian clock-controlled protein flags: precursor	1454	gi|41016825|sp|Q24764.1|CCCP_DROYARecName: Full=Circadian clock-controlled protein; Flags: Precursor	Q24764.1	6.58808e-21	46	95.9005	232	109		0.871397	0.000161479	0.0148789	0.802032
comp2847_c0_seq1	cccp_droya ame: full=circadian clock-controlled protein flags: precursor	2338	gi|41016825|sp|Q24764.1|CCCP_DROYARecName: Full=Circadian clock-controlled protein; Flags: Precursor	Q24764.1	6.23417e-21	49	97.8265	232	115	yes	0.0181881	0.0776656	-1.14425	0.0130329
comp10196_c0_seq1	cccp_droya ame: full=circadian clock-controlled protein flags: precursor	643	gi|41016825|sp|Q24764.1|CCCP_DROYARecName: Full=Circadian clock-controlled protein; Flags: Precursor	Q24764.1	5.03692e-12	46	66.2402	178	82		0.864147	0.0283605	-0.101488	0.619215
comp14720_c0_seq1	cccp_droya ame: full=circadian clock-controlled protein flags: precursor	1207	gi|41016825|sp|Q24764.1|CCCP_DROYARecName: Full=Circadian clock-controlled protein; Flags: Precursor	Q24764.1	6.02923e-14	48	74.7146	207	101
comp232819_c0_seq1	clock_ponab ame: full=circadian locomoter output cycles protein kaput	124	gi|75070732|sp|Q5RAK8.1|CLOCK_PONABRecName: Full=Circadian locomoter output cycles protein kaput	Q5RAK8.1	9.33377e-17	90	76.6406	41	37
cold											0.111371	0.0479331	0.663421	0.134031
comp1809_c0_seq1	y9705_drome ame: full=cold shock domain-containing protein cg9705	2871	gi|75027588|sp|Q9VVA0.1|Y9705_DROMERecName: Full=Cold shock domain-containing protein CG9705	Q9VVA0.1	1.71524e-12	87	70.8626	58	51		0.438697	0.00160454	0.291984	0.579023
comp3823_c0_seq1	csde1_rat ame: full=cold shock domain-containing protein e1 ame: full=protein unr	5195	gi|137045|sp|P18395.1|CSDE1_RATRecName: Full=Cold shock domain-containing protein E1; AltName: Full=Protein UNR	P18395.1	0	62	622.083	809	506
freeze
comp259482_c0_seq1	smbp2_rat ame: full=dna-binding protein smubp-2 ame: full=atp-dependent helicase ighmbp2 ame: full=antifreeze enhancer-binding protein ortholog short=aep	229	gi|81917357|sp|Q9EQN5.1|SMBP2_RATRecName: Full=DNA-binding protein SMUBP-2; AltName: Full=ATP-dependent helicase IGHMBP2; AltName: Full=Antifreeze enhancer-binding protein ortholog; Short=AEP	Q9EQN5.1	1.31154e-17	68	80.8777	76	52
hsp --> including hsp-binding proteins													-1.52388	0.267368
comp303_c0_seq1	hsp71_anoal ame: full=heat shock protein 70 a1	243	gi|1170372|sp|P41825.1|HSP71_ANOALRecName: Full=Heat shock protein 70 A1	P41825.1	2.32266e-31	92	119.398	81	75	yes	1.30642e-05	0.122596	-3.58455	0.000509719
comp61966_c0_seq1	hsp71_anoal ame: full=heat shock protein 70 a1	336	gi|1170372|sp|P41825.1|HSP71_ANOALRecName: Full=Heat shock protein 70 A1	P41825.1	1.49156e-45	94	159.844	111	105	yes	0.000733628	0.160398	-2.4624	0.00447273
comp69206_c0_seq1	hsp71_anoal ame: full=heat shock protein 70 a1	356	gi|1170372|sp|P41825.1|HSP71_ANOALRecName: Full=Heat shock protein 70 A1	P41825.1	2.40773e-64	94	211.846	118	112		0.641701	0.00246589	0.237639	0.906794
comp303_c0_seq2	hsp74_anoal ame: full=heat shock protein 70 b2	987	gi|1170377|sp|P41827.1|HSP74_ANOALRecName: Full=Heat shock protein 70 B2	P41827.1	0	92	533.487	329	304	yes	0.00014651	0.587506	-2.17456	0.00396469
comp18909_c0_seq1	hsp74_anoal ame: full=heat shock protein 70 b2	668	gi|1170377|sp|P41827.1|HSP74_ANOALRecName: Full=Heat shock protein 70 B2	P41827.1	4.02537e-87	77	276.559	220	170		0.412048	0.00990593	0.362033	0.543941
comp70329_c0_seq1	hsp74_anoal ame: full=heat shock protein 70 b2	1212	gi|1170377|sp|P41827.1|HSP74_ANOALRecName: Full=Heat shock protein 70 B2	P41827.1	0	96	691.034	403	387		0.47337	0.00335399	-0.402573	0.586434
comp31187_c0_seq1	hsp7e_bovin ame: full=heat shock 70 kda protein 14	1641	gi|122138158|sp|Q2YDD0.1|HSP7E_BOVINRecName: Full=Heat shock 70 kDa protein 14	Q2YDD0.1	1.96752e-107	61	337.806	496	306		0.521861	0.00505883	0.262504	0.608632
comp42645_c0_seq1	stip1_bovin ame: full=stress-induced-phosphoprotein 1 short=sti1 ame: full=hsc70 hsp90-organizing protein short=hop	856	gi|122144074|sp|Q3ZBZ8.1|STIP1_BOVINRecName: Full=Stress-induced-phosphoprotein 1; Short=STI1; AltName: Full=Hsc70/Hsp90-organizing protein; Short=Hop	Q3ZBZ8.1	8.64217e-18	57	86.6557	109	63				1.34435	0.523322
comp21281_c0_seq1	hsp12_yeast ame: full=12 kda heat shock protein ame: full=glucose and lipid-regulated protein	418	gi|123537|sp|P22943.1|HSP12_YEASTRecName: Full=12 kDa heat shock protein; AltName: Full=Glucose and lipid-regulated protein	P22943.1	3.92364e-15	61	71.2478	88	54				0.573368	0.73672
comp35892_c0_seq1	hsp12_yeast ame: full=12 kda heat shock protein ame: full=glucose and lipid-regulated protein	593	gi|123537|sp|P22943.1|HSP12_YEASTRecName: Full=12 kDa heat shock protein; AltName: Full=Glucose and lipid-regulated protein	P22943.1	9.97298e-20	59	85.1149	93	55		0.933991	3.57867e-05	-0.129937	0.985619
comp2315_c0_seq1	hsp7d_manse ame: full=heat shock 70 kda protein cognate 4 short=hsc 70-4	2419	gi|12585261|sp|Q9U639.1|HSP7D_MANSERecName: Full=Heat shock 70 kDa protein cognate 4; Short=Hsc 70-4	Q9U639.1	0	97	1014.99	612	594	yes			-Inf	0.0998434
comp34061_c0_seq1	hsp7d_manse ame: full=heat shock 70 kda protein cognate 4 short=hsc 70-4	332	gi|12585261|sp|Q9U639.1|HSP7D_MANSERecName: Full=Heat shock 70 kDa protein cognate 4; Short=Hsc 70-4	Q9U639.1	7.22261e-68	100	221.09	110	110		0.788852	0.00125744	-0.181099	0.747321
comp6458_c0_seq1	ch60_drome ame: full=60 kda heat shock mitochondrial ame: full=60 kda chaperonin ame: full=cpn60 ame: full=heat shock protein 60 short=hsp-60 ame: full=hsp60 ame: full=mitochondrial matrix protein p1 flags: precursor	2292	gi|12644042|sp|O02649.3|CH60_DROMERecName: Full=60 kDa heat shock protein, mitochondrial; AltName: Full=60 kDa chaperonin; AltName: Full=CPN60; AltName: Full=Heat shock protein 60; Short=HSP-60; AltName: Full=Hsp60; AltName: Full=Mitochondrial matrix protein P1; Flags: Precursor	O02649.3	0	92	848.966	555	511		0.521089	0.0136647	0.243516	0.473558
comp49089_c0_seq1	hsp68_drome ame: full=heat shock protein 68	1342	gi|13124306|sp|O97125.1|HSP68_DROMERecName: Full=Heat shock protein 68	O97125.1	3.56066e-90	81	293.123	219	178
comp478789_c0_seq1	hsp72_human ame: full=heat shock-related 70 kda protein 2 short=heat shock 70 kda protein 2	103	gi|1708307|sp|P54652.1|HSP72_HUMANRecName: Full=Heat shock-related 70 kDa protein 2; Short=Heat shock 70 kDa protein 2	P54652.1	4.63815e-13	88	65.4698	34	30		0.797618	0.00183966	0.0646849	0.903953
comp11757_c0_seq1	djb11_human ame: full= homolog subfamily b member 11 ame: full=apobec1-binding protein 2 short=abbp-2 ame: full= protein homolog 9 ame: full=er-associated dnaj ame: full=er-associated hsp40 co-chaperone ame: full=er-associated dnaj protein 3 short=erdj3 short=erj3p ame: full=hedj ame: full=human protein 9 short=hdj-9 ame: full=pwp1-interacting protein 4 flags: precursor	1885	gi|18203497|sp|Q9UBS4.1|DJB11_HUMANRecName: Full=DnaJ homolog subfamily B member 11; AltName: Full=APOBEC1-binding protein 2; Short=ABBP-2; AltName: Full=DnaJ protein homolog 9; AltName: Full=ER-associated DNAJ; AltName: Full=ER-associated Hsp40 co-chaperone; AltName: Full=ER-associated dnaJ protein 3; Short=ERdj3; Short=ERj3p; AltName: Full=HEDJ; AltName: Full=Human DnaJ protein 9; Short=hDj-9; …	Q9UBS4.1	1.01413e-131	74	397.897	359	268		0.867544	0.000700626	-0.121017	0.693568
comp9759_c0_seq1	hsp74_human ame: full=heat shock 70 kda protein 4 ame: full=hsp70ry ame: full=heat shock 70-related protein apg-2	3288	gi|206729934|sp|P34932.4|HSP74_HUMANRecName: Full=Heat shock 70 kDa protein 4; AltName: Full=HSP70RY; AltName: Full=Heat shock 70-related protein APG-2	P34932.4	0	65	754.977	822	541		0.55118	0.00246396	-0.344996	0.637028
comp3313_c0_seq1	ch10_schja ame: full=10 kda heat shock mitochondrial short=hsp10 ame: full=10 kda chaperonin ame: full=chaperonin 10 short=cpn10	604	gi|215275262|sp|Q5DC69.2|CH10_SCHJARecName: Full=10 kDa heat shock protein, mitochondrial; Short=Hsp10; AltName: Full=10 kDa chaperonin; AltName: Full=Chaperonin 10; Short=CPN10	Q5DC69.2	4.99342e-32	79	117.472	96	76		0.534625	0.00447373	0.260047	0.775859
comp19475_c0_seq1	cdc37_drovi ame: full=hsp90 co-chaperone cdc37 ame: full=hsp90 chaperone protein kinase-targeting subunit	1873	gi|21542002|sp|Q24740.1|CDC37_DROVIRecName: Full=Hsp90 co-chaperone Cdc37; AltName: Full=Hsp90 chaperone protein kinase-targeting subunit	Q24740.1	2.37887e-104	70	328.561	361	255		0.810151	0.00732845	0.184964	1
comp25571_c0_seq1	hsp7a_drosi ame: full=heat shock 70 kda protein cognate 1 ame: full=heat shock 70 kda protein 70c	305	gi|266309|sp|P02826.1|HSP7A_DROSIRecName: Full=Heat shock 70 kDa protein cognate 1; AltName: Full=Heat shock 70 kDa protein 70C	P02826.1	3.3184e-52	94	169.088	91	86				-Inf	0.251026
comp164554_c0_seq1	hsp7a_drosi ame: full=heat shock 70 kda protein cognate 1 ame: full=heat shock 70 kda protein 70c	136	gi|266309|sp|P02826.1|HSP7A_DROSIRecName: Full=Heat shock 70 kDa protein cognate 1; AltName: Full=Heat shock 70 kDa protein 70C	P02826.1	2.48228e-21	100	86.2705	45	45
comp448021_c0_seq1	hsp7d_drome ame: full=heat shock 70 kda protein cognate 4 ame: full=heat shock 70 kda protein 88e	116	gi|266311|sp|P11147.3|HSP7D_DROMERecName: Full=Heat shock 70 kDa protein cognate 4; AltName: Full=Heat shock 70 kDa protein 88E	P11147.3	3.17813e-16	100	74.7146	38	38		0.697123	0.00176802	-0.241272	0.658122
comp14519_c0_seq1	fkbp4_human ame: full=peptidyl-prolyl cis-trans isomerase fkbp4 short=ppiase fkbp4 ame: full=51 kda fk506-binding protein short=fkbp51 ame: full=52 kda fk506-binding protein short=52 kda fkbp short=fkbp-52 ame: full=59 kda immunophilin short=p59 ame: full=fk506-binding protein 4 short=fkbp-4 ame: full=fkbp59 ame: full=hsp-binding immunophilin short=hbi ame: full=immunophilin fkbp52 ame: full=rota…	1637	gi|399866|sp|Q02790.3|FKBP4_HUMANRecName: Full=Peptidyl-prolyl cis-trans isomerase FKBP4; Short=PPIase FKBP4; AltName: Full=51 kDa FK506-binding protein; Short=FKBP51; AltName: Full=52 kDa FK506-binding protein; Short=52 kDa FKBP; Short=FKBP-52; AltName: Full=59 kDa immunophilin; Short=p59; AltName: Full=FK506-binding protein 4; Short=FKBP-4; AltName: Full=FKBP59; AltName: Full=HSP-binding immuno…	Q02790.3	3.38162e-145	71	433.335	408	292		0.795902	0.000792248	-0.176385	0.636675
comp8531_c0_seq1	hsp72_drosi ame: full=major heat shock 70 kda protein ba short=heat shock protein 70ba ame: full=hsp70-87c1	2762	gi|42559009|sp|Q9GSU4.2|HSP72_DROSIRecName: Full=Major heat shock 70 kDa protein Ba; Short=Heat shock protein 70Ba; AltName: Full=HSP70-87C1	Q9GSU4.2	1.05005e-99	80	332.028	282	228
comp68015_c0_seq1	hsp74_drome ame: full=major heat shock 70 kda protein bbb short=heat shock protein 70bbb ame: full=hsp70-87c1	135	gi|46396042|sp|Q9VG58.2|HSP74_DROMERecName: Full=Major heat shock 70 kDa protein Bbb; Short=Heat shock protein 70Bbb; AltName: Full=HSP70-87C1	Q9VG58.2	2.47152e-20	97	86.6557	44	43
comp94982_c0_seq1	hsp74_drome ame: full=major heat shock 70 kda protein bbb short=heat shock protein 70bbb ame: full=hsp70-87c1	145	gi|46396042|sp|Q9VG58.2|HSP74_DROMERecName: Full=Major heat shock 70 kDa protein Bbb; Short=Heat shock protein 70Bbb; AltName: Full=HSP70-87C1	Q9VG58.2	6.73757e-22	95	91.2781	48	46		0.901467	0.000694794	0.00338412	0.99416
comp809_c0_seq2	hsp7c_drome ame: full=heat shock 70 kda protein cognate 3 ame: full=78 kda glucose-regulated protein homolog ame: full=grp 78 ame: full=heat shock protein cognate 72 flags: precursor	2605	gi|55584057|sp|P29844.2|HSP7C_DROMERecName: Full=Heat shock 70 kDa protein cognate 3; AltName: Full=78 kDa glucose-regulated protein homolog; AltName: Full=GRP 78; AltName: Full=Heat shock protein cognate 72; Flags: Precursor	P29844.2	0	96	1054.28	636	612		0.554813	0.000791106	-0.321815	0.360586
comp5021_c0_seq1	hsp7e_drome ame: full=heat shock 70 kda protein cognate 5	3055	gi|55977784|sp|P29845.2|HSP7E_DROMERecName: Full=Heat shock 70 kDa protein cognate 5	P29845.2	0	92	957.207	616	567		0.765274	0.0118419	-0.17015	0.544607
comp21717_c0_seq1	trap1_human ame: full=heat shock protein 75 mitochondrial short=hsp 75 ame: full=tnfr-associated protein 1 ame: full=tumor necrosis factor type 1 receptor-associated protein short=trap-1 flags: precursor	1559	gi|67477458|sp|Q12931.3|TRAP1_HUMANRecName: Full=Heat shock protein 75 kDa, mitochondrial; Short=HSP 75; AltName: Full=TNFR-associated protein 1; AltName: Full=Tumor necrosis factor type 1 receptor-associated protein; Short=TRAP-1; Flags: Precursor	Q12931.3	0	77	569.696	473	368		0.927939	0.000118417	-0.0254537	0.907466
comp2798_c0_seq1	hs90b_horse ame: full=heat shock protein hsp 90-beta	2743	gi|68568728|sp|Q9GKX8.3|HS90B_HORSERecName: Full=Heat shock protein HSP 90-beta >gi|75075807|sp|Q4R4T5.1|HS90B_MACFA RecName: Full=Heat shock protein HSP 90-beta	Q9GKX8.3	0	92	702.59	444	409		0.474489	0.00871101	-0.511001	0.601858
comp35728_c0_seq1	hbap1_bovin ame: full=hspb1-associated protein 1 ame: full=27 kda heat shock protein-associated protein 1	967	gi|75057559|sp|Q58CU3.1|HBAP1_BOVINRecName: Full=HSPB1-associated protein 1; AltName: Full=27 kDa heat shock protein-associated protein 1	Q58CU3.1	2.89928e-26	57	111.694	117	67		0.417713	0.00794926	-0.455171	0.539265
comp13197_c0_seq1	hpbp1_macfa ame: full=hsp70-binding protein 1 short= 1 ame: full=heat shock protein-binding protein 1 ame: full=hsp70-interacting protein 1	1202	gi|75075952|sp|Q4R588.1|HPBP1_MACFARecName: Full=Hsp70-binding protein 1; Short=HspBP1; AltName: Full=Heat shock protein-binding protein 1; AltName: Full=Hsp70-interacting protein 1	Q4R588.1	1.41119e-42	52	158.303	299	157		0.707087	0.00090877	0.103274	0.73764
comp8240_c0_seq1	stip1_macfa ame: full=stress-induced-phosphoprotein 1 short=sti1 ame: full=hsc70 hsp90-organizing protein short=hop	2388	gi|75077117|sp|Q4R8N7.1|STIP1_MACFARecName: Full=Stress-induced-phosphoprotein 1; Short=STI1; AltName: Full=Hsc70/Hsp90-organizing protein; Short=Hop	Q4R8N7.1	0	72	590.882	556	402		0.746241	0.00121578	0.0829147	0.871979
comp6726_c0_seq1	chip_human ame: full=e3 ubiquitin-protein ligase chip ame: full=antigen ny-co-7 ame: full=cll-associated antigen kw-8 ame: full=carboxy terminus of hsp70-interacting protein ame: full=stip1 homology and u box-containing protein 1	1587	gi|78099173|sp|Q9UNE7.2|CHIP_HUMANRecName: Full=E3 ubiquitin-protein ligase CHIP; AltName: Full=Antigen NY-CO-7; AltName: Full=CLL-associated antigen KW-8; AltName: Full=Carboxy terminus of Hsp70-interacting protein; AltName: Full=STIP1 homology and U box-containing protein 1	Q9UNE7.2	4.69596e-111	76	339.347	279	213		0.646835	0.00436151	-0.252728	0.412921
comp1305_c0_seq2	trap1_rat ame: full=heat shock protein 75 mitochondrial short=hsp 75 ame: full=tnfr-associated protein 1 ame: full=tumor necrosis factor type 1 receptor-associated protein short=trap-1 flags: precursor	3332	gi|81910345|sp|Q5XHZ0.1|TRAP1_RATRecName: Full=Heat shock protein 75 kDa, mitochondrial; Short=HSP 75; AltName: Full=TNFR-associated protein 1; AltName: Full=Tumor necrosis factor type 1 receptor-associated protein; Short=TRAP-1; Flags: Precursor	Q5XHZ0.1	5.09017e-50	69	193.741	199	139		0.864089	0.00016897	-0.138921	0.870032
comp1006_c0_seq2	tebp_human ame: full=prostaglandin e synthase 3 ame: full=cytosolic prostaglandin e2 synthase short=cpges ame: full=hsp90 co-chaperone ame: full=progesterone receptor complex p23 ame: full=telomerase-binding protein p23	2366	gi|8928507|sp|Q23280.1|YOCA_CAEELRecName: Full=Uncharacterized protein ZC395.10	Q23280.1	1.752e-24	59	106.301	147	88
eyeless, ey
comp202709_c0_seq1	pax6_drome ame: full=paired box protein pax-6 ame: full=protein eyeless	135	gi|12643549|sp|O18381.3|PAX6_DROMERecName: Full=Paired box protein Pax-6; AltName: Full=Protein eyeless	O18381	2.77028e-14	97	69.707	43	42
UDP-galactose 4’-epimerase, Gale
comp1116_c0_seq1	gale_drome ame: full=probable udp-glucose 4-epimerase ame: full=galactowaldenase ame: full=udp-galactose 4-epimerase	1649	gi|11386857|sp|Q9W0P5.1|GALE_DROMERecName: Full=Probable UDP-glucose 4-epimerase; AltName: Full=Galactowaldenase; AltName: Full=UDP-galactose 4-epimerase	Q9W0P5	7.46341e-138	74	410.609	343	257		0.727744	0.00124676	-0.245286	0.819539
comp38846_c0_seq1	gale_drome ame: full=probable udp-glucose 4-epimerase ame: full=galactowaldenase ame: full=udp-galactose 4-epimerase	1048	gi|11386857|sp|Q9W0P5.1|GALE_DROMERecName: Full=Probable UDP-glucose 4-epimerase; AltName: Full=Galactowaldenase; AltName: Full=UDP-galactose 4-epimerase	Q9W0P5	4.84841e-79	80	252.292	173	140		0.494811	0.0346421	-0.585299	0.554417
comp130431_c0_seq1	gale_drome ame: full=probable udp-glucose 4-epimerase ame: full=galactowaldenase ame: full=udp-galactose 4-epimerase	284	gi|11386857|sp|Q9W0P5.1|GALE_DROMERecName: Full=Probable UDP-glucose 4-epimerase; AltName: Full=Galactowaldenase; AltName: Full=UDP-galactose 4-epimerase	Q9W0P5	7.62817e-28	69	107.842	94	65				-0.50154	0.626261
comp138843_c0_seq1	gale_ponab ame: full=udp-glucose 4-epimerase ame: full=galactowaldenase ame: full=udp-galactose 4-epimerase	224	gi|75061767|sp|Q5R8D0.1|GALE_PONABRecName: Full=UDP-glucose 4-epimerase; AltName: Full=Galactowaldenase; AltName: Full=UDP-galactose 4-epimerase	Q5R8D0	1.86152e-28	82	108.612	74	61				-0.959534	0.403579
Trehalase, Treh
comp5139_c0_seq1	trea_apime ame: full=trehalase ame: full= -trehalase ame: full= -trehalose glucohydrolase flags: precursor	2412	gi|166231328|sp|A8J4S9.1|TREA_APIMERecName: Full=Trehalase; AltName: Full=Alpha,alpha-trehalase; AltName: Full=Alpha,alpha-trehalose glucohydrolase; Flags: Precursor	A8J4S9	0	70	606.675	543	381		0.899423	0.000572276	-0.127066	0.877484
comp73937_c0_seq1	trea_apime ame: full=trehalase ame: full= -trehalase ame: full= -trehalose glucohydrolase flags: precursor	247	gi|166231328|sp|A8J4S9.1|TREA_APIMERecName: Full=Trehalase; AltName: Full=Alpha,alpha-trehalase; AltName: Full=Alpha,alpha-trehalose glucohydrolase; Flags: Precursor	A8J4S9	1.18484e-27	75	108.997	80	60
comp88471_c0_seq1	trea_apime ame: full=trehalase ame: full= -trehalase ame: full= -trehalose glucohydrolase flags: precursor	323	gi|166231328|sp|A8J4S9.1|TREA_APIMERecName: Full=Trehalase; AltName: Full=Alpha,alpha-trehalase; AltName: Full=Alpha,alpha-trehalose glucohydrolase; Flags: Precursor	A8J4S9	4.82365e-36	72	133.265	103	75		0.376713	0.00895568	-0.763872	0.441812
comp89418_c0_seq1	trea_apime ame: full=trehalase ame: full= -trehalase ame: full= -trehalose glucohydrolase flags: precursor	283	gi|166231328|sp|A8J4S9.1|TREA_APIMERecName: Full=Trehalase; AltName: Full=Alpha,alpha-trehalase; AltName: Full=Alpha,alpha-trehalose glucohydrolase; Flags: Precursor	A8J4S9	4.07513e-36	80	132.88	94	76				-1.12193	0.261474
comp92079_c0_seq1	trea_apime ame: full=trehalase ame: full= -trehalase ame: full= -trehalose glucohydrolase flags: precursor	391	gi|166231328|sp|A8J4S9.1|TREA_APIMERecName: Full=Trehalase; AltName: Full=Alpha,alpha-trehalase; AltName: Full=Alpha,alpha-trehalose glucohydrolase; Flags: Precursor	A8J4S9	8.64675e-57	87	191.815	126	110		0.59975	0.013765	-0.419647	0.681046
comp114500_c0_seq1	trea_apime ame: full=trehalase ame: full= -trehalase ame: full= -trehalose glucohydrolase flags: precursor	240	gi|166231328|sp|A8J4S9.1|TREA_APIMERecName: Full=Trehalase; AltName: Full=Alpha,alpha-trehalase; AltName: Full=Alpha,alpha-trehalose glucohydrolase; Flags: Precursor	A8J4S9	1.74716e-39	88	141.354	79	70
period, per
comp140711_c0_seq1	per_peram ame: full=period circadian protein	191	gi|11467953|sp|Q25637.2|PER_PERAMRecName: Full=Period circadian protein	Q25637	5.92258e-28	87	109.768	63	55
comp37831_c0_seq1	per_peram ame: full=period circadian protein	2281	gi|11467953|sp|Q25637.2|PER_PERAMRecName: Full=Period circadian protein	Q25637	1.96039e-28	53	125.946	187	100		0.759695	0.0066885	-0.194818	0.610729
comp54717_c0_seq1	per_peram ame: full=period circadian protein	484	gi|11467953|sp|Q25637.2|PER_PERAMRecName: Full=Period circadian protein	Q25637	2.1002e-62	85	210.69	144	123		1	0.00772308	-0.0471199	0.878064
comp93074_c0_seq1	per_peram ame: full=period circadian protein	337	gi|11467953|sp|Q25637.2|PER_PERAMRecName: Full=Period circadian protein	Q25637	7.29279e-25	62	103.219	116	73		0.584323	0.012294	-0.492854	0.673574
comp97312_c0_seq1	per_peram ame: full=period circadian protein	192	gi|11467953|sp|Q25637.2|PER_PERAMRecName: Full=Period circadian protein	Q25637	2.72608e-17	71	79.337	64	46
Cytochrome b5-related, Cyt-b5-r
comp127447_c0_seq1	cyb5r_drovi ame: full=cytochrome b5-related protein	167	gi|1706224|sp|P50266.1|CYB5R_DROVIRecName: Full=Cytochrome b5-related protein	P50266	5.44353e-13	74	63.1586	55	41
comp196349_c0_seq1	cyb5r_drome ame: full=cytochrome b5-related protein ame: full=protein tu-36b	309	gi|68067970|sp|P19967.2|CYB5R_DROMERecName: Full=Cytochrome b5-related protein; AltName: Full=Protein TU-36B	P19967	1.23915e-14	65	72.4034	81	53
comp3846_c0_seq1	cyb5r_drome ame: full=cytochrome b5-related protein ame: full=protein tu-36b	2227	gi|68067970|sp|P19967.2|CYB5R_DROMERecName: Full=Cytochrome b5-related protein; AltName: Full=Protein TU-36B	P19967	1.91543e-113	65	357.066	431	281		0.500714	0.000416357	0.234162	0.523893
comp9316_c0_seq1	cyb5r_drome ame: full=cytochrome b5-related protein ame: full=protein tu-36b	2070	gi|68067970|sp|P19967.2|CYB5R_DROMERecName: Full=Cytochrome b5-related protein; AltName: Full=Protein TU-36B	P19967	4.50769e-111	61	349.362	415	254		0.752349	0.00626842	0.107233	0.681417
Serotonin transporter, SerT
comp151346_c0_seq1	sc6a4_drome ame: full=sodium-dependent serotonin transporter ame: full=5ht transporter short=5htt ame: full=cocaine-sensitive serotonin transporter ame: full=dsert1	231	gi|1709361|sp|P51905.1|SC6A4_DROMERecName: Full=Sodium-dependent serotonin transporter; AltName: Full=5HT transporter; Short=5HTT; AltName: Full=Cocaine-sensitive serotonin transporter; AltName: Full=dSERT1	P51905	5.68968e-40	96	142.51	76	73				0.194864	0.950023
comp192514_c0_seq1	sc6a4_drome ame: full=sodium-dependent serotonin transporter ame: full=5ht transporter short=5htt ame: full=cocaine-sensitive serotonin transporter ame: full=dsert1	290	gi|1709361|sp|P51905.1|SC6A4_DROMERecName: Full=Sodium-dependent serotonin transporter; AltName: Full=5HT transporter; Short=5HTT; AltName: Full=Cocaine-sensitive serotonin transporter; AltName: Full=dSERT1	P51905	8.46842e-11	68	61.6178	57	39				0.503712	1
comp200258_c0_seq1	sc6a4_drome ame: full=sodium-dependent serotonin transporter ame: full=5ht transporter short=5htt ame: full=cocaine-sensitive serotonin transporter ame: full=dsert1	155	gi|1709361|sp|P51905.1|SC6A4_DROMERecName: Full=Sodium-dependent serotonin transporter; AltName: Full=5HT transporter; Short=5HTT; AltName: Full=Cocaine-sensitive serotonin transporter; AltName: Full=dSERT1	P51905	8.95204e-21	88	88.1965	51	45
comp355732_c0_seq1	sc6a4_drome ame: full=sodium-dependent serotonin transporter ame: full=5ht transporter short=5htt ame: full=cocaine-sensitive serotonin transporter ame: full=dsert1	127	gi|1709361|sp|P51905.1|SC6A4_DROMERecName: Full=Sodium-dependent serotonin transporter; AltName: Full=5HT transporter; Short=5HTT; AltName: Full=Cocaine-sensitive serotonin transporter; AltName: Full=dSERT1	P51905	2.51091e-16	90	75.0998	41	37
Ecdysone-induced protein 28/29kD, Eip71CD
comp8319_c0_seq1	msra_drome ame: full=peptide methionine sulfoxide reductase ame: full=ecdysone-induced protein 28 29 kda ame: full=methionine-s-sulfoxide reductase ame: full=peptide-methionine -s-oxide reductase	2104	gi|45644943|sp|P08761.2|MSRA_DROMERecName: Full=Peptide methionine sulfoxide reductase; AltName: Full=Ecdysone-induced protein 28/29 kDa; AltName: Full=Methionine-S-sulfoxide reductase; AltName: Full=Peptide-methionine (S)-S-oxide reductase	P08761	2.41897e-52	67	186.422	216	145		0.948004	0.000570529	-0.033207	0.980838
MLF1-adaptor molecule, Madm
comp21193_c0_seq1	nrbp_drome ame: full=nuclear receptor-binding protein homolog ame: full=mlf1-adaptor molecule	2577	gi|75029569|sp|Q9Y0Y6.1|NRBP_DROMERecName: Full=Nuclear receptor-binding protein homolog; AltName: Full=MLF1-adaptor molecule	Q9Y0Y6	0	78	590.112	467	365		0.684819	0.00183967	-0.245372	0.694804
Pyrroline 5-carboxylate reductase, P5cr
comp32023_c0_seq1	p5cr2_bovin ame: full=pyrroline-5-carboxylate reductase 2 short=p5c reductase 2 short=p5cr 2	1573	gi|122064648|sp|Q17QJ7.1|P5CR2_BOVINRecName: Full=Pyrroline-5-carboxylate reductase 2; Short=P5C reductase 2; Short=P5CR 2	Q17QJ7	9.57273e-75	65	245.743	269	175		0.928737	0.00181947	-0.104159	0.930935
comp35669_c0_seq1	al4a1_bovin ame: full=delta-1-pyrroline-5-carboxylate mitochondrial short=p5c dehydrogenase ame: full=aldehyde dehydrogenase family 4 member a1 flags: precursor	614	gi|193806687|sp|A7YWE4.1|AL4A1_BOVINRecName: Full=Delta-1-pyrroline-5-carboxylate dehydrogenase, mitochondrial; Short=P5C dehydrogenase; AltName: Full=Aldehyde dehydrogenase family 4 member A1; Flags: Precursor	A7YWE4	1.164e-53	76	185.652	130	100		1	0.0171522	0.0250124	0.766776
comp61950_c0_seq1	al4a1_bovin ame: full=delta-1-pyrroline-5-carboxylate mitochondrial short=p5c dehydrogenase ame: full=aldehyde dehydrogenase family 4 member a1 flags: precursor	263	gi|193806687|sp|A7YWE4.1|AL4A1_BOVINRecName: Full=Delta-1-pyrroline-5-carboxylate dehydrogenase, mitochondrial; Short=P5C dehydrogenase; AltName: Full=Aldehyde dehydrogenase family 4 member A1; Flags: Precursor	A7YWE4	7.55484e-28	80	109.383	87	70		0.291673	0.0140225	0.845723	0.599906
comp69320_c0_seq1	al4a1_danre ame: full=delta-1-pyrroline-5-carboxylate mitochondrial short=p5c dehydrogenase ame: full=aldehyde dehydrogenase family 4 member a1 flags: precursor	574	gi|85542188|sp|Q7SY23.1|AL4A1_DANRERecName: Full=Delta-1-pyrroline-5-carboxylate dehydrogenase, mitochondrial; Short=P5C dehydrogenase; AltName: Full=Aldehyde dehydrogenase family 4 member A1; Flags: Precursor	Q7SY23	6.08539e-82	79	259.61	191	151		0.938154	0.00857021	0.0950109	0.866578
comp113919_c0_seq1	al4a1_human ame: full=delta-1-pyrroline-5-carboxylate mitochondrial short=p5c dehydrogenase ame: full=aldehyde dehydrogenase family 4 member a1 flags: precursor	242	gi|62511241|sp|P30038.3|AL4A1_HUMANRecName: Full=Delta-1-pyrroline-5-carboxylate dehydrogenase, mitochondrial; Short=P5C dehydrogenase; AltName: Full=Aldehyde dehydrogenase family 4 member A1; Flags: Precursor	P30038	5.92494e-20	73	87.0409	80	59		0.927645	0.00582746	-0.141143	0.807728
comp1816_c0_seq1	p5cr3_macfa ame: full=pyrroline-5-carboxylate reductase 3 short=p5c reductase 3 short=p5cr 3 ame: full=pyrroline-5-carboxylate reductase-like protein	1601	gi|75075899|sp|Q4R531.1|P5CR3_MACFARecName: Full=Pyrroline-5-carboxylate reductase 3; Short=P5C reductase 3; Short=P5CR 3; AltName: Full=Pyrroline-5-carboxylate reductase-like protein	Q4R531	3.92275e-65	62	219.164	270	170		0.713555	0.00281698	0.142739	0.933196
DnaJ-like-1, Dnaj-1
comp7775_c0_seq1	dnaj1_drome ame: full= protein homolog 1 short=droj1	2832	gi|13124719|sp|Q24133.3|DNAJ1_DROMERecName: Full=DnaJ protein homolog 1; Short=DROJ1	Q24133	1.13205e-135	71	416.772	358	256		0.448457	0.00263088	-0.38674	0.430325
comp10116_c0_seq1	dnjc1_human ame: full= homolog subfamily c member 1 ame: full= protein homolog mtj1 flags: precursor	1672	gi|27805464|sp|Q96KC8.1|DNJC1_HUMANRecName: Full=DnaJ homolog subfamily C member 1; AltName: Full=DnaJ protein homolog MTJ1; Flags: Precursor	Q96KC8	2.24147e-60	56	214.927	346	194		0.831286	0.00121809	-0.164441	0.809495
comp1451_c0_seq1	dnja1_ponab ame: full= homolog subfamily a member 1 flags: precursor	2065	gi|75054629|sp|Q5NVI9.1|DNJA1_PONABRecName: Full=DnaJ homolog subfamily A member 1; Flags: Precursor	Q5NVI9	4.70391e-151	77	451.055	402	313		0.883531	0.000473258	-0.0072027	0.843713
hsr-omega, Hsr w
shibire, shi
comp95310_c0_seq1	dyn_drome ame: full=dynamin ame: full=protein shibire ame: full=ddyn	213	gi|33302264|sp|P27619.2|DYN_DROMERecName: Full=Dynamin; AltName: Full=Protein shibire; AltName: Full=dDyn	P27619	3.11864e-31	90	119.398	70	63				-1.0091	0.423829
comp110975_c0_seq1	dyn_drome ame: full=dynamin ame: full=protein shibire ame: full=ddyn	334	gi|33302264|sp|P27619.2|DYN_DROMERecName: Full=Dynamin; AltName: Full=Protein shibire; AltName: Full=dDyn	P27619	1.01414e-50	86	176.022	113	98				-0.273769	0.855784
comp116069_c0_seq1	dyn_drome ame: full=dynamin ame: full=protein shibire ame: full=ddyn	186	gi|33302264|sp|P27619.2|DYN_DROMERecName: Full=Dynamin; AltName: Full=Protein shibire; AltName: Full=dDyn	P27619	4.22726e-31	93	118.627	62	58
comp117588_c0_seq1	dyn_drome ame: full=dynamin ame: full=protein shibire ame: full=ddyn	370	gi|33302264|sp|P27619.2|DYN_DROMERecName: Full=Dynamin; AltName: Full=Protein shibire; AltName: Full=dDyn	P27619	3.90088e-57	87	194.126	122	107		0.798095	0.0179901	-0.262634	0.757749
comp163159_c0_seq1	dyn_drome ame: full=dynamin ame: full=protein shibire ame: full=ddyn	145	gi|33302264|sp|P27619.2|DYN_DROMERecName: Full=Dynamin; AltName: Full=Protein shibire; AltName: Full=dDyn	P27619	6.25549e-21	95	88.9669	48	46
comp211071_c0_seq1	dyn_drome ame: full=dynamin ame: full=protein shibire ame: full=ddyn	217	gi|33302264|sp|P27619.2|DYN_DROMERecName: Full=Dynamin; AltName: Full=Protein shibire; AltName: Full=dDyn	P27619	3.37659e-31	87	119.398	73	64
comp309011_c0_seq1	dyn_drome ame: full=dynamin ame: full=protein shibire ame: full=ddyn	107	gi|33302264|sp|P27619.2|DYN_DROMERecName: Full=Dynamin; AltName: Full=Protein shibire; AltName: Full=dDyn	P27619	9.12934e-14	97	67.781	35	34
no match
ribose 5-phosphate isomerase
a methyl dopa-resistant, amd
Glyceraldehyde 3 phosph.deh. 1, Gapdh 1
Phosphogluconate mutase, Pgm
black, b
jetlag, jet
vrille, vri
Open rectifier K+ channel 1, Ork1
desaturase 1, desat 1
desaturase 2, desat 2
clockwork orange, cwo
Thor
CG7182
Serotonin receptor 7, 5-HT7
derailed, drl
Rhodopsin 3, Rh3

## Sheet: T. salebrosus
Tectarchus salebrosus											Differential Gene Expression
	Blast statistics									Significant (any package)	EdgeR	BaySEq	DESeq
Transcript name	Sequence description	Sequence length	Hit description	Hit Accession	E-Value	Similarity	Score	Alignment length	Positives	(none!)	p value	Likelihood	Log2FC	p value
sorbitol dehydrogenase
comp2843_c0_seq1	dhso_bovin ame: full=sorbitol dehydrogenase ame: full=l-iditol 2-dehydrogenase	1469	gi|75069845|sp|Q58D31.3|DHSO_BOVINRecName: Full=Sorbitol dehydrogenase; AltName: Full=L-iditol 2-dehydrogenase	Q58D31	2.1279e-131	73	392.119	346	256
glucose 6 -phosphate isomerase
comp2854_c0_seq1	g6pi_drosi ame: full=glucose-6-phosphate isomerase short=gpi ame: full=phosphoglucose isomerase short=pgi ame: full=phosphohexose isomerase short=phi	1974	gi|1730179|sp|P52030.1|G6PI_DROSIRecName: Full=Glucose-6-phosphate isomerase; Short=GPI; AltName: Full=Phosphoglucose isomerase; Short=PGI; AltName: Full=Phosphohexose isomerase; Short=PHI	P52030	0	78	758.444	553	434		0.448467	0.00728897	0.317906	0.444944
comp5313_c0_seq1	g6pi_droya ame: full=glucose-6-phosphate isomerase short=gpi ame: full=phosphoglucose isomerase short=pgi ame: full=phosphohexose isomerase short=phi	2991	gi|1730180|sp|P52031.1|G6PI_DROYARecName: Full=Glucose-6-phosphate isomerase; Short=GPI; AltName: Full=Phosphoglucose isomerase; Short=PGI; AltName: Full=Phosphohexose isomerase; Short=PHI	P52031	0	83	806.594	547	455
comp7238_c0_seq1	g6pi_drosi ame: full=glucose-6-phosphate isomerase short=gpi ame: full=phosphoglucose isomerase short=pgi ame: full=phosphohexose isomerase short=phi	1892	gi|1730179|sp|P52030.1|G6PI_DROSIRecName: Full=Glucose-6-phosphate isomerase; Short=GPI; AltName: Full=Phosphoglucose isomerase; Short=PGI; AltName: Full=Phosphohexose isomerase; Short=PHI	P52030	0	76	706.442	551	419
glyceraldehyde-3-phosphate dehydrogenase
comp28575_c0_seq1	g3p2_drosu ame: full=glyceraldehyde-3-phosphate dehydrogenase 2 ame: full=glyceraldehyde-3-phosphate dehydrogenase ii short=gapdh ii	144	gi|6016072|sp|O44105.1|G3P2_DROSURecName: Full=Glyceraldehyde-3-phosphate dehydrogenase 2; AltName: Full=Glyceraldehyde-3-phosphate dehydrogenase II; Short=GAPDH II	O44105	8.70783e-23	95	91.2781	48	46
comp208274_c0_seq1	g3p3_yeast ame: full=glyceraldehyde-3-phosphate dehydrogenase 3 short=gapdh 3	118	gi|1169787|sp|P00359.3|G3P3_YEASTRecName: Full=Glyceraldehyde-3-phosphate dehydrogenase 3; Short=GAPDH 3	P00359	7.38741e-18	100	77.411	38	38
comp307906_c0_seq1	g3p2_kluma ame: full=glyceraldehyde-3-phosphate dehydrogenase 2 short=gapdh 2	209	gi|2494639|sp|Q01077.2|G3P2_KLUMARecName: Full=Glyceraldehyde-3-phosphate dehydrogenase 2; Short=GAPDH 2	Q01077	2.68437e-35	95	126.716	69	66
comp341704_c0_seq1	g3p1_klula ame: full=glyceraldehyde-3-phosphate dehydrogenase 1 short=gapdh 1	129	gi|120698|sp|P17819.1|G3P1_KLULARecName: Full=Glyceraldehyde-3-phosphate dehydrogenase 1; Short=GAPDH 1	P17819	2.26313e-19	97	81.6481	42	41
comp2293_c0_seq1	g3p2_drome ame: full=glyceraldehyde-3-phosphate dehydrogenase 2 ame: full=glyceraldehyde-3-phosphate dehydrogenase ii short=gapdh ii	1480	gi|14286123|sp|P07487.2|G3P2_DROMERecName: Full=Glyceraldehyde-3-phosphate dehydrogenase 2; AltName: Full=Glyceraldehyde-3-phosphate dehydrogenase II; Short=GAPDH II	P07487	0	91	564.303	332	304		0.190021	0.0345414	0.615227	0.306018
glucose 6 phosphate dehydrogenase
comp114598_c0_seq1	ugdh_drome ame: full=udp-glucose 6-dehydrogenase short=udp-glc dehydrogenase short=udp- short=udpgdh ame: full=protein sugarless ame: full=protein suppenkasper	210	gi|6175085|sp|O02373.1|UGDH_DROMERecName: Full=UDP-glucose 6-dehydrogenase; Short=UDP-Glc dehydrogenase; Short=UDP-GlcDH; Short=UDPGDH; AltName: Full=Protein sugarless; AltName: Full=Protein suppenkasper	O02373	4.57302e-34	94	124.79	69	65
comp165690_c0_seq1	ugdh_drome ame: full=udp-glucose 6-dehydrogenase short=udp-glc dehydrogenase short=udp- short=udpgdh ame: full=protein sugarless ame: full=protein suppenkasper	213	gi|6175085|sp|O02373.1|UGDH_DROMERecName: Full=UDP-glucose 6-dehydrogenase; Short=UDP-Glc dehydrogenase; Short=UDP-GlcDH; Short=UDPGDH; AltName: Full=Protein sugarless; AltName: Full=Protein suppenkasper	O02373	3.40149e-29	87	111.309	70	61
comp194629_c0_seq1	ugdh_rat ame: full=udp-glucose 6-dehydrogenase short=udp-glc dehydrogenase short=udp- short=udpgdh	179	gi|6136118|sp|O70199.1|UGDH_RATRecName: Full=UDP-glucose 6-dehydrogenase; Short=UDP-Glc dehydrogenase; Short=UDP-GlcDH; Short=UDPGDH	O70199	4.83869e-25	93	99.7525	59	55
comp195152_c0_seq1	ugdh_drome ame: full=udp-glucose 6-dehydrogenase short=udp-glc dehydrogenase short=udp- short=udpgdh ame: full=protein sugarless ame: full=protein suppenkasper	271	gi|6175085|sp|O02373.1|UGDH_DROMERecName: Full=UDP-glucose 6-dehydrogenase; Short=UDP-Glc dehydrogenase; Short=UDP-GlcDH; Short=UDPGDH; AltName: Full=Protein sugarless; AltName: Full=Protein suppenkasper	O02373	1.30311e-40	88	144.05	89	79
comp234842_c0_seq1	ugdh_drome ame: full=udp-glucose 6-dehydrogenase short=udp-glc dehydrogenase short=udp- short=udpgdh ame: full=protein sugarless ame: full=protein suppenkasper	115	gi|6175085|sp|O02373.1|UGDH_DROMERecName: Full=UDP-glucose 6-dehydrogenase; Short=UDP-Glc dehydrogenase; Short=UDP-GlcDH; Short=UDPGDH; AltName: Full=Protein sugarless; AltName: Full=Protein suppenkasper	O02373	2.17434e-13	91	66.2402	37	34
comp1318_c0_seq1	g6pd_drome ame: full=glucose-6-phosphate 1-dehydrogenase short=g6pd ame: full=zwischenferment	3068	gi|2851430|sp|P12646.2|G6PD_DROMERecName: Full=Glucose-6-phosphate 1-dehydrogenase; Short=G6PD; AltName: Full=Zwischenferment	P12646	0	80	746.503	516	417
carbohydrate
comp225318_c0_seq1	chstc_xenla ame: full=carbohydrate sulfotransferase 12 ame: full=chondroitin 4-o-sulfotransferase 2 ame: full=chondroitin 4-sulfotransferase 2 short=c4st-2 short=c4st2	295	gi|108935828|sp|Q5XHM7.2|CHSTC_XENLARecName: Full=Carbohydrate sulfotransferase 12; AltName: Full=Chondroitin 4-O-sulfotransferase 2; AltName: Full=Chondroitin 4-sulfotransferase 2; Short=C4ST-2; Short=C4ST2	Q5XHM7.2	1.72157e-11	54	63.1586	97	53
comp14959_c0_seq1	fggy_mouse ame: full=fggy carbohydrate kinase domain-containing protein	4170	gi|171769534|sp|A2AJL3.1|FGGY_MOUSERecName: Full=FGGY carbohydrate kinase domain-containing protein	A2AJL3.1	0	73	582.793	546	399
comp83718_c0_seq1	chstb_danre ame: full=carbohydrate sulfotransferase 11 ame: full=chondroitin 4-o-sulfotransferase 1 ame: full=chondroitin 4-sulfotransferase 1 short=c4st-1 short=c4st1 short=zc4st-1	412	gi|61211795|sp|Q7T3S3.1|CHSTB_DANRERecName: Full=Carbohydrate sulfotransferase 11; AltName: Full=Chondroitin 4-O-sulfotransferase 1; AltName: Full=Chondroitin 4-sulfotransferase 1; Short=C4ST-1; Short=C4ST1; Short=zC4ST-1	Q7T3S3.1	7.23576e-12	54	65.0846	117	64		0.677765	0.0132423	-0.245029	0.692363
comp74251_c0_seq1	chste_mouse ame: full=carbohydrate sulfotransferase 14 ame: full=dermatan 4-sulfotransferase 1 short=d4st-1	461	gi|61211800|sp|Q80V53.2|CHSTE_MOUSERecName: Full=Carbohydrate sulfotransferase 14; AltName: Full=Dermatan 4-sulfotransferase 1; Short=D4ST-1	Q80V53.2	1.2874e-14	50	73.559	119	60		0.384581	0.0119298	0.423713	0.526443
comp21835_c0_seq1	chstb_rat ame: full=carbohydrate sulfotransferase 11 ame: full=chondroitin 4-o-sulfotransferase 1 ame: full=chondroitin 4-sulfotransferase 1 short=c4s-1 short=c4st-1 short=c4st1	1259	gi|83286899|sp|P69478.1|CHSTB_RATRecName: Full=Carbohydrate sulfotransferase 11; AltName: Full=Chondroitin 4-O-sulfotransferase 1; AltName: Full=Chondroitin 4-sulfotransferase 1; Short=C4S-1; Short=C4ST-1; Short=C4ST1	P69478.1	3.65604e-80	67	257.684	274	184
comp37074_c0_seq1	chstb_rat ame: full=carbohydrate sulfotransferase 11 ame: full=chondroitin 4-o-sulfotransferase 1 ame: full=chondroitin 4-sulfotransferase 1 short=c4s-1 short=c4st-1 short=c4st1	1562	gi|83286899|sp|P69478.1|CHSTB_RATRecName: Full=Carbohydrate sulfotransferase 11; AltName: Full=Chondroitin 4-O-sulfotransferase 1; AltName: Full=Chondroitin 4-sulfotransferase 1; Short=C4S-1; Short=C4ST-1; Short=C4ST1	P69478.1	3.24444e-20	62	95.5153	115	72
smp-30
comp1821_c0_seq2	rgn_mouse ame: full=regucalcin short=rc ame: full=gluconolactonase short=gnl ame: full=senescence marker protein 30 short=smp-30	969	gi|2498920|sp|Q64374.1|RGN_MOUSERecName: Full=Regucalcin; Short=RC; AltName: Full=Gluconolactonase; Short=GNL; AltName: Full=Senescence marker protein 30; Short=SMP-30	Q64374.1	1.09484e-67	67	220.32	230	155		0.33586	0.0185836	0.464648	0.508787
comp113862_c0_seq1	rgn_bovin ame: full=regucalcin short=rc ame: full=gluconolactonase short=gnl ame: full=senescence marker protein 30 short=smp-30	319	gi|73920978|sp|P46218.2|Y1674_SULACRecName: Full=Uncharacterized protein Saci_1674	P46218.2	1.01748e-19	54	85.1149	106	58
comp1445_c0_seq1	rgn_xenla ame: full=regucalcin short=rc ame: full=gluconolactonase short=gnl ame: full=senescence marker protein 30 short=smp-30 short=xsmp-30	1181	gi|82115035|sp|Q9I922.1|RGN_XENLARecName: Full=Regucalcin; Short=RC; AltName: Full=Gluconolactonase; Short=GNL; AltName: Full=Senescence marker protein 30; Short=SMP-30; Short=xSMP-30	Q9I922.1	4.78219e-62	59	207.994	303	180
comp3452_c0_seq1	rgn_xenla ame: full=regucalcin short=rc ame: full=gluconolactonase short=gnl ame: full=senescence marker protein 30 short=smp-30 short=xsmp-30	1501	gi|82115035|sp|Q9I922.1|RGN_XENLARecName: Full=Regucalcin; Short=RC; AltName: Full=Gluconolactonase; Short=GNL; AltName: Full=Senescence marker protein 30; Short=SMP-30; Short=xSMP-30	Q9I922.1	1.40723e-65	56	220.32	310	175
comp9274_c0_seq1	rgn_xenla ame: full=regucalcin short=rc ame: full=gluconolactonase short=gnl ame: full=senescence marker protein 30 short=smp-30 short=xsmp-30	1385	gi|82115035|sp|Q9I922.1|RGN_XENLARecName: Full=Regucalcin; Short=RC; AltName: Full=Gluconolactonase; Short=GNL; AltName: Full=Senescence marker protein 30; Short=SMP-30; Short=xSMP-30	Q9I922.1	5.01797e-76	59	246.514	302	180
circadian
comp2691_c0_seq1	cccp_drome ame: full=circadian clock-controlled protein flags: precursor	2933	gi|29427577|sp|O76879.2|CCCP_DROMERecName: Full=Circadian clock-controlled protein; Flags: Precursor	O76879.2	7.03455e-15	44	79.7221	241	107		0.723416	0.00092761	-0.167231	0.651541
comp652_c0_seq1	cccp_droya ame: full=circadian clock-controlled protein flags: precursor	3198	gi|41016825|sp|Q24764.1|CCCP_DROYARecName: Full=Circadian clock-controlled protein; Flags: Precursor	Q24764.1	1.85016e-14	42	78.5666	230	97		0.59871	0.00658765	-0.291522	0.698798
comp2693_c0_seq1	cccp_droya ame: full=circadian clock-controlled protein flags: precursor	1454	gi|41016825|sp|Q24764.1|CCCP_DROYARecName: Full=Circadian clock-controlled protein; Flags: Precursor	Q24764.1	6.58808e-21	46	95.9005	232	109		0.698603	0.00114452	0.154401	0.731455
comp2847_c0_seq1	cccp_droya ame: full=circadian clock-controlled protein flags: precursor	2338	gi|41016825|sp|Q24764.1|CCCP_DROYARecName: Full=Circadian clock-controlled protein; Flags: Precursor	Q24764.1	6.23417e-21	49	97.8265	232	115		0.816592	0.00074793	-0.117208	0.780496
comp10196_c0_seq1	cccp_droya ame: full=circadian clock-controlled protein flags: precursor	643	gi|41016825|sp|Q24764.1|CCCP_DROYARecName: Full=Circadian clock-controlled protein; Flags: Precursor	Q24764.1	5.03692e-12	46	66.2402	178	82
comp14720_c0_seq1	cccp_droya ame: full=circadian clock-controlled protein flags: precursor	1207	gi|41016825|sp|Q24764.1|CCCP_DROYARecName: Full=Circadian clock-controlled protein; Flags: Precursor	Q24764.1	6.02923e-14	48	74.7146	207	101		0.669704	0.00174363	0.165194	0.675279
comp232819_c0_seq1	clock_ponab ame: full=circadian locomoter output cycles protein kaput	124	gi|75070732|sp|Q5RAK8.1|CLOCK_PONABRecName: Full=Circadian locomoter output cycles protein kaput	Q5RAK8.1	9.33377e-17	90	76.6406	41	37
cold
comp1809_c0_seq1	y9705_drome ame: full=cold shock domain-containing protein cg9705	2871	gi|75027588|sp|Q9VVA0.1|Y9705_DROMERecName: Full=Cold shock domain-containing protein CG9705	Q9VVA0.1	1.71524e-12	87	70.8626	58	51		0.480029	0.00648882	0.305257	0.62367
comp3823_c0_seq1	csde1_rat ame: full=cold shock domain-containing protein e1 ame: full=protein unr	5195	gi|137045|sp|P18395.1|CSDE1_RATRecName: Full=Cold shock domain-containing protein E1; AltName: Full=Protein UNR	P18395.1	0	62	622.083	809	506		0.583363	0.000381137	0.228922	0.50613
freeze
comp259482_c0_seq1	smbp2_rat ame: full=dna-binding protein smubp-2 ame: full=atp-dependent helicase ighmbp2 ame: full=antifreeze enhancer-binding protein ortholog short=aep	229	gi|81917357|sp|Q9EQN5.1|SMBP2_RATRecName: Full=DNA-binding protein SMUBP-2; AltName: Full=ATP-dependent helicase IGHMBP2; AltName: Full=Antifreeze enhancer-binding protein ortholog; Short=AEP	Q9EQN5.1	1.31154e-17	68	80.8777	76	52
hsp --> including hsp-binding proteins
comp303_c0_seq1	hsp71_anoal ame: full=heat shock protein 70 a1	243	gi|1170372|sp|P41825.1|HSP71_ANOALRecName: Full=Heat shock protein 70 A1	P41825.1	2.32266e-31	92	119.398	81	75		0.497661	0.00566042	0.277268	0.563555
comp61966_c0_seq1	hsp71_anoal ame: full=heat shock protein 70 a1	336	gi|1170372|sp|P41825.1|HSP71_ANOALRecName: Full=Heat shock protein 70 A1	P41825.1	1.49156e-45	94	159.844	111	105
comp69206_c0_seq1	hsp71_anoal ame: full=heat shock protein 70 a1	356	gi|1170372|sp|P41825.1|HSP71_ANOALRecName: Full=Heat shock protein 70 A1	P41825.1	2.40773e-64	94	211.846	118	112				0.22529	0.783198
comp303_c0_seq2	hsp74_anoal ame: full=heat shock protein 70 b2	987	gi|1170377|sp|P41827.1|HSP74_ANOALRecName: Full=Heat shock protein 70 B2	P41827.1	0	92	533.487	329	304
comp18909_c0_seq1	hsp74_anoal ame: full=heat shock protein 70 b2	668	gi|1170377|sp|P41827.1|HSP74_ANOALRecName: Full=Heat shock protein 70 B2	P41827.1	4.02537e-87	77	276.559	220	170		0.7839	0.0025217	-0.133452	0.79696
comp70329_c0_seq1	hsp74_anoal ame: full=heat shock protein 70 b2	1212	gi|1170377|sp|P41827.1|HSP74_ANOALRecName: Full=Heat shock protein 70 B2	P41827.1	0	96	691.034	403	387
comp31187_c0_seq1	hsp7e_bovin ame: full=heat shock 70 kda protein 14	1641	gi|122138158|sp|Q2YDD0.1|HSP7E_BOVINRecName: Full=Heat shock 70 kDa protein 14	Q2YDD0.1	1.96752e-107	61	337.806	496	306		0.172187	0.00309138	1.25388	0.460611
comp42645_c0_seq1	stip1_bovin ame: full=stress-induced-phosphoprotein 1 short=sti1 ame: full=hsc70 hsp90-organizing protein short=hop	856	gi|122144074|sp|Q3ZBZ8.1|STIP1_BOVINRecName: Full=Stress-induced-phosphoprotein 1; Short=STI1; AltName: Full=Hsc70/Hsp90-organizing protein; Short=Hop	Q3ZBZ8.1	8.64217e-18	57	86.6557	109	63
comp21281_c0_seq1	hsp12_yeast ame: full=12 kda heat shock protein ame: full=glucose and lipid-regulated protein	418	gi|123537|sp|P22943.1|HSP12_YEASTRecName: Full=12 kDa heat shock protein; AltName: Full=Glucose and lipid-regulated protein	P22943.1	3.92364e-15	61	71.2478	88	54
comp35892_c0_seq1	hsp12_yeast ame: full=12 kda heat shock protein ame: full=glucose and lipid-regulated protein	593	gi|123537|sp|P22943.1|HSP12_YEASTRecName: Full=12 kDa heat shock protein; AltName: Full=Glucose and lipid-regulated protein	P22943.1	9.97298e-20	59	85.1149	93	55
comp2315_c0_seq1	hsp7d_manse ame: full=heat shock 70 kda protein cognate 4 short=hsc 70-4	2419	gi|12585261|sp|Q9U639.1|HSP7D_MANSERecName: Full=Heat shock 70 kDa protein cognate 4; Short=Hsc 70-4	Q9U639.1	0	97	1014.99	612	594		0.84055	0.00189786	0.0787243	0.800983
comp34061_c0_seq1	hsp7d_manse ame: full=heat shock 70 kda protein cognate 4 short=hsc 70-4	332	gi|12585261|sp|Q9U639.1|HSP7D_MANSERecName: Full=Heat shock 70 kDa protein cognate 4; Short=Hsc 70-4	Q9U639.1	7.22261e-68	100	221.09	110	110		0.339171	0.0180827	0.471981	0.425934
comp6458_c0_seq1	ch60_drome ame: full=60 kda heat shock mitochondrial ame: full=60 kda chaperonin ame: full=cpn60 ame: full=heat shock protein 60 short=hsp-60 ame: full=hsp60 ame: full=mitochondrial matrix protein p1 flags: precursor	2292	gi|12644042|sp|O02649.3|CH60_DROMERecName: Full=60 kDa heat shock protein, mitochondrial; AltName: Full=60 kDa chaperonin; AltName: Full=CPN60; AltName: Full=Heat shock protein 60; Short=HSP-60; AltName: Full=Hsp60; AltName: Full=Mitochondrial matrix protein P1; Flags: Precursor	O02649.3	0	92	848.966	555	511
comp49089_c0_seq1	hsp68_drome ame: full=heat shock protein 68	1342	gi|13124306|sp|O97125.1|HSP68_DROMERecName: Full=Heat shock protein 68	O97125.1	3.56066e-90	81	293.123	219	178
comp478789_c0_seq1	hsp72_human ame: full=heat shock-related 70 kda protein 2 short=heat shock 70 kda protein 2	103	gi|1708307|sp|P54652.1|HSP72_HUMANRecName: Full=Heat shock-related 70 kDa protein 2; Short=Heat shock 70 kDa protein 2	P54652.1	4.63815e-13	88	65.4698	34	30
comp11757_c0_seq1	djb11_human ame: full= homolog subfamily b member 11 ame: full=apobec1-binding protein 2 short=abbp-2 ame: full= protein homolog 9 ame: full=er-associated dnaj ame: full=er-associated hsp40 co-chaperone ame: full=er-associated dnaj protein 3 short=erdj3 short=erj3p ame: full=hedj ame: full=human protein 9 short=hdj-9 ame: full=pwp1-interacting protein 4 flags: precursor	1885	gi|18203497|sp|Q9UBS4.1|DJB11_HUMANRecName: Full=DnaJ homolog subfamily B member 11; AltName: Full=APOBEC1-binding protein 2; Short=ABBP-2; AltName: Full=DnaJ protein homolog 9; AltName: Full=ER-associated DNAJ; AltName: Full=ER-associated Hsp40 co-chaperone; AltName: Full=ER-associated dnaJ protein 3; Short=ERdj3; Short=ERj3p; AltName: Full=HEDJ; AltName: Full=Human DnaJ protein 9; Short=hDj-9; …	Q9UBS4.1	1.01413e-131	74	397.897	359	268
comp9759_c0_seq1	hsp74_human ame: full=heat shock 70 kda protein 4 ame: full=hsp70ry ame: full=heat shock 70-related protein apg-2	3288	gi|206729934|sp|P34932.4|HSP74_HUMANRecName: Full=Heat shock 70 kDa protein 4; AltName: Full=HSP70RY; AltName: Full=Heat shock 70-related protein APG-2	P34932.4	0	65	754.977	822	541		0.538424	0.0253115	-0.328115	0.529825
comp3313_c0_seq1	ch10_schja ame: full=10 kda heat shock mitochondrial short=hsp10 ame: full=10 kda chaperonin ame: full=chaperonin 10 short=cpn10	604	gi|215275262|sp|Q5DC69.2|CH10_SCHJARecName: Full=10 kDa heat shock protein, mitochondrial; Short=Hsp10; AltName: Full=10 kDa chaperonin; AltName: Full=Chaperonin 10; Short=CPN10	Q5DC69.2	4.99342e-32	79	117.472	96	76		0.628874	0.000994044	-0.225603	0.477365
comp19475_c0_seq1	cdc37_drovi ame: full=hsp90 co-chaperone cdc37 ame: full=hsp90 chaperone protein kinase-targeting subunit	1873	gi|21542002|sp|Q24740.1|CDC37_DROVIRecName: Full=Hsp90 co-chaperone Cdc37; AltName: Full=Hsp90 chaperone protein kinase-targeting subunit	Q24740.1	2.37887e-104	70	328.561	361	255
comp25571_c0_seq1	hsp7a_drosi ame: full=heat shock 70 kda protein cognate 1 ame: full=heat shock 70 kda protein 70c	305	gi|266309|sp|P02826.1|HSP7A_DROSIRecName: Full=Heat shock 70 kDa protein cognate 1; AltName: Full=Heat shock 70 kDa protein 70C	P02826.1	3.3184e-52	94	169.088	91	86		0.190257	0.019256	0.96022	0.409474
comp164554_c0_seq1	hsp7a_drosi ame: full=heat shock 70 kda protein cognate 1 ame: full=heat shock 70 kda protein 70c	136	gi|266309|sp|P02826.1|HSP7A_DROSIRecName: Full=Heat shock 70 kDa protein cognate 1; AltName: Full=Heat shock 70 kDa protein 70C	P02826.1	2.48228e-21	100	86.2705	45	45
comp448021_c0_seq1	hsp7d_drome ame: full=heat shock 70 kda protein cognate 4 ame: full=heat shock 70 kda protein 88e	116	gi|266311|sp|P11147.3|HSP7D_DROMERecName: Full=Heat shock 70 kDa protein cognate 4; AltName: Full=Heat shock 70 kDa protein 88E	P11147.3	3.17813e-16	100	74.7146	38	38
comp14519_c0_seq1	fkbp4_human ame: full=peptidyl-prolyl cis-trans isomerase fkbp4 short=ppiase fkbp4 ame: full=51 kda fk506-binding protein short=fkbp51 ame: full=52 kda fk506-binding protein short=52 kda fkbp short=fkbp-52 ame: full=59 kda immunophilin short=p59 ame: full=fk506-binding protein 4 short=fkbp-4 ame: full=fkbp59 ame: full=hsp-binding immunophilin short=hbi ame: full=immunophilin fkbp52 ame: full=rota…	1637	gi|399866|sp|Q02790.3|FKBP4_HUMANRecName: Full=Peptidyl-prolyl cis-trans isomerase FKBP4; Short=PPIase FKBP4; AltName: Full=51 kDa FK506-binding protein; Short=FKBP51; AltName: Full=52 kDa FK506-binding protein; Short=52 kDa FKBP; Short=FKBP-52; AltName: Full=59 kDa immunophilin; Short=p59; AltName: Full=FK506-binding protein 4; Short=FKBP-4; AltName: Full=FKBP59; AltName: Full=HSP-binding immuno…	Q02790.3	3.38162e-145	71	433.335	408	292
comp8531_c0_seq1	hsp72_drosi ame: full=major heat shock 70 kda protein ba short=heat shock protein 70ba ame: full=hsp70-87c1	2762	gi|42559009|sp|Q9GSU4.2|HSP72_DROSIRecName: Full=Major heat shock 70 kDa protein Ba; Short=Heat shock protein 70Ba; AltName: Full=HSP70-87C1	Q9GSU4.2	1.05005e-99	80	332.028	282	228
comp68015_c0_seq1	hsp74_drome ame: full=major heat shock 70 kda protein bbb short=heat shock protein 70bbb ame: full=hsp70-87c1	135	gi|46396042|sp|Q9VG58.2|HSP74_DROMERecName: Full=Major heat shock 70 kDa protein Bbb; Short=Heat shock protein 70Bbb; AltName: Full=HSP70-87C1	Q9VG58.2	2.47152e-20	97	86.6557	44	43
comp94982_c0_seq1	hsp74_drome ame: full=major heat shock 70 kda protein bbb short=heat shock protein 70bbb ame: full=hsp70-87c1	145	gi|46396042|sp|Q9VG58.2|HSP74_DROMERecName: Full=Major heat shock 70 kDa protein Bbb; Short=Heat shock protein 70Bbb; AltName: Full=HSP70-87C1	Q9VG58.2	6.73757e-22	95	91.2781	48	46
comp809_c0_seq2	hsp7c_drome ame: full=heat shock 70 kda protein cognate 3 ame: full=78 kda glucose-regulated protein homolog ame: full=grp 78 ame: full=heat shock protein cognate 72 flags: precursor	2605	gi|55584057|sp|P29844.2|HSP7C_DROMERecName: Full=Heat shock 70 kDa protein cognate 3; AltName: Full=78 kDa glucose-regulated protein homolog; AltName: Full=GRP 78; AltName: Full=Heat shock protein cognate 72; Flags: Precursor	P29844.2	0	96	1054.28	636	612
comp5021_c0_seq1	hsp7e_drome ame: full=heat shock 70 kda protein cognate 5	3055	gi|55977784|sp|P29845.2|HSP7E_DROMERecName: Full=Heat shock 70 kDa protein cognate 5	P29845.2	0	92	957.207	616	567
comp21717_c0_seq1	trap1_human ame: full=heat shock protein 75 mitochondrial short=hsp 75 ame: full=tnfr-associated protein 1 ame: full=tumor necrosis factor type 1 receptor-associated protein short=trap-1 flags: precursor	1559	gi|67477458|sp|Q12931.3|TRAP1_HUMANRecName: Full=Heat shock protein 75 kDa, mitochondrial; Short=HSP 75; AltName: Full=TNFR-associated protein 1; AltName: Full=Tumor necrosis factor type 1 receptor-associated protein; Short=TRAP-1; Flags: Precursor	Q12931.3	0	77	569.696	473	368
comp2798_c0_seq1	hs90b_horse ame: full=heat shock protein hsp 90-beta	2743	gi|68568728|sp|Q9GKX8.3|HS90B_HORSERecName: Full=Heat shock protein HSP 90-beta >gi|75075807|sp|Q4R4T5.1|HS90B_MACFA RecName: Full=Heat shock protein HSP 90-beta	Q9GKX8.3	0	92	702.59	444	409		0.383657	0.00155909	0.409722	0.519018
comp35728_c0_seq1	hbap1_bovin ame: full=hspb1-associated protein 1 ame: full=27 kda heat shock protein-associated protein 1	967	gi|75057559|sp|Q58CU3.1|HBAP1_BOVINRecName: Full=HSPB1-associated protein 1; AltName: Full=27 kDa heat shock protein-associated protein 1	Q58CU3.1	2.89928e-26	57	111.694	117	67
comp13197_c0_seq1	hpbp1_macfa ame: full=hsp70-binding protein 1 short= 1 ame: full=heat shock protein-binding protein 1 ame: full=hsp70-interacting protein 1	1202	gi|75075952|sp|Q4R588.1|HPBP1_MACFARecName: Full=Hsp70-binding protein 1; Short=HspBP1; AltName: Full=Heat shock protein-binding protein 1; AltName: Full=Hsp70-interacting protein 1	Q4R588.1	1.41119e-42	52	158.303	299	157
comp8240_c0_seq1	stip1_macfa ame: full=stress-induced-phosphoprotein 1 short=sti1 ame: full=hsc70 hsp90-organizing protein short=hop	2388	gi|75077117|sp|Q4R8N7.1|STIP1_MACFARecName: Full=Stress-induced-phosphoprotein 1; Short=STI1; AltName: Full=Hsc70/Hsp90-organizing protein; Short=Hop	Q4R8N7.1	0	72	590.882	556	402
comp6726_c0_seq1	chip_human ame: full=e3 ubiquitin-protein ligase chip ame: full=antigen ny-co-7 ame: full=cll-associated antigen kw-8 ame: full=carboxy terminus of hsp70-interacting protein ame: full=stip1 homology and u box-containing protein 1	1587	gi|78099173|sp|Q9UNE7.2|CHIP_HUMANRecName: Full=E3 ubiquitin-protein ligase CHIP; AltName: Full=Antigen NY-CO-7; AltName: Full=CLL-associated antigen KW-8; AltName: Full=Carboxy terminus of Hsp70-interacting protein; AltName: Full=STIP1 homology and U box-containing protein 1	Q9UNE7.2	4.69596e-111	76	339.347	279	213
comp1305_c0_seq2	trap1_rat ame: full=heat shock protein 75 mitochondrial short=hsp 75 ame: full=tnfr-associated protein 1 ame: full=tumor necrosis factor type 1 receptor-associated protein short=trap-1 flags: precursor	3332	gi|81910345|sp|Q5XHZ0.1|TRAP1_RATRecName: Full=Heat shock protein 75 kDa, mitochondrial; Short=HSP 75; AltName: Full=TNFR-associated protein 1; AltName: Full=Tumor necrosis factor type 1 receptor-associated protein; Short=TRAP-1; Flags: Precursor	Q5XHZ0.1	5.09017e-50	69	193.741	199	139
comp1006_c0_seq2	tebp_human ame: full=prostaglandin e synthase 3 ame: full=cytosolic prostaglandin e2 synthase short=cpges ame: full=hsp90 co-chaperone ame: full=progesterone receptor complex p23 ame: full=telomerase-binding protein p23	2366	gi|8928507|sp|Q23280.1|YOCA_CAEELRecName: Full=Uncharacterized protein ZC395.10	Q23280.1	1.752e-24	59	106.301	147	88
eyeless, ey
comp202709_c0_seq1	pax6_drome ame: full=paired box protein pax-6 ame: full=protein eyeless	135	gi|12643549|sp|O18381.3|PAX6_DROMERecName: Full=Paired box protein Pax-6; AltName: Full=Protein eyeless	O18381	2.77028e-14	97	69.707	43	42
UDP-galactose 4’-epimerase, Gale
comp1116_c0_seq1	gale_drome ame: full=probable udp-glucose 4-epimerase ame: full=galactowaldenase ame: full=udp-galactose 4-epimerase	1649	gi|11386857|sp|Q9W0P5.1|GALE_DROMERecName: Full=Probable UDP-glucose 4-epimerase; AltName: Full=Galactowaldenase; AltName: Full=UDP-galactose 4-epimerase	Q9W0P5	7.46341e-138	74	410.609	343	257		0.666109	0.000700753	-0.204807	0.521995
comp38846_c0_seq1	gale_drome ame: full=probable udp-glucose 4-epimerase ame: full=galactowaldenase ame: full=udp-galactose 4-epimerase	1048	gi|11386857|sp|Q9W0P5.1|GALE_DROMERecName: Full=Probable UDP-glucose 4-epimerase; AltName: Full=Galactowaldenase; AltName: Full=UDP-galactose 4-epimerase	Q9W0P5	4.84841e-79	80	252.292	173	140		0.2107	0.0338076	0.696763	0.356761
comp130431_c0_seq1	gale_drome ame: full=probable udp-glucose 4-epimerase ame: full=galactowaldenase ame: full=udp-galactose 4-epimerase	284	gi|11386857|sp|Q9W0P5.1|GALE_DROMERecName: Full=Probable UDP-glucose 4-epimerase; AltName: Full=Galactowaldenase; AltName: Full=UDP-galactose 4-epimerase	Q9W0P5	7.62817e-28	69	107.842	94	65
comp138843_c0_seq1	gale_ponab ame: full=udp-glucose 4-epimerase ame: full=galactowaldenase ame: full=udp-galactose 4-epimerase	224	gi|75061767|sp|Q5R8D0.1|GALE_PONABRecName: Full=UDP-glucose 4-epimerase; AltName: Full=Galactowaldenase; AltName: Full=UDP-galactose 4-epimerase	Q5R8D0	1.86152e-28	82	108.612	74	61
Trehalase, Treh
comp5139_c0_seq1	trea_apime ame: full=trehalase ame: full= -trehalase ame: full= -trehalose glucohydrolase flags: precursor	2412	gi|166231328|sp|A8J4S9.1|TREA_APIMERecName: Full=Trehalase; AltName: Full=Alpha,alpha-trehalase; AltName: Full=Alpha,alpha-trehalose glucohydrolase; Flags: Precursor	A8J4S9	0	70	606.675	543	381
comp73937_c0_seq1	trea_apime ame: full=trehalase ame: full= -trehalase ame: full= -trehalose glucohydrolase flags: precursor	247	gi|166231328|sp|A8J4S9.1|TREA_APIMERecName: Full=Trehalase; AltName: Full=Alpha,alpha-trehalase; AltName: Full=Alpha,alpha-trehalose glucohydrolase; Flags: Precursor	A8J4S9	1.18484e-27	75	108.997	80	60
comp88471_c0_seq1	trea_apime ame: full=trehalase ame: full= -trehalase ame: full= -trehalose glucohydrolase flags: precursor	323	gi|166231328|sp|A8J4S9.1|TREA_APIMERecName: Full=Trehalase; AltName: Full=Alpha,alpha-trehalase; AltName: Full=Alpha,alpha-trehalose glucohydrolase; Flags: Precursor	A8J4S9	4.82365e-36	72	133.265	103	75
comp89418_c0_seq1	trea_apime ame: full=trehalase ame: full= -trehalase ame: full= -trehalose glucohydrolase flags: precursor	283	gi|166231328|sp|A8J4S9.1|TREA_APIMERecName: Full=Trehalase; AltName: Full=Alpha,alpha-trehalase; AltName: Full=Alpha,alpha-trehalose glucohydrolase; Flags: Precursor	A8J4S9	4.07513e-36	80	132.88	94	76
comp92079_c0_seq1	trea_apime ame: full=trehalase ame: full= -trehalase ame: full= -trehalose glucohydrolase flags: precursor	391	gi|166231328|sp|A8J4S9.1|TREA_APIMERecName: Full=Trehalase; AltName: Full=Alpha,alpha-trehalase; AltName: Full=Alpha,alpha-trehalose glucohydrolase; Flags: Precursor	A8J4S9	8.64675e-57	87	191.815	126	110
comp114500_c0_seq1	trea_apime ame: full=trehalase ame: full= -trehalase ame: full= -trehalose glucohydrolase flags: precursor	240	gi|166231328|sp|A8J4S9.1|TREA_APIMERecName: Full=Trehalase; AltName: Full=Alpha,alpha-trehalase; AltName: Full=Alpha,alpha-trehalose glucohydrolase; Flags: Precursor	A8J4S9	1.74716e-39	88	141.354	79	70
period, per
comp140711_c0_seq1	per_peram ame: full=period circadian protein	191	gi|11467953|sp|Q25637.2|PER_PERAMRecName: Full=Period circadian protein	Q25637	5.92258e-28	87	109.768	63	55
comp37831_c0_seq1	per_peram ame: full=period circadian protein	2281	gi|11467953|sp|Q25637.2|PER_PERAMRecName: Full=Period circadian protein	Q25637	1.96039e-28	53	125.946	187	100
comp54717_c0_seq1	per_peram ame: full=period circadian protein	484	gi|11467953|sp|Q25637.2|PER_PERAMRecName: Full=Period circadian protein	Q25637	2.1002e-62	85	210.69	144	123		0.825411	0.00795704	-0.168528	0.855954
comp93074_c0_seq1	per_peram ame: full=period circadian protein	337	gi|11467953|sp|Q25637.2|PER_PERAMRecName: Full=Period circadian protein	Q25637	7.29279e-25	62	103.219	116	73
comp97312_c0_seq1	per_peram ame: full=period circadian protein	192	gi|11467953|sp|Q25637.2|PER_PERAMRecName: Full=Period circadian protein	Q25637	2.72608e-17	71	79.337	64	46		1	0.00741195	-0.0192937	0.940439
Cytochrome b5-related, Cyt-b5-r
comp127447_c0_seq1	cyb5r_drovi ame: full=cytochrome b5-related protein	167	gi|1706224|sp|P50266.1|CYB5R_DROVIRecName: Full=Cytochrome b5-related protein	P50266	5.44353e-13	74	63.1586	55	41
comp196349_c0_seq1	cyb5r_drome ame: full=cytochrome b5-related protein ame: full=protein tu-36b	309	gi|68067970|sp|P19967.2|CYB5R_DROMERecName: Full=Cytochrome b5-related protein; AltName: Full=Protein TU-36B	P19967	1.23915e-14	65	72.4034	81	53
comp3846_c0_seq1	cyb5r_drome ame: full=cytochrome b5-related protein ame: full=protein tu-36b	2227	gi|68067970|sp|P19967.2|CYB5R_DROMERecName: Full=Cytochrome b5-related protein; AltName: Full=Protein TU-36B	P19967	1.91543e-113	65	357.066	431	281
comp9316_c0_seq1	cyb5r_drome ame: full=cytochrome b5-related protein ame: full=protein tu-36b	2070	gi|68067970|sp|P19967.2|CYB5R_DROMERecName: Full=Cytochrome b5-related protein; AltName: Full=Protein TU-36B	P19967	4.50769e-111	61	349.362	415	254
Serotonin transporter, SerT
comp151346_c0_seq1	sc6a4_drome ame: full=sodium-dependent serotonin transporter ame: full=5ht transporter short=5htt ame: full=cocaine-sensitive serotonin transporter ame: full=dsert1	231	gi|1709361|sp|P51905.1|SC6A4_DROMERecName: Full=Sodium-dependent serotonin transporter; AltName: Full=5HT transporter; Short=5HTT; AltName: Full=Cocaine-sensitive serotonin transporter; AltName: Full=dSERT1	P51905	5.68968e-40	96	142.51	76	73
comp192514_c0_seq1	sc6a4_drome ame: full=sodium-dependent serotonin transporter ame: full=5ht transporter short=5htt ame: full=cocaine-sensitive serotonin transporter ame: full=dsert1	290	gi|1709361|sp|P51905.1|SC6A4_DROMERecName: Full=Sodium-dependent serotonin transporter; AltName: Full=5HT transporter; Short=5HTT; AltName: Full=Cocaine-sensitive serotonin transporter; AltName: Full=dSERT1	P51905	8.46842e-11	68	61.6178	57	39
comp200258_c0_seq1	sc6a4_drome ame: full=sodium-dependent serotonin transporter ame: full=5ht transporter short=5htt ame: full=cocaine-sensitive serotonin transporter ame: full=dsert1	155	gi|1709361|sp|P51905.1|SC6A4_DROMERecName: Full=Sodium-dependent serotonin transporter; AltName: Full=5HT transporter; Short=5HTT; AltName: Full=Cocaine-sensitive serotonin transporter; AltName: Full=dSERT1	P51905	8.95204e-21	88	88.1965	51	45
comp355732_c0_seq1	sc6a4_drome ame: full=sodium-dependent serotonin transporter ame: full=5ht transporter short=5htt ame: full=cocaine-sensitive serotonin transporter ame: full=dsert1	127	gi|1709361|sp|P51905.1|SC6A4_DROMERecName: Full=Sodium-dependent serotonin transporter; AltName: Full=5HT transporter; Short=5HTT; AltName: Full=Cocaine-sensitive serotonin transporter; AltName: Full=dSERT1	P51905	2.51091e-16	90	75.0998	41	37
Ecdysone-induced protein 28/29kD, Eip71CD
comp8319_c0_seq1	msra_drome ame: full=peptide methionine sulfoxide reductase ame: full=ecdysone-induced protein 28 29 kda ame: full=methionine-s-sulfoxide reductase ame: full=peptide-methionine -s-oxide reductase	2104	gi|45644943|sp|P08761.2|MSRA_DROMERecName: Full=Peptide methionine sulfoxide reductase; AltName: Full=Ecdysone-induced protein 28/29 kDa; AltName: Full=Methionine-S-sulfoxide reductase; AltName: Full=Peptide-methionine (S)-S-oxide reductase	P08761	2.41897e-52	67	186.422	216	145
MLF1-adaptor molecule, Madm
comp21193_c0_seq1	nrbp_drome ame: full=nuclear receptor-binding protein homolog ame: full=mlf1-adaptor molecule	2577	gi|75029569|sp|Q9Y0Y6.1|NRBP_DROMERecName: Full=Nuclear receptor-binding protein homolog; AltName: Full=MLF1-adaptor molecule	Q9Y0Y6	0	78	590.112	467	365
Pyrroline 5-carboxylate reductase, P5cr
comp32023_c0_seq1	p5cr2_bovin ame: full=pyrroline-5-carboxylate reductase 2 short=p5c reductase 2 short=p5cr 2	1573	gi|122064648|sp|Q17QJ7.1|P5CR2_BOVINRecName: Full=Pyrroline-5-carboxylate reductase 2; Short=P5C reductase 2; Short=P5CR 2	Q17QJ7	9.57273e-75	65	245.743	269	175
comp35669_c0_seq1	al4a1_bovin ame: full=delta-1-pyrroline-5-carboxylate mitochondrial short=p5c dehydrogenase ame: full=aldehyde dehydrogenase family 4 member a1 flags: precursor	614	gi|193806687|sp|A7YWE4.1|AL4A1_BOVINRecName: Full=Delta-1-pyrroline-5-carboxylate dehydrogenase, mitochondrial; Short=P5C dehydrogenase; AltName: Full=Aldehyde dehydrogenase family 4 member A1; Flags: Precursor	A7YWE4	1.164e-53	76	185.652	130	100		0.596383	0.00516456	0.221723	0.647167
comp61950_c0_seq1	al4a1_bovin ame: full=delta-1-pyrroline-5-carboxylate mitochondrial short=p5c dehydrogenase ame: full=aldehyde dehydrogenase family 4 member a1 flags: precursor	263	gi|193806687|sp|A7YWE4.1|AL4A1_BOVINRecName: Full=Delta-1-pyrroline-5-carboxylate dehydrogenase, mitochondrial; Short=P5C dehydrogenase; AltName: Full=Aldehyde dehydrogenase family 4 member A1; Flags: Precursor	A7YWE4	7.55484e-28	80	109.383	87	70		0.451295	0.0158444	-0.485544	0.643213
comp69320_c0_seq1	al4a1_danre ame: full=delta-1-pyrroline-5-carboxylate mitochondrial short=p5c dehydrogenase ame: full=aldehyde dehydrogenase family 4 member a1 flags: precursor	574	gi|85542188|sp|Q7SY23.1|AL4A1_DANRERecName: Full=Delta-1-pyrroline-5-carboxylate dehydrogenase, mitochondrial; Short=P5C dehydrogenase; AltName: Full=Aldehyde dehydrogenase family 4 member A1; Flags: Precursor	Q7SY23	6.08539e-82	79	259.61	191	151
comp113919_c0_seq1	al4a1_human ame: full=delta-1-pyrroline-5-carboxylate mitochondrial short=p5c dehydrogenase ame: full=aldehyde dehydrogenase family 4 member a1 flags: precursor	242	gi|62511241|sp|P30038.3|AL4A1_HUMANRecName: Full=Delta-1-pyrroline-5-carboxylate dehydrogenase, mitochondrial; Short=P5C dehydrogenase; AltName: Full=Aldehyde dehydrogenase family 4 member A1; Flags: Precursor	P30038	5.92494e-20	73	87.0409	80	59
comp1816_c0_seq1	p5cr3_macfa ame: full=pyrroline-5-carboxylate reductase 3 short=p5c reductase 3 short=p5cr 3 ame: full=pyrroline-5-carboxylate reductase-like protein	1601	gi|75075899|sp|Q4R531.1|P5CR3_MACFARecName: Full=Pyrroline-5-carboxylate reductase 3; Short=P5C reductase 3; Short=P5CR 3; AltName: Full=Pyrroline-5-carboxylate reductase-like protein	Q4R531	3.92275e-65	62	219.164	270	170		0.456704	0.00954248	-0.383623	0.589955
DnaJ-like-1, Dnaj-1
comp1451_c0_seq1	dnja1_ponab ame: full= homolog subfamily a member 1 flags: precursor	2065	gi|75054629|sp|Q5NVI9.1|DNJA1_PONABRecName: Full=DnaJ homolog subfamily A member 1; Flags: Precursor	Q5NVI9	4.70391e-151	77	451.055	402	313		0.87126	0.00162586	-0.0867416	0.906246
comp7775_c0_seq1	dnaj1_drome ame: full= protein homolog 1 short=droj1	2832	gi|13124719|sp|Q24133.3|DNAJ1_DROMERecName: Full=DnaJ protein homolog 1; Short=DROJ1	Q24133	1.13205e-135	71	416.772	358	256
comp10116_c0_seq1	dnjc1_human ame: full= homolog subfamily c member 1 ame: full= protein homolog mtj1 flags: precursor	1672	gi|27805464|sp|Q96KC8.1|DNJC1_HUMANRecName: Full=DnaJ homolog subfamily C member 1; AltName: Full=DnaJ protein homolog MTJ1; Flags: Precursor	Q96KC8	2.24147e-60	56	214.927	346	194
shibire, shi
comp95310_c0_seq1	dyn_drome ame: full=dynamin ame: full=protein shibire ame: full=ddyn	213	gi|33302264|sp|P27619.2|DYN_DROMERecName: Full=Dynamin; AltName: Full=Protein shibire; AltName: Full=dDyn	P27619	3.11864e-31	90	119.398	70	63
comp110975_c0_seq1	dyn_drome ame: full=dynamin ame: full=protein shibire ame: full=ddyn	334	gi|33302264|sp|P27619.2|DYN_DROMERecName: Full=Dynamin; AltName: Full=Protein shibire; AltName: Full=dDyn	P27619	1.01414e-50	86	176.022	113	98
comp116069_c0_seq1	dyn_drome ame: full=dynamin ame: full=protein shibire ame: full=ddyn	186	gi|33302264|sp|P27619.2|DYN_DROMERecName: Full=Dynamin; AltName: Full=Protein shibire; AltName: Full=dDyn	P27619	4.22726e-31	93	118.627	62	58
comp117588_c0_seq1	dyn_drome ame: full=dynamin ame: full=protein shibire ame: full=ddyn	370	gi|33302264|sp|P27619.2|DYN_DROMERecName: Full=Dynamin; AltName: Full=Protein shibire; AltName: Full=dDyn	P27619	3.90088e-57	87	194.126	122	107
comp163159_c0_seq1	dyn_drome ame: full=dynamin ame: full=protein shibire ame: full=ddyn	145	gi|33302264|sp|P27619.2|DYN_DROMERecName: Full=Dynamin; AltName: Full=Protein shibire; AltName: Full=dDyn	P27619	6.25549e-21	95	88.9669	48	46
comp211071_c0_seq1	dyn_drome ame: full=dynamin ame: full=protein shibire ame: full=ddyn	217	gi|33302264|sp|P27619.2|DYN_DROMERecName: Full=Dynamin; AltName: Full=Protein shibire; AltName: Full=dDyn	P27619	3.37659e-31	87	119.398	73	64
comp309011_c0_seq1	dyn_drome ame: full=dynamin ame: full=protein shibire ame: full=ddyn	107	gi|33302264|sp|P27619.2|DYN_DROMERecName: Full=Dynamin; AltName: Full=Protein shibire; AltName: Full=dDyn	P27619	9.12934e-14	97	67.781	35	34
no match
ribose 5-phosphate isomerase
a methyl dopa-resistant, amd
Glyceraldehyde 3 phosph.deh. 1, Gapdh 1
Phosphogluconate mutase, Pgm
black, b
jetlag, jet
vrille, vri
Open rectifier K+ channel 1, Ork1
desaturase 1, desat 1
desaturase 2, desat 2
clockwork orange, cwo
Thor
CG7182
hsr-omega, Hsr w
Serotonin receptor 7, 5-HT7
derailed, drl
Rhodopsin 3, Rh3

## Sheet: Asteliaphasma
Asteliaphasma jucundum											Differential Gene Expression
	Blast statistics									Significant (any package)	EdgeR	BaySEq	DESeq
Transcript name	Sequence description	Sequence length	Hit description	Hit Accession	E-Value	Similarity	Score	Alignment length	Positives		p value	Likelihood	Log2FC	p value
sorbitol dehydrogenase
comp3469_c0_seq1	dhso_bovin ame: full=sorbitol dehydrogenase ame: full=l-iditol 2-dehydrogenase	1516	gi|75069845|sp|Q58D31.3|DHSO_BOVINRecName: Full=Sorbitol dehydrogenase; AltName: Full=L-iditol 2-dehydrogenase	Q58D31	6.89326e-137	76	406.757	346	263		0.94225	0.000744452	0.114377	0.725044
glucose 6 -phosphate isomerase
comp5846_c0_seq1	g6pi_pig ame: full=glucose-6-phosphate isomerase short=gpi ame: full=autocrine motility factor short=amf ame: full=neuroleukin short=nlk ame: full=phosphoglucose isomerase short=pgi ame: full=phosphohexose isomerase short=phi	1981	gi|120742|sp|P08059.3|G6PI_PIGRecName: Full=Glucose-6-phosphate isomerase; Short=GPI; AltName: Full=Autocrine motility factor; Short=AMF; AltName: Full=Neuroleukin; Short=NLK; AltName: Full=Phosphoglucose isomerase; Short=PGI; AltName: Full=Phosphohexose isomerase; Short=PHI	P08059	0	79	761.14	549	439		0.608771	0.00158669	-0.233402	0.650626
comp3370_c0_seq1	g6pi_droya ame: full=glucose-6-phosphate isomerase short=gpi ame: full=phosphoglucose isomerase short=pgi ame: full=phosphohexose isomerase short=phi	2711	gi|1730180|sp|P52031.1|G6PI_DROYARecName: Full=Glucose-6-phosphate isomerase; Short=GPI; AltName: Full=Phosphoglucose isomerase; Short=PGI; AltName: Full=Phosphohexose isomerase; Short=PHI	P52031	0	83	808.135	550	459		0.404025	0.00574985	-0.392079	0.507273
comp12876_c0_seq1	g6pi_drosi ame: full=glucose-6-phosphate isomerase short=gpi ame: full=phosphoglucose isomerase short=pgi ame: full=phosphohexose isomerase short=phi	1793	gi|1730179|sp|P52030.1|G6PI_DROSIRecName: Full=Glucose-6-phosphate isomerase; Short=GPI; AltName: Full=Phosphoglucose isomerase; Short=PGI; AltName: Full=Phosphohexose isomerase; Short=PHI	P52030	0	76	711.449	554	422		0.579825	0.00315261	-0.241894	0.845169
glyceraldehyde-3-phosphate dehydrogenase
comp4070_c0_seq1	g3p2_drome ame: full=glyceraldehyde-3-phosphate dehydrogenase 2 ame: full=glyceraldehyde-3-phosphate dehydrogenase ii short=gapdh ii	1444	gi|14286123|sp|P07487.2|G3P2_DROMERecName: Full=Glyceraldehyde-3-phosphate dehydrogenase 2; AltName: Full=Glyceraldehyde-3-phosphate dehydrogenase II; Short=GAPDH II	P07487	0	91	565.459	332	304		0.715405	0.000154595	-0.167848	1
comp165039_c0_seq1	g3p3_yeast ame: full=glyceraldehyde-3-phosphate dehydrogenase 3 short=gapdh 3	105	gi|1169787|sp|P00359.3|G3P3_YEASTRecName: Full=Glyceraldehyde-3-phosphate dehydrogenase 3; Short=GAPDH 3	P00359	4.59853e-12	91	61.6178	34	31
glucose 6 phosphate dehydrogenase
comp80145_c0_seq1	ugdh_chick ame: full=udp-glucose 6-dehydrogenase short=udp-glc dehydrogenase short=udp- short=udpgdh	269	gi|82125396|sp|Q5F3T9.1|UGDH_CHICKRecName: Full=UDP-glucose 6-dehydrogenase; Short=UDP-Glc dehydrogenase; Short=UDP-GlcDH; Short=UDPGDH	Q5F3T9	1.56329e-37	87	135.576	89	78				-1.2586	0.23385
comp86951_c0_seq1	ugdh_drome ame: full=udp-glucose 6-dehydrogenase short=udp-glc dehydrogenase short=udp- short=udpgdh ame: full=protein sugarless ame: full=protein suppenkasper	495	gi|6175085|sp|O02373.1|UGDH_DROMERecName: Full=UDP-glucose 6-dehydrogenase; Short=UDP-Glc dehydrogenase; Short=UDP-GlcDH; Short=UDPGDH; AltName: Full=Protein sugarless; AltName: Full=Protein suppenkasper	O02373	3.20929e-43	83	154.451	106	89		0.449998	0.0505757	-0.322037	0.463334
comp87049_c0_seq1	ugdh_drome ame: full=udp-glucose 6-dehydrogenase short=udp-glc dehydrogenase short=udp- short=udpgdh ame: full=protein sugarless ame: full=protein suppenkasper	261	gi|6175085|sp|O02373.1|UGDH_DROMERecName: Full=UDP-glucose 6-dehydrogenase; Short=UDP-Glc dehydrogenase; Short=UDP-GlcDH; Short=UDPGDH; AltName: Full=Protein sugarless; AltName: Full=Protein suppenkasper	O02373	3.29967e-42	93	148.288	82	77				-1.03777	0.396007
comp117387_c0_seq1	ugdh_drome ame: full=udp-glucose 6-dehydrogenase short=udp-glc dehydrogenase short=udp- short=udpgdh ame: full=protein sugarless ame: full=protein suppenkasper	431	gi|6175085|sp|O02373.1|UGDH_DROMERecName: Full=UDP-glucose 6-dehydrogenase; Short=UDP-Glc dehydrogenase; Short=UDP-GlcDH; Short=UDPGDH; AltName: Full=Protein sugarless; AltName: Full=Protein suppenkasper	O02373	4.3935e-78	92	245.358	142	132		0.934631	0.0141662	0.318863	1
comp181608_c0_seq1	ugdh_drome ame: full=udp-glucose 6-dehydrogenase short=udp-glc dehydrogenase short=udp- short=udpgdh ame: full=protein sugarless ame: full=protein suppenkasper	175	gi|6175085|sp|O02373.1|UGDH_DROMERecName: Full=UDP-glucose 6-dehydrogenase; Short=UDP-Glc dehydrogenase; Short=UDP-GlcDH; Short=UDPGDH; AltName: Full=Protein sugarless; AltName: Full=Protein suppenkasper	O02373	1.88477e-22	89	92.4337	57	51
comp30162_c0_seq1	g6pd_cerca ame: full=glucose-6-phosphate 1-dehydrogenase short=g6pd ame: full=zwischenferment	1703	gi|1169799|sp|P41571.1|G6PD_CERCARecName: Full=Glucose-6-phosphate 1-dehydrogenase; Short=G6PD; AltName: Full=Zwischenferment	P41571	0	82	747.658	507	418		0.587663	0.00454694	-0.208322	0.644301
ribose 5-phosphate isomerase
comp210162_c0_seq1	rpia_pig ame: full=ribose-5-phosphate isomerase ame: full=phosphoriboisomerase	246	gi|158512830|sp|A2TLM1.1|RPIA_PIGRecName: Full=Ribose-5-phosphate isomerase; AltName: Full=Phosphoriboisomerase	A2TLM1	3.7207e-24	80	96.6709	67	54				-1.47627	0.389838
carbohydrate
comp30687_c0_seq1	chstb_rat ame: full=carbohydrate sulfotransferase 11 ame: full=chondroitin 4-o-sulfotransferase 1 ame: full=chondroitin 4-sulfotransferase 1 short=c4s-1 short=c4st-1 short=c4st1	619	gi|83286899|sp|P69478.1|CHSTB_RATRecName: Full=Carbohydrate sulfotransferase 11; AltName: Full=Chondroitin 4-O-sulfotransferase 1; AltName: Full=Chondroitin 4-sulfotransferase 1; Short=C4S-1; Short=C4ST-1; Short=C4ST1	P69478.1	9.65926e-69	72	220.32	207	150		0.830439	0.00722108	0.20944	0.748541
comp43139_c0_seq1	chste_mouse ame: full=carbohydrate sulfotransferase 14 ame: full=dermatan 4-sulfotransferase 1 short=d4st-1	497	gi|61211800|sp|Q80V53.2|CHSTE_MOUSERecName: Full=Carbohydrate sulfotransferase 14; AltName: Full=Dermatan 4-sulfotransferase 1; Short=D4ST-1	Q80V53.2	1.08984e-13	54	71.2478	149	81	yes	0.0170502	0.330079	1.46521	0.0287619
comp12259_c0_seq1	fggy_mouse ame: full=fggy carbohydrate kinase domain-containing protein	3174	gi|171769534|sp|A2AJL3.1|FGGY_MOUSERecName: Full=FGGY carbohydrate kinase domain-containing protein	A2AJL3.1	0	72	576.63	546	395		0.783655	0.00255014	0.227736	0.593442
smp-30
comp490_c0_seq1	rgn_pig ame: full=regucalcin short=rc ame: full=gluconolactonase short=gnl ame: full=senescence marker protein 30 short=smp-30	309	gi|122131846|sp|Q06AA3.1|RGN_PIGRecName: Full=Regucalcin; Short=RC; AltName: Full=Gluconolactonase; Short=GNL; AltName: Full=Senescence marker protein 30; Short=SMP-30	Q06AA3.1	2.04819e-20	62	87.0409	94	59				-1.6739	0.136485
comp27697_c0_seq1	rgn_xenla ame: full=regucalcin short=rc ame: full=gluconolactonase short=gnl ame: full=senescence marker protein 30 short=smp-30 short=xsmp-30	896	gi|82115035|sp|Q9I922.1|RGN_XENLARecName: Full=Regucalcin; Short=RC; AltName: Full=Gluconolactonase; Short=GNL; AltName: Full=Senescence marker protein 30; Short=SMP-30; Short=xSMP-30	Q9I922.1	7.12001e-57	61	191.43	238	147		0.700596	0.00552172	-0.133652	0.795008
comp3346_c0_seq2	rgn_xenla ame: full=regucalcin short=rc ame: full=gluconolactonase short=gnl ame: full=senescence marker protein 30 short=smp-30 short=xsmp-30	5513	gi|82115035|sp|Q9I922.1|RGN_XENLARecName: Full=Regucalcin; Short=RC; AltName: Full=Gluconolactonase; Short=GNL; AltName: Full=Senescence marker protein 30; Short=SMP-30; Short=xSMP-30	Q9I922.1	2.16062e-62	57	222.246	310	177		0.792381	0.000869493	0.217264	0.627485
comp46895_c0_seq1	rgn_xenla ame: full=regucalcin short=rc ame: full=gluconolactonase short=gnl ame: full=senescence marker protein 30 short=smp-30 short=xsmp-30	969	gi|82115035|sp|Q9I922.1|RGN_XENLARecName: Full=Regucalcin; Short=RC; AltName: Full=Gluconolactonase; Short=GNL; AltName: Full=Senescence marker protein 30; Short=SMP-30; Short=xSMP-30	Q9I922.1	4.09453e-60	59	200.675	298	176		0.472348	0.0191137	0.562739	0.657246
circadian
comp1063_c0_seq1	cccp_drome ame: full=circadian clock-controlled protein flags: precursor	958	gi|29427577|sp|O76879.2|CCCP_DROMERecName: Full=Circadian clock-controlled protein; Flags: Precursor	O76879.2	1.86119e-22	46	98.2117	232	107		0.408493	0.0382257	0.552202	0.162347
comp3372_c0_seq1	cccp_drome ame: full=circadian clock-controlled protein flags: precursor	1263	gi|29427577|sp|O76879.2|CCCP_DROMERecName: Full=Circadian clock-controlled protein; Flags: Precursor	O76879.2	1.37167e-15	44	79.7221	241	107		0.0747091	0.0462201	-1.22435	0.662029
comp10244_c0_seq1	cccp_droya ame: full=circadian clock-controlled protein flags: precursor	637	gi|41016825|sp|Q24764.1|CCCP_DROYARecName: Full=Circadian clock-controlled protein; Flags: Precursor	Q24764.1	6.56678e-12	45	65.855	177	81	yes	0.00779084	0.0446369	-1.59998	0.0471027
comp1349_c0_seq1	cccp_droya ame: full=circadian clock-controlled protein flags: precursor	2044	gi|41016825|sp|Q24764.1|CCCP_DROYARecName: Full=Circadian clock-controlled protein; Flags: Precursor	Q24764.1	1.02331e-21	49	99.7525	232	114		0.520198	0.000781396	-0.288853	0.5211
comp42746_c0_seq1	cccp_droya ame: full=circadian clock-controlled protein flags: precursor	977	gi|41016825|sp|Q24764.1|CCCP_DROYARecName: Full=Circadian clock-controlled protein; Flags: Precursor	Q24764.1	4.32016e-23	48	100.138	231	113	yes	0.0153476	0.00960621	2.58618	0.51658
comp47062_c0_seq1	cccp_droya ame: full=circadian clock-controlled protein flags: precursor	858	gi|41016825|sp|Q24764.1|CCCP_DROYARecName: Full=Circadian clock-controlled protein; Flags: Precursor	Q24764.1	8.87141e-16	41	78.1814	230	95	yes	0.0108521	0.228936	-1.50146	0.0410855
cold
comp7733_c0_seq1	csde1_rat ame: full=cold shock domain-containing protein e1 ame: full=protein unr	5188	gi|137045|sp|P18395.1|CSDE1_RATRecName: Full=Cold shock domain-containing protein E1; AltName: Full=Protein UNR	P18395.1	0	62	627.861	808	507		0.767375	0.00119569	-0.08441	0.873696
hsp --> including hsp-binding proteins
comp40039_c0_seq1	cdc37_drovi ame: full=hsp90 co-chaperone cdc37 ame: full=hsp90 chaperone protein kinase-targeting subunit	1389	gi|21542002|sp|Q24740.1|CDC37_DROVIRecName: Full=Hsp90 co-chaperone Cdc37; AltName: Full=Hsp90 chaperone protein kinase-targeting subunit	Q24740.1	7.37813e-107	70	329.717	364	256		0.288157	0.00830972	-0.527865	0.416046
comp4701_c0_seq1	ch10_schja ame: full=10 kda heat shock mitochondrial short=hsp10 ame: full=10 kda chaperonin ame: full=chaperonin 10 short=cpn10	683	gi|215275262|sp|Q5DC69.2|CH10_SCHJARecName: Full=10 kDa heat shock protein, mitochondrial; Short=Hsp10; AltName: Full=10 kDa chaperonin; AltName: Full=Chaperonin 10; Short=CPN10	Q5DC69.2	1.84902e-32	79	119.398	96	76		0.805311	0.00100654	0.20827	0.540286
comp9331_c0_seq1	ch60_drome ame: full=60 kda heat shock mitochondrial ame: full=60 kda chaperonin ame: full=cpn60 ame: full=heat shock protein 60 short=hsp-60 ame: full=hsp60 ame: full=mitochondrial matrix protein p1 flags: precursor	2273	gi|12644042|sp|O02649.3|CH60_DROMERecName: Full=60 kDa heat shock protein, mitochondrial; AltName: Full=60 kDa chaperonin; AltName: Full=CPN60; AltName: Full=Heat shock protein 60; Short=HSP-60; AltName: Full=Hsp60; AltName: Full=Mitochondrial matrix protein P1; Flags: Precursor	O02649.3	0	91	848.195	556	510		0.726393	0.00124784	-0.11147	0.780866
comp11233_c0_seq1	chip_human ame: full=e3 ubiquitin-protein ligase chip ame: full=antigen ny-co-7 ame: full=cll-associated antigen kw-8 ame: full=carboxy terminus of hsp70-interacting protein ame: full=stip1 homology and u box-containing protein 1	1632	gi|78099173|sp|Q9UNE7.2|CHIP_HUMANRecName: Full=E3 ubiquitin-protein ligase CHIP; AltName: Full=Antigen NY-CO-7; AltName: Full=CLL-associated antigen KW-8; AltName: Full=Carboxy terminus of Hsp70-interacting protein; AltName: Full=STIP1 homology and U box-containing protein 1	Q9UNE7.2	6.01114e-110	76	337.035	279	213		0.5822	0.00454761	0.392187	0.52296
comp3106_c0_seq1	djb11_human ame: full= homolog subfamily b member 11 ame: full=apobec1-binding protein 2 short=abbp-2 ame: full= protein homolog 9 ame: full=er-associated dnaj ame: full=er-associated hsp40 co-chaperone ame: full=er-associated dnaj protein 3 short=erdj3 short=erj3p ame: full=hedj ame: full=human protein 9 short=hdj-9 ame: full=pwp1-interacting protein 4 flags: precursor	1614	gi|18203497|sp|Q9UBS4.1|DJB11_HUMANRecName: Full=DnaJ homolog subfamily B member 11; AltName: Full=APOBEC1-binding protein 2; Short=ABBP-2; AltName: Full=DnaJ protein homolog 9; AltName: Full=ER-associated DNAJ; AltName: Full=ER-associated Hsp40 co-chaperone; AltName: Full=ER-associated dnaJ protein 3; Short=ERdj3; Short=ERj3p; AltName: Full=HEDJ; AltName: Full=Human DnaJ protein 9; Short=hDj-9; …	Q9UBS4.1	7.08863e-132	74	395.201	359	268		0.423168	0.00591599	-0.359982	0.517714
comp104178_c0_seq1	hbap1_bovin ame: full=hspb1-associated protein 1 ame: full=27 kda heat shock protein-associated protein 1	528	gi|75057559|sp|Q58CU3.1|HBAP1_BOVINRecName: Full=HSPB1-associated protein 1; AltName: Full=27 kDa heat shock protein-associated protein 1	Q58CU3.1	5.34977e-49	65	170.629	161	106		0.541894	0.0154447	-0.33769	0.806452
comp981_c0_seq1	hpbp1_macfa ame: full=hsp70-binding protein 1 short= 1 ame: full=heat shock protein-binding protein 1 ame: full=hsp70-interacting protein 1	1221	gi|75075952|sp|Q4R588.1|HPBP1_MACFARecName: Full=Hsp70-binding protein 1; Short=HspBP1; AltName: Full=Heat shock protein-binding protein 1; AltName: Full=Hsp70-interacting protein 1	Q4R588.1	1.48666e-40	53	152.91	291	155		0.930094	0.00716402	0.1048	0.555622
comp2768_c0_seq1	hs90b_horse ame: full=heat shock protein hsp 90-beta	2700	gi|68568728|sp|Q9GKX8.3|HS90B_HORSERecName: Full=Heat shock protein HSP 90-beta >gi|75075807|sp|Q4R4T5.1|HS90B_MACFA RecName: Full=Heat shock protein HSP 90-beta	Q9GKX8.3	0	92	701.434	444	409		0.499661	0.000895851	-0.301781	0.427409
comp33845_c0_seq1	hsp27_drome ame: full=heat shock protein 27	486	gi|123570|sp|P02518.2|HSP27_DROMERecName: Full=Heat shock protein 27	P02518.2	2.39874e-21	70	90.8929	100	70		0.234588	0.0157848	0.766221	0.247727
comp129729_c0_seq1	hsp68_drome ame: full=heat shock protein 68	112	gi|13124306|sp|O97125.1|HSP68_DROMERecName: Full=Heat shock protein 68	O97125.1	8.54295e-17	100	76.2554	37	37
comp135346_c0_seq1	hsp68_drome ame: full=heat shock protein 68	220	gi|13124306|sp|O97125.1|HSP68_DROMERecName: Full=Heat shock protein 68	O97125.1	4.85458e-22	75	92.8189	72	54
comp84986_c0_seq1	hsp70_bruma ame: full=heat shock 70 kda protein	150	gi|123585|sp|P27541.1|HSP70_BRUMARecName: Full=Heat shock 70 kDa protein	P27541.1	4.83611e-21	94	88.9669	50	47
comp209340_c0_seq1	hsp70_cerca ame: full=heat shock protein 70 short=hsp70	104	gi|3287859|sp|P91902.1|HSP70_CERCARecName: Full=Heat shock protein 70; Short=HSP70	P91902.1	1.51684e-14	100	69.707	34	34
comp143888_c0_seq1	hsp71_anoal ame: full=heat shock protein 70 a1	215	gi|1170372|sp|P41825.1|HSP71_ANOALRecName: Full=Heat shock protein 70 A1	P41825.1	3.41807e-34	95	126.716	71	68
comp163319_c0_seq1	hsp71_anoal ame: full=heat shock protein 70 a1	122	gi|1170372|sp|P41825.1|HSP71_ANOALRecName: Full=Heat shock protein 70 A1	P41825.1	8.9763e-19	95	82.0333	40	38
comp38579_c0_seq1	hsp74_anoal ame: full=heat shock protein 70 b2	1279	gi|1170377|sp|P41827.1|HSP74_ANOALRecName: Full=Heat shock protein 70 B2	P41827.1	0	93	706.827	425	396	yes	0.00122954	0.702372	-1.70534	0.00581988
comp62028_c0_seq1	hsp74_anoal ame: full=heat shock protein 70 b2	664	gi|1170377|sp|P41827.1|HSP74_ANOALRecName: Full=Heat shock protein 70 B2	P41827.1	8.66599e-80	82	257.299	188	156		0.0926939	0.0693335	-0.944733	0.327727
comp15269_c0_seq1	hsp74_human ame: full=heat shock 70 kda protein 4 ame: full=hsp70ry ame: full=heat shock 70-related protein apg-2	3303	gi|206729934|sp|P34932.4|HSP74_HUMANRecName: Full=Heat shock 70 kDa protein 4; AltName: Full=HSP70RY; AltName: Full=Heat shock 70-related protein APG-2	P34932.4	0	65	752.666	833	544		0.278143	0.00952476	-0.534909	0.233091
comp60901_c0_seq1	hsp7a_drosi ame: full=heat shock 70 kda protein cognate 1 ame: full=heat shock 70 kda protein 70c	131	gi|266309|sp|P02826.1|HSP7A_DROSIRecName: Full=Heat shock 70 kDa protein cognate 1; AltName: Full=Heat shock 70 kDa protein 70C	P02826.1	1.6197e-14	97	67.3958	34	33				-0.672829	0.59729
comp23934_c0_seq1	hsp7b_drome ame: full=heat shock 70 kda protein cognate 2 ame: full=heat shock 70 kda protein 87d	935	gi|13124735|sp|P11146.2|HSP7B_DROMERecName: Full=Heat shock 70 kDa protein cognate 2; AltName: Full=Heat shock 70 kDa protein 87D	P11146.2	3.95541e-61	79	211.075	184	147	yes	0.0170445	0.328687	-1.19275	0.0464217
comp3572_c0_seq1	hsp7c_drome ame: full=heat shock 70 kda protein cognate 3 ame: full=78 kda glucose-regulated protein homolog ame: full=grp 78 ame: full=heat shock protein cognate 72 flags: precursor	2585	gi|55584057|sp|P29844.2|HSP7C_DROMERecName: Full=Heat shock 70 kDa protein cognate 3; AltName: Full=78 kDa glucose-regulated protein homolog; AltName: Full=GRP 78; AltName: Full=Heat shock protein cognate 72; Flags: Precursor	P29844.2	0	94	1060.44	656	620		0.538018	0.00137217	-0.265625	0.442816
comp4140_c0_seq1	hsp7d_manse ame: full=heat shock 70 kda protein cognate 4 short=hsc 70-4	2329	gi|12585261|sp|Q9U639.1|HSP7D_MANSERecName: Full=Heat shock 70 kDa protein cognate 4; Short=Hsc 70-4	Q9U639.1	0	96	1009.59	614	594		0.94957	0.000100007	0.134258	0.982586
comp27616_c0_seq1	hsp7e_bovin ame: full=heat shock 70 kda protein 14	971	gi|122138158|sp|Q2YDD0.1|HSP7E_BOVINRecName: Full=Heat shock 70 kDa protein 14	Q2YDD0.1	1.31843e-44	56	164.466	273	154		0.678676	0.0053145	-0.172059	1
comp9495_c0_seq1	hsp7e_drome ame: full=heat shock 70 kda protein cognate 5	2714	gi|55977784|sp|P29845.2|HSP7E_DROMERecName: Full=Heat shock 70 kDa protein cognate 5	P29845.2	0	92	956.051	616	567		0.734038	0.00435157	-0.0924568	0.577446
comp57158_c0_seq1	hsp7e_human ame: full=heat shock 70 kda protein 14 ame: full=hsp70-like protein 1 ame: full=heat shock protein hsp60	778	gi|121948121|sp|Q0VDF9.1|HSP7E_HUMANRecName: Full=Heat shock 70 kDa protein 14; AltName: Full=HSP70-like protein 1; AltName: Full=Heat shock protein HSP60	Q0VDF9.1	2.17885e-55	67	191.43	228	155		0.0522688	0.102619	-1.06173	0.19218
comp72085_c0_seq1	stip1_bovin ame: full=stress-induced-phosphoprotein 1 short=sti1 ame: full=hsc70 hsp90-organizing protein short=hop	795	gi|122144074|sp|Q3ZBZ8.1|STIP1_BOVINRecName: Full=Stress-induced-phosphoprotein 1; Short=STI1; AltName: Full=Hsc70/Hsp90-organizing protein; Short=Hop	Q3ZBZ8.1	3.89446e-17	58	84.3445	109	64		0.882602	0.0139017	0.149788	0.569514
comp14495_c0_seq1	stip1_mouse ame: full=stress-induced-phosphoprotein 1 short=sti1 short=msti1 ame: full=hsc70 hsp90-organizing protein short=hop	2404	gi|54036445|sp|Q60864.1|STIP1_MOUSERecName: Full=Stress-induced-phosphoprotein 1; Short=STI1; Short=mSTI1; AltName: Full=Hsc70/Hsp90-organizing protein; Short=Hop	Q60864.1	0	73	599.742	556	407		0.562118	0.00342873	-0.237542	0.623524
comp2375_c0_seq1	tebp_human ame: full=prostaglandin e synthase 3 ame: full=cytosolic prostaglandin e2 synthase short=cpges ame: full=hsp90 co-chaperone ame: full=progesterone receptor complex p23 ame: full=telomerase-binding protein p23	2345	gi|8928507|sp|Q23280.1|YOCA_CAEELRecName: Full=Uncharacterized protein ZC395.10	Q23280.1	4.99576e-25	60	107.842	147	89		0.957431	0.000466294	0.100549	0.757589
comp35526_c0_seq1	trap1_human ame: full=heat shock protein 75 mitochondrial short=hsp 75 ame: full=tnfr-associated protein 1 ame: full=tumor necrosis factor type 1 receptor-associated protein short=trap-1 flags: precursor	1531	gi|67477458|sp|Q12931.3|TRAP1_HUMANRecName: Full=Heat shock protein 75 kDa, mitochondrial; Short=HSP 75; AltName: Full=TNFR-associated protein 1; AltName: Full=Tumor necrosis factor type 1 receptor-associated protein; Short=TRAP-1; Flags: Precursor	Q12931.3	0	78	574.318	474	370		0.356629	0.0297274	-0.404237	0.361626
comp2423_c0_seq1	trap1_rat ame: full=heat shock protein 75 mitochondrial short=hsp 75 ame: full=tnfr-associated protein 1 ame: full=tumor necrosis factor type 1 receptor-associated protein short=trap-1 flags: precursor	1465	gi|81910345|sp|Q5XHZ0.1|TRAP1_RATRecName: Full=Heat shock protein 75 kDa, mitochondrial; Short=HSP 75; AltName: Full=TNFR-associated protein 1; AltName: Full=Tumor necrosis factor type 1 receptor-associated protein; Short=TRAP-1; Flags: Precursor	Q5XHZ0.1	3.04959e-53	70	195.667	199	140		0.944405	0.00310064	0.0369035	0.950612
Trehalase, Treh
comp103852_c0_seq1	trea_apime ame: full=trehalase ame: full= -trehalase ame: full= -trehalose glucohydrolase flags: precursor	483	gi|166231328|sp|A8J4S9.1|TREA_APIMERecName: Full=Trehalase; AltName: Full=Alpha,alpha-trehalase; AltName: Full=Alpha,alpha-trehalose glucohydrolase; Flags: Precursor	A8J4S9	4.30619e-70	83	228.794	160	134		0.519969	0.0274944	-0.360712	0.541129
comp105460_c0_seq1	trea_apime ame: full=trehalase ame: full= -trehalase ame: full= -trehalose glucohydrolase flags: precursor	232	gi|166231328|sp|A8J4S9.1|TREA_APIMERecName: Full=Trehalase; AltName: Full=Alpha,alpha-trehalase; AltName: Full=Alpha,alpha-trehalose glucohydrolase; Flags: Precursor	A8J4S9	2.736e-24	70	99.3673	77	54		0.268851	0.046402	-0.911536	0.460322
comp105572_c0_seq1	trea_apime ame: full=trehalase ame: full= -trehalase ame: full= -trehalose glucohydrolase flags: precursor	179	gi|166231328|sp|A8J4S9.1|TREA_APIMERecName: Full=Trehalase; AltName: Full=Alpha,alpha-trehalase; AltName: Full=Alpha,alpha-trehalose glucohydrolase; Flags: Precursor	A8J4S9	1.23279e-23	84	96.6709	59	50				0.174231	0.973104
comp153016_c0_seq1	trea_apime ame: full=trehalase ame: full= -trehalase ame: full= -trehalose glucohydrolase flags: precursor	132	gi|166231328|sp|A8J4S9.1|TREA_APIMERecName: Full=Trehalase; AltName: Full=Alpha,alpha-trehalase; AltName: Full=Alpha,alpha-trehalose glucohydrolase; Flags: Precursor	A8J4S9	7.45213e-14	85	68.1662	41	35
Cytochrome b5-related, Cyt-b5-r
comp329179_c0_seq1	cyb5r_drome ame: full=cytochrome b5-related protein ame: full=protein tu-36b	221	gi|68067970|sp|P19967.2|CYB5R_DROMERecName: Full=Cytochrome b5-related protein; AltName: Full=Protein TU-36B	P19967	3.66883e-16	77	75.485	57	44
comp3478_c0_seq1	cyb5r_drome ame: full=cytochrome b5-related protein ame: full=protein tu-36b	2206	gi|68067970|sp|P19967.2|CYB5R_DROMERecName: Full=Cytochrome b5-related protein; AltName: Full=Protein TU-36B	P19967	1.14763e-121	64	378.252	436	283		0.878754	0.00226487	0.160909	0.631633
comp10588_c0_seq1	cyb5r_drome ame: full=cytochrome b5-related protein ame: full=protein tu-36b	1758	gi|68067970|sp|P19967.2|CYB5R_DROMERecName: Full=Cytochrome b5-related protein; AltName: Full=Protein TU-36B	P19967	5.45385e-111	60	345.895	415	251		0.97335	0.00652951	0.0627614	0.515486
Ecdysone-induced protein 28/29kD, Eip71CD
comp17453_c0_seq1	msra_drome ame: full=peptide methionine sulfoxide reductase ame: full=ecdysone-induced protein 28 29 kda ame: full=methionine-s-sulfoxide reductase ame: full=peptide-methionine -s-oxide reductase	1090	gi|45644943|sp|P08761.2|MSRA_DROMERecName: Full=Peptide methionine sulfoxide reductase; AltName: Full=Ecdysone-induced protein 28/29 kDa; AltName: Full=Methionine-S-sulfoxide reductase; AltName: Full=Peptide-methionine (S)-S-oxide reductase	P08761	1.01544e-56	68	191.43	216	148		0.840444	0.00391864	0.198034	0.78727
MLF1-adaptor molecule, Madm
comp188653_c0_seq1	nrbp_drops ame: full=nuclear receptor-binding protein homolog ame: full=mlf1-adaptor molecule	162	gi|206557934|sp|Q297L2.2|NRBP_DROPSRecName: Full=Nuclear receptor-binding protein homolog; AltName: Full=MLF1-adaptor molecule	Q297L2	4.15635e-21	90	89.3521	54	49				-1.03539	0.492611
comp112542_c0_seq1	nrbp_drome ame: full=nuclear receptor-binding protein homolog ame: full=mlf1-adaptor molecule	300	gi|75029569|sp|Q9Y0Y6.1|NRBP_DROMERecName: Full=Nuclear receptor-binding protein homolog; AltName: Full=MLF1-adaptor molecule	Q9Y0Y6	4.30373e-18	63	82.8037	102	65				0.260676	0.968455
comp120465_c0_seq1	nrbp_drome ame: full=nuclear receptor-binding protein homolog ame: full=mlf1-adaptor molecule	152	gi|75029569|sp|Q9Y0Y6.1|NRBP_DROMERecName: Full=Nuclear receptor-binding protein homolog; AltName: Full=MLF1-adaptor molecule	Q9Y0Y6	5.34097e-14	81	68.9366	49	40
Pyrroline 5-carboxylate reductase, P5cr
comp15601_c0_seq1	p5cr_metac ame: full=pyrroline-5-carboxylate reductase short=p5c reductase short=p5cr	1667	gi|22653946|sp|Q9HH99.1|P5CR_METACRecName: Full=Pyrroline-5-carboxylate reductase; Short=P5C reductase; Short=P5CR	Q9HH99	5.8007e-64	64	216.468	273	175		0.788405	0.00253606	-0.0842447	0.960107
comp43469_c0_seq1	p5cr_soybn ame: full=pyrroline-5-carboxylate reductase short=p5c reductase short=p5cr	952	gi|130972|sp|P17817.1|P5CR_SOYBNRecName: Full=Pyrroline-5-carboxylate reductase; Short=P5C reductase; Short=P5CR	P17817	3.21973e-21	69	94.7449	79	55		0.968578	0.0049094	0.0192168	0.83909
comp66804_c0_seq1	al4a1_danre ame: full=delta-1-pyrroline-5-carboxylate mitochondrial short=p5c dehydrogenase ame: full=aldehyde dehydrogenase family 4 member a1 flags: precursor	486	gi|85542188|sp|Q7SY23.1|AL4A1_DANRERecName: Full=Delta-1-pyrroline-5-carboxylate dehydrogenase, mitochondrial; Short=P5C dehydrogenase; AltName: Full=Aldehyde dehydrogenase family 4 member A1; Flags: Precursor	Q7SY23	9.03643e-65	77	213.386	159	123		0.392732	0.0205127	-0.482622	0.431472
comp66900_c0_seq1	p5cr2_bovin ame: full=pyrroline-5-carboxylate reductase 2 short=p5c reductase 2 short=p5cr 2	354	gi|122064648|sp|Q17QJ7.1|P5CR2_BOVINRecName: Full=Pyrroline-5-carboxylate reductase 2; Short=P5C reductase 2; Short=P5CR 2	Q17QJ7	1.42493e-20	57	88.1965	120	69		0.144382	0.0750667	-0.862283	0.454742
comp80210_c0_seq1	put2_schpo ame: full=probable delta-1-pyrroline-5-carboxylate dehydrogenase short=p5c dehydrogenase	255	gi|30913150|sp|O74766.1|PUT2_SCHPORecName: Full=Probable delta-1-pyrroline-5-carboxylate dehydrogenase; Short=P5C dehydrogenase	O74766	2.03808e-21	72	91.2781	84	61				-1.13143	0.286763
comp82747_c0_seq1	al4a1_bovin ame: full=delta-1-pyrroline-5-carboxylate mitochondrial short=p5c dehydrogenase ame: full=aldehyde dehydrogenase family 4 member a1 flags: precursor	473	gi|193806687|sp|A7YWE4.1|AL4A1_BOVINRecName: Full=Delta-1-pyrroline-5-carboxylate dehydrogenase, mitochondrial; Short=P5C dehydrogenase; AltName: Full=Aldehyde dehydrogenase family 4 member A1; Flags: Precursor	A7YWE4	1.02582e-59	76	199.904	142	108		0.47197	0.021784	-0.390493	0.67271
comp83788_c0_seq1	al4a1_bovin ame: full=delta-1-pyrroline-5-carboxylate mitochondrial short=p5c dehydrogenase ame: full=aldehyde dehydrogenase family 4 member a1 flags: precursor	336	gi|193806687|sp|A7YWE4.1|AL4A1_BOVINRecName: Full=Delta-1-pyrroline-5-carboxylate dehydrogenase, mitochondrial; Short=P5C dehydrogenase; AltName: Full=Aldehyde dehydrogenase family 4 member A1; Flags: Precursor	A7YWE4	1.30419e-40	79	145.591	111	88				-1.26658	0.223565
comp87710_c0_seq1	p5cr1_ponab ame: full=pyrroline-5-carboxylate reductase mitochondrial short=p5c reductase 1 short=p5cr 1	207	gi|60390619|sp|Q5R9X6.1|P5CR1_PONABRecName: Full=Pyrroline-5-carboxylate reductase 1, mitochondrial; Short=P5C reductase 1; Short=P5CR 1 >gi|60416434|sp|P32322.2|P5CR1_HUMAN RecName: Full=Pyrroline-5-carboxylate reductase 1, mitochondrial; Short=P5C reductase 1; Short=P5CR 1	Q5R9X6	1.07778e-15	66	72.7886	68	45
DnaJ-like-1, Dnaj-1
comp2329_c0_seq1	dnjc1_human ame: full= homolog subfamily c member 1 ame: full= protein homolog mtj1 flags: precursor	1664	gi|27805464|sp|Q96KC8.1|DNJC1_HUMANRecName: Full=DnaJ homolog subfamily C member 1; AltName: Full=DnaJ protein homolog MTJ1; Flags: Precursor	Q96KC8	2.04037e-59	56	212.231	346	195		0.824332	0.00179764	-0.0354233	0.853305
comp2805_c0_seq1	dnaj1_drome ame: full= protein homolog 1 short=droj1	1710	gi|13124719|sp|Q24133.3|DNAJ1_DROMERecName: Full=DnaJ protein homolog 1; Short=DROJ1	Q24133	2.35488e-140	71	417.157	358	257		0.61527	0.00476153	-0.208049	0.722976
comp3388_c0_seq1	dnja1_ponab ame: full= homolog subfamily a member 1 flags: precursor	2149	gi|75054629|sp|Q5NVI9.1|DNJA1_PONABRecName: Full=DnaJ homolog subfamily A member 1; Flags: Precursor	Q5NVI9	1.13616e-150	78	451.055	402	314		0.846856	0.00220762	-0.045254	0.912429
shibire, shi
comp331528_c0_seq1	dyn_drome ame: full=dynamin ame: full=protein shibire ame: full=ddyn	114	gi|33302264|sp|P27619.2|DYN_DROMERecName: Full=Dynamin; AltName: Full=Protein shibire; AltName: Full=dDyn	P27619	4.70359e-15	89	71.633	38	34
no matches
freeze
eyeless, ey
a methyl dopa-resistant, amd
UDP-galactose 4’-epimerase, Gale
Glyceraldehyde 3 phosph.deh. 1, Gapdh 1
Phosphogluconate mutase, Pgm
black, b
jetlag, jet
period, per
vrille, vri
Open rectifier K+ channel 1, Ork1
desaturase 1, desat 1
desaturase 2, desat 2
clockwork orange, cwo
Thor
CG7182
hsr-omega, Hsr w
Serotonin transporter, SerT
Serotonin receptor 7, 5-HT7
derailed, drl
Rhodopsin 3, Rh3

## Sheet: Niveaphasma
	Dunedin and Remarkables---->									DUNEDIN					REMARKABLES
N. annulata										Differential Gene Expression						Differential Gene Expression
	Blast statistics									Significant (any package)	EdgeR	BaySEq	DESeq		Significant (any package)	EdgeR	BaySEq	DESeq
Transcript name	Sequence description	Sequence length	Hit description	Hit Accession	E-Value	Similarity	Score	Alignment length	Positives		p value	Likelihood	Log2FC	p value		p value	Likelihood	Log2FC	p value
sorbitol dehydrogenase
comp9996_c0_seq1	dhso_bovin ame: full=sorbitol dehydrogenase ame: full=l-iditol 2-dehydrogenase	1532	gi|75069845|sp|Q58D31.3|DHSO_BOVINRecName: Full=Sorbitol dehydrogenase; AltName: Full=L-iditol 2-dehydrogenase	Q58D31	4.06938e-137	76	407.527	346	263		0.877848	0.00148111	0.107088	0.908705		0.187582	0.00224976	0.594576	0.330626
comp299445_c0_seq1	dhso_bovin ame: full=sorbitol dehydrogenase ame: full=l-iditol 2-dehydrogenase	274	gi|75069845|sp|Q58D31.3|DHSO_BOVINRecName: Full=Sorbitol dehydrogenase; AltName: Full=L-iditol 2-dehydrogenase	Q58D31	4.29008e-12	69	64.3142						Inf	0.150973
glucose 6 -phosphate isomerase
comp17152_c0_seq1	g6pi_drosi ame: full=glucose-6-phosphate isomerase short=gpi ame: full=phosphoglucose isomerase short=pgi ame: full=phosphohexose isomerase short=phi	1973	gi|1730179|sp|P52030.1|G6PI_DROSIRecName: Full=Glucose-6-phosphate isomerase; Short=GPI; AltName: Full=Phosphoglucose isomerase; Short=PGI; AltName: Full=Phosphohexose isomerase; Short=PHI	P52030	0	78	763.837	553	434		0.108712	0.00755801	0.893542	0.129183		0.0942845	0.000737008	0.844589	0.283536
comp20432_c0_seq1	g6pi_droya ame: full=glucose-6-phosphate isomerase short=gpi ame: full=phosphoglucose isomerase short=pgi ame: full=phosphohexose isomerase short=phi	3005	gi|1730180|sp|P52031.1|G6PI_DROYARecName: Full=Glucose-6-phosphate isomerase; Short=GPI; AltName: Full=Phosphoglucose isomerase; Short=PGI; AltName: Full=Phosphohexose isomerase; Short=PHI	P52031	0	83	813.913	547	459		0.539603	0.000825674	-0.22259	0.560851		0.791154	0.00015949	0.124569	0.868857
comp97173_c0_seq1	g6pi_rabit ame: full=glucose-6-phosphate isomerase short=gpi ame: full=autocrine motility factor short=amf ame: full=neuroleukin short=nlk ame: full=phosphoglucose isomerase short=pgi ame: full=phosphohexose isomerase short=phi	1045	gi|17366976|sp|Q9N1E2.3|G6PI_RABITRecName: Full=Glucose-6-phosphate isomerase; Short=GPI; AltName: Full=Autocrine motility factor; Short=AMF; AltName: Full=Neuroleukin; Short=NLK; AltName: Full=Phosphoglucose isomerase; Short=PGI; AltName: Full=Phosphohexose isomerase; Short=PHI	Q9N1E2	1.52766e-165	79	481.1	347	275
comp1361872_c0_seq1	g6pi_canga ame: full=glucose-6-phosphate isomerase short=gpi ame: full=phosphoglucose isomerase short=pgi ame: full=phosphohexose isomerase short=phi	105	gi|52782818|sp|Q6FRW1.1|G6PI_CANGARecName: Full=Glucose-6-phosphate isomerase; Short=GPI; AltName: Full=Phosphoglucose isomerase; Short=PGI; AltName: Full=Phosphohexose isomerase; Short=PHI	Q6FRW1	9.67662e-15	97	70.0922	34	33
comp1413068_c0_seq1	g6pi_drosi ame: full=glucose-6-phosphate isomerase short=gpi ame: full=phosphoglucose isomerase short=pgi ame: full=phosphohexose isomerase short=phi	105	gi|1730179|sp|P52030.1|G6PI_DROSIRecName: Full=Glucose-6-phosphate isomerase; Short=GPI; AltName: Full=Phosphoglucose isomerase; Short=PGI; AltName: Full=Phosphohexose isomerase; Short=PHI	P52030	6.46042e-17	100	76.2554	34	34
comp5005_c0_seq1	g6pi_dicdi ame: full=glucose-6-phosphate isomerase short=gpi ame: full=phosphoglucose isomerase short=pgi ame: full=phosphohexose isomerase short=phi	615	gi|74905084|sp|Q5V9E9.1|G6PI_DICDIRecName: Full=Glucose-6-phosphate isomerase; Short=GPI; AltName: Full=Phosphoglucose isomerase; Short=PGI; AltName: Full=Phosphohexose isomerase; Short=PHI	Q5V9E9	9.38081e-88	85	275.404	186	159
comp12852_c0_seq1	g6pi_drosi ame: full=glucose-6-phosphate isomerase short=gpi ame: full=phosphoglucose isomerase short=pgi ame: full=phosphohexose isomerase short=phi	1961	gi|1730179|sp|P52030.1|G6PI_DROSIRecName: Full=Glucose-6-phosphate isomerase; Short=GPI; AltName: Full=Phosphoglucose isomerase; Short=PGI; AltName: Full=Phosphohexose isomerase; Short=PHI	P52030	0	75	709.523	554	421		0.607423	0.00423905	-0.159686	0.716986		0.248909	0.0120446	0.494729	0.42647
glyceraldehyde-3-phosphate dehydrogenase
comp374692_c0_seq1	g3p1_drome ame: full=glyceraldehyde-3-phosphate dehydrogenase 1 ame: full=glyceraldehyde-3-phosphate dehydrogenase i short=gapdh i	287	gi|68067546|sp|P07486.2|G3P1_DROMERecName: Full=Glyceraldehyde-3-phosphate dehydrogenase 1; AltName: Full=Glyceraldehyde-3-phosphate dehydrogenase I; Short=GAPDH I	P07486	7.71161e-47	98	158.303	79	78
comp498379_c0_seq1	g3pc_magli ame: full=glyceraldehyde-3-phosphate cytosolic	117	gi|120669|sp|P26518.1|G3PC_MAGLIRecName: Full=Glyceraldehyde-3-phosphate dehydrogenase, cytosolic	P26518	4.381e-20	100	83.5741	39	39
comp682303_c0_seq1	g3p3_yeast ame: full=glyceraldehyde-3-phosphate dehydrogenase 3 short=gapdh 3	114	gi|1169787|sp|P00359.3|G3P3_YEASTRecName: Full=Glyceraldehyde-3-phosphate dehydrogenase 3; Short=GAPDH 3	P00359	2.02754e-14	91	68.1662	37	34
comp790090_c0_seq1	g3p_ashgo ame: full=glyceraldehyde-3-phosphate dehydrogenase short=gapdh	113	gi|442570161|sp|Q757I2.2|G3P_ASHGORecName: Full=Glyceraldehyde-3-phosphate dehydrogenase; Short=GAPDH	Q757I2	7.36924e-13	89	63.929	37	33
comp805329_c0_seq1	g3p_ashgo ame: full=glyceraldehyde-3-phosphate dehydrogenase short=gapdh	112	gi|442570161|sp|Q757I2.2|G3P_ASHGORecName: Full=Glyceraldehyde-3-phosphate dehydrogenase; Short=GAPDH	Q757I2	1.93857e-16	97	73.559	35	34
comp14880_c0_seq1	g3p2_drome ame: full=glyceraldehyde-3-phosphate dehydrogenase 2 ame: full=glyceraldehyde-3-phosphate dehydrogenase ii short=gapdh ii	1508	gi|14286123|sp|P07487.2|G3P2_DROMERecName: Full=Glyceraldehyde-3-phosphate dehydrogenase 2; AltName: Full=Glyceraldehyde-3-phosphate dehydrogenase II; Short=GAPDH II	P07487	0	91	565.844	332	304		0.155596	0.000305758	-0.585509	0.130016		0.592126	4.07855e-05	-0.221176	0.58082
comp40204_c0_seq1	g3p2_muccl ame: full=glyceraldehyde-3-phosphate dehydrogenase 2 short=gapdh 2	1129	gi|30580446|sp|Q96UF2.1|G3P2_MUCCLRecName: Full=Glyceraldehyde-3-phosphate dehydrogenase 2; Short=GAPDH 2	Q96UF2	8.28126e-167	86	477.248	332	286
comp53937_c0_seq1	g3p_clapu ame: full=glyceraldehyde-3-phosphate dehydrogenase short=gapdh	684	gi|2494637|sp|Q00584.1|G3P_CLAPURecName: Full=Glyceraldehyde-3-phosphate dehydrogenase; Short=GAPDH	Q00584	3.92114e-71	92	226.868	126	117	yes			9.28959	0.0687394				-1.19103	1
comp120494_c0_seq1	g3p_clapu ame: full=glyceraldehyde-3-phosphate dehydrogenase short=gapdh	747	gi|2494637|sp|Q00584.1|G3P_CLAPURecName: Full=Glyceraldehyde-3-phosphate dehydrogenase; Short=GAPDH	Q00584	1.92073e-135	98	392.119	216	212				7.4693	0.114439				1.13065	1
glucose 6 phosphate dehydrogenase
comp13202_c0_seq1	ugdh_drome ame: full=udp-glucose 6-dehydrogenase short=udp-glc dehydrogenase short=udp- short=udpgdh ame: full=protein sugarless ame: full=protein suppenkasper	2946	gi|6175085|sp|O02373.1|UGDH_DROMERecName: Full=UDP-glucose 6-dehydrogenase; Short=UDP-Glc dehydrogenase; Short=UDP-GlcDH; Short=UDPGDH; AltName: Full=Protein sugarless; AltName: Full=Protein suppenkasper	O02373	0	88	748.814	475	422		0.378686	0.0236746	0.423063	0.327901		0.597339	0.002762	0.222503	0.661225
comp13248_c0_seq1	g6pd_cerca ame: full=glucose-6-phosphate 1-dehydrogenase short=g6pd ame: full=zwischenferment	3157	gi|1169799|sp|P41571.1|G6PD_CERCARecName: Full=Glucose-6-phosphate 1-dehydrogenase; Short=G6PD; AltName: Full=Zwischenferment	P41571	0	83	748.429	507	421		0.893953	0.00251807	0.101988	0.816056		0.86978	0.000712775	0.0814857	0.87647
comp145640_c0_seq1	g6pd_emeni ame: full=glucose-6-phosphate 1-dehydrogenase short=g6pd	1653	gi|2506447|sp|P41764.2|G6PD_EMENIRecName: Full=Glucose-6-phosphate 1-dehydrogenase; Short=G6PD	P41764	0	73	571.622	493	362
comp279247_c0_seq1	g6pd_aspng ame: full=glucose-6-phosphate 1-dehydrogenase short=g6pd	360	gi|1346070|sp|P48826.1|G6PD_ASPNGRecName: Full=Glucose-6-phosphate 1-dehydrogenase; Short=G6PD	P48826	4.6805e-72	98	229.565	120	118				Inf	0.170752
comp323525_c0_seq1	g6pd_aspng ame: full=glucose-6-phosphate 1-dehydrogenase short=g6pd	317	gi|1346070|sp|P48826.1|G6PD_ASPNGRecName: Full=Glucose-6-phosphate 1-dehydrogenase; Short=G6PD	P48826	4.5229e-58	94	192.2	99	94				Inf	0.176552
comp659139_c0_seq1	g6pd_aspng ame: full=glucose-6-phosphate 1-dehydrogenase short=g6pd	195	gi|1346070|sp|P48826.1|G6PD_ASPNGRecName: Full=Glucose-6-phosphate 1-dehydrogenase; Short=G6PD	P48826	1.97912e-36	95	131.339	64	61				Inf	0.290162				-INF	0.931078
comp768726_c0_seq1	g6pd_aspng ame: full=glucose-6-phosphate 1-dehydrogenase short=g6pd	128	gi|1346070|sp|P48826.1|G6PD_ASPNGRecName: Full=Glucose-6-phosphate 1-dehydrogenase; Short=G6PD	P48826	3.8046e-16	95	74.3294	41	39				Inf	0.323364
carbohydrate
comp7471_c0_seq1	chstb_rat ame: full=carbohydrate sulfotransferase 11 ame: full=chondroitin 4-o-sulfotransferase 1 ame: full=chondroitin 4-sulfotransferase 1 short=c4s-1 short=c4st-1 short=c4st1	1097	gi|83286899|sp|P69478.1|CHSTB_RATRecName: Full=Carbohydrate sulfotransferase 11; AltName: Full=Chondroitin 4-O-sulfotransferase 1; AltName: Full=Chondroitin 4-sulfotransferase 1; Short=C4S-1; Short=C4ST-1; Short=C4ST1	P69478.1	6.32073e-21	58	95.5153	131	76		0.216527	0.056183	0.77187	0.340056		0.34833	0.0127365	0.68574	0.538259
comp12144_c0_seq1	chstb_rat ame: full=carbohydrate sulfotransferase 11 ame: full=chondroitin 4-o-sulfotransferase 1 ame: full=chondroitin 4-sulfotransferase 1 short=c4s-1 short=c4st-1 short=c4st1	2218	gi|83286899|sp|P69478.1|CHSTB_RATRecName: Full=Carbohydrate sulfotransferase 11; AltName: Full=Chondroitin 4-O-sulfotransferase 1; AltName: Full=Chondroitin 4-sulfotransferase 1; Short=C4S-1; Short=C4ST-1; Short=C4ST1	P69478.1	2.65913e-77	67	258.84	274	185		0.824167	0.00305109	-0.0558604	0.888146		0.751418	0.00333893	0.150651	0.817777
comp12396_c0_seq1	chstc_xenla ame: full=carbohydrate sulfotransferase 12 ame: full=chondroitin 4-o-sulfotransferase 2 ame: full=chondroitin 4-sulfotransferase 2 short=c4st-2 short=c4st2	1667	gi|108935828|sp|Q5XHM7.2|CHSTC_XENLARecName: Full=Carbohydrate sulfotransferase 12; AltName: Full=Chondroitin 4-O-sulfotransferase 2; AltName: Full=Chondroitin 4-sulfotransferase 2; Short=C4ST-2; Short=C4ST2	Q5XHM7.2	4.80751e-13	56	74.7146	114	64		0.176907	0.0303741	-0.538275	0.192897		0.475324	0.0104702	0.58886	0.735132
comp13830_c1_seq2	fggy_mouse ame: full=fggy carbohydrate kinase domain-containing protein	3229	gi|171769534|sp|A2AJL3.1|FGGY_MOUSERecName: Full=FGGY carbohydrate kinase domain-containing protein	A2AJL3.1	0	72	580.096	546	397		0.551529	0.00815229	-0.262778	0.68533		0.671334	0.0038873	0.207572	0.778547
comp13830_c1_seq4	fggy_mouse ame: full=fggy carbohydrate kinase domain-containing protein	6983	gi|171769534|sp|A2AJL3.1|FGGY_MOUSERecName: Full=FGGY carbohydrate kinase domain-containing protein	A2AJL3.1	0	72	580.096	546	397		0.757294	0.00520675	0.191456	0.664491		0.813705	0.00207103	0.112679	0.925414
comp93434_c0_seq1	chstb_human ame: full=carbohydrate sulfotransferase 11 ame: full=chondroitin 4-o-sulfotransferase 1 ame: full=chondroitin 4-sulfotransferase 1 short=c4s-1 short=c4st-1 short=c4st1	1141	gi|61212137|sp|Q9NPF2.1|CHSTB_HUMANRecName: Full=Carbohydrate sulfotransferase 11; AltName: Full=Chondroitin 4-O-sulfotransferase 1; AltName: Full=Chondroitin 4-sulfotransferase 1; Short=C4S-1; Short=C4ST-1; Short=C4ST1	Q9NPF2.1	2.42561e-26	43	111.694	339	148				0.836642	0.616991		0.815202	0.0077359	0.252568	0.923496
comp260837_c0_seq1	mlxpl_mouse ame: full=carbohydrate-responsive element-binding protein short= ame: full=mlx interactor ame: full=mlx-interacting ame: full=williams-beuren syndrome chromosomal region 14 protein homolog	475	gi|20140737|sp|Q99MZ3.1|MLXPL_MOUSERecName: Full=Carbohydrate-responsive element-binding protein; Short=ChREBP; AltName: Full=MLX interactor; AltName: Full=MLX-interacting protein-like; AltName: Full=Williams-Beuren syndrome chromosomal region 14 protein homolog	Q99MZ3.1	4.43655e-53	74	184.496	157	117
comp621422_c0_seq1	shpk_human ame: full=sedoheptulokinase short=shk ame: full=carbohydrate kinase-like protein	147	gi|296452959|sp|Q9UHJ6.3|SHPK_HUMANRecName: Full=Sedoheptulokinase; Short=SHK; AltName: Full=Carbohydrate kinase-like protein	Q9UHJ6.3	2.5935e-11	68	60.8474	48	33
comp624012_c0_seq1	shpk_mouse ame: full=sedoheptulokinase short=shk ame: full=carbohydrate kinase-like protein	123	gi|13626167|sp|Q9D5J6.1|SHPK_MOUSERecName: Full=Sedoheptulokinase; Short=SHK; AltName: Full=Carbohydrate kinase-like protein	Q9D5J6.1	9.17663e-14	89	67.3958	37	33
comp656064_c0_seq1	mlxpl_human ame: full=carbohydrate-responsive element-binding protein short= ame: full=class d basic helix-loop-helix protein 14 short=bhlhd14 ame: full=mlx interactor ame: full=mlx-interacting ame: full=ws basic-helix-loop-helix leucine zipper protein short=ws-bhlh ame: full=williams-beuren syndrome chromosomal region 14 protein	207	gi|20140871|sp|Q9NP71.1|MLXPL_HUMANRecName: Full=Carbohydrate-responsive element-binding protein; Short=ChREBP; AltName: Full=Class D basic helix-loop-helix protein 14; Short=bHLHd14; AltName: Full=MLX interactor; AltName: Full=MLX-interacting protein-like; AltName: Full=WS basic-helix-loop-helix leucine zipper protein; Short=WS-bHLH; AltName: Full=Williams-Beuren syndrome chromosomal region 14 p…	Q9NP71.1	3.13042e-11	61	62.003	62	38
comp779546_c0_seq1	shpk_human ame: full=sedoheptulokinase short=shk ame: full=carbohydrate kinase-like protein	148	gi|296452959|sp|Q9UHJ6.3|SHPK_HUMANRecName: Full=Sedoheptulokinase; Short=SHK; AltName: Full=Carbohydrate kinase-like protein	Q9UHJ6.3	3.36963e-13	75	66.2402	49	37
smp-30
comp12171_c0_seq1	rgn_xenla ame: full=regucalcin short=rc ame: full=gluconolactonase short=gnl ame: full=senescence marker protein 30 short=smp-30 short=xsmp-30	1092	gi|82115035|sp|Q9I922.1|RGN_XENLARecName: Full=Regucalcin; Short=RC; AltName: Full=Gluconolactonase; Short=GNL; AltName: Full=Senescence marker protein 30; Short=SMP-30; Short=xSMP-30	Q9I922.1	1.24129e-68	57	224.172	310	178		0.143847	0.0599379	-0.623237	0.152265		0.261099	0.00372221	0.50806	0.468
comp13088_c0_seq1	rgn_xenla ame: full=regucalcin short=rc ame: full=gluconolactonase short=gnl ame: full=senescence marker protein 30 short=smp-30 short=xsmp-30	2423	gi|82115035|sp|Q9I922.1|RGN_XENLARecName: Full=Regucalcin; Short=RC; AltName: Full=Gluconolactonase; Short=GNL; AltName: Full=Senescence marker protein 30; Short=SMP-30; Short=xSMP-30	Q9I922.1	5.92327e-73	59	246.514	302	181		0.930271	0.00502348	0.0891453	0.878802		0.975658	0.00336808	0.0359423	0.867919
comp14074_c0_seq2	rgn_xenla ame: full=regucalcin short=rc ame: full=gluconolactonase short=gnl ame: full=senescence marker protein 30 short=smp-30 short=xsmp-30	2180	gi|82115035|sp|Q9I922.1|RGN_XENLARecName: Full=Regucalcin; Short=RC; AltName: Full=Gluconolactonase; Short=GNL; AltName: Full=Senescence marker protein 30; Short=SMP-30; Short=xSMP-30	Q9I922.1	1.29126e-68	63	233.417	301	192	yes	0.092236	0.0485929	-0.801949	0.0900942		0.321866	0.00684649	0.456047	0.430029
comp212551_c0_seq1	rgn_xenla ame: full=regucalcin short=rc ame: full=gluconolactonase short=gnl ame: full=senescence marker protein 30 short=smp-30 short=xsmp-30	742	gi|82115035|sp|Q9I922.1|RGN_XENLARecName: Full=Regucalcin; Short=RC; AltName: Full=Gluconolactonase; Short=GNL; AltName: Full=Senescence marker protein 30; Short=SMP-30; Short=xSMP-30	Q9I922.1	7.77062e-49	58	168.703	245	144				0.0817095	1				1.21323	0.579141
circadian
comp5116_c0_seq1	cccp_droya ame: full=circadian clock-controlled protein flags: precursor	1195	gi|41016825|sp|Q24764.1|CCCP_DROYARecName: Full=Circadian clock-controlled protein; Flags: Precursor	Q24764.1	3.0953e-23	48	101.293	229	110		0.608414	0.00349653	-0.190008	0.556853		0.994553	0.00404683	0.0110867	0.919225
comp12276_c0_seq2	cccp_droya ame: full=circadian clock-controlled protein flags: precursor	1582	gi|41016825|sp|Q24764.1|CCCP_DROYARecName: Full=Circadian clock-controlled protein; Flags: Precursor	Q24764.1	2.0389e-23	46	103.605	232	109		0.292196	0.00386284	-0.669246	0.565666		0.930957	0.149558	0.0984135	0.899551
comp14857_c0_seq1	cccp_droya ame: full=circadian clock-controlled protein flags: precursor	2046	gi|41016825|sp|Q24764.1|CCCP_DROYARecName: Full=Circadian clock-controlled protein; Flags: Precursor	Q24764.1	7.65413e-22	49	100.138	232	114		0.349408	0.000583624	-0.364959	0.330671		0.381633	0.000129549	0.387719	0.444717
comp18424_c0_seq1	cccp_drome ame: full=circadian clock-controlled protein flags: precursor	1796	gi|29427577|sp|O76879.2|CCCP_DROMERecName: Full=Circadian clock-controlled protein; Flags: Precursor	O76879.2	9.84064e-15	44	78.1814	231	103	yes	0.0715779	0.047097	-0.77273	0.0591459		0.789981	0.00049004	-0.115987	0.812664
comp31730_c0_seq1	cccp_drome ame: full=circadian clock-controlled protein flags: precursor	952	gi|29427577|sp|O76879.2|CCCP_DROMERecName: Full=Circadian clock-controlled protein; Flags: Precursor	O76879.2	1.82725e-22	45	98.2117	232	106		0.11596	0.0430903	-0.60332	0.164486	yes	0.0239249	0.0119222	1.10707	0.265908
comp289057_c0_seq1	clock_ponab ame: full=circadian locomoter output cycles protein kaput	166	gi|75070732|sp|Q5RAK8.1|CLOCK_PONABRecName: Full=Circadian locomoter output cycles protein kaput	Q5RAK8.1	5.22402e-25	87	100.908	55	48
comp319407_c0_seq1	clock_drome ame: full=circadian locomoter output cycles protein kaput ame: full=dclock ame: full=dpas1	332	gi|47117813|sp|O61735.3|CLOCK_DROMERecName: Full=Circadian locomoter output cycles protein kaput; AltName: Full=dCLOCK; AltName: Full=dPAS1	O61735.3	2.30187e-37	76	139.043	109	83
comp353079_c0_seq1	clock_drome ame: full=circadian locomoter output cycles protein kaput ame: full=dclock ame: full=dpas1	192	gi|47117813|sp|O61735.3|CLOCK_DROMERecName: Full=Circadian locomoter output cycles protein kaput; AltName: Full=dCLOCK; AltName: Full=dPAS1	O61735.3	5.14928e-19	88	84.3445	50	44
cold
comp13737_c0_seq1	csde1_human ame: full=cold shock domain-containing protein e1 ame: full=n-ras upstream gene protein ame: full=protein unr	3313	gi|12643993|sp|O75534.2|CSDE1_HUMANRecName: Full=Cold shock domain-containing protein E1; AltName: Full=N-ras upstream gene protein; AltName: Full=Protein UNR	O75534.2	0	62	650.203	808	508		0.601257	0.00558368	0.303677	0.427448		0.0943691	0.00421295	0.778663	0.208955
comp249535_c0_seq1	y9705_drome ame: full=cold shock domain-containing protein cg9705	365	gi|75027588|sp|Q9VVA0.1|Y9705_DROMERecName: Full=Cold shock domain-containing protein CG9705	Q9VVA0.1	1.41252e-22	90	91.2781	52	47				-0.807313	0.678756				-1.96131	0.341505
comp305928_c0_seq1	y9705_drome ame: full=cold shock domain-containing protein cg9705	285	gi|75027588|sp|Q9VVA0.1|Y9705_DROMERecName: Full=Cold shock domain-containing protein CG9705	Q9VVA0.1	2.94198e-16	88	73.559	59	52
comp442211_c0_seq1	uap2_schpo ame: full=splicing factor u2af-associated protein 2 ame: full=cold sensitive u2 snrna suppressor 2 homolog	270	gi|26401115|sp|O43120.1|UAP2_SCHPORecName: Full=Splicing factor U2AF-associated protein 2; AltName: Full=Cold sensitive U2 snRNA suppressor 2 homolog	O43120.1	2.06958e-11	64	62.3882	67	43
comp643174_c0_seq1	crpm2_arath ame: full=cold-regulated 413 plasma membrane protein 2 short= 413-pm2	106	gi|75212080|sp|Q9SVL6.1|CRPM2_ARATHRecName: Full=Cold-regulated 413 plasma membrane protein 2; Short=AtCOR413-PM2	Q9SVL6.1	2.6507e-13	91	63.5438	35	32
hsp --> including hsp-binding proteins
comp185285_c0_seq1	hsp71_anoal ame: full=heat shock protein 70 a1	204	gi|1170372|sp|P41825.1|HSP71_ANOALRecName: Full=Heat shock protein 70 A1	P41825.1	5.57231e-33	92	123.25	68	63				0.218742	1				0.319363	0.98332
comp14467_c0_seq1	hsp74_anoal ame: full=heat shock protein 70 b2	4009	gi|1170377|sp|P41827.1|HSP74_ANOALRecName: Full=Heat shock protein 70 B2	P41827.1	0	87	942.954	640	563		0.320419	0.00408325	-0.439418	0.277179		0.480565	0.00213492	0.31271	0.32487
comp78976_c0_seq1	hsp74_anoal ame: full=heat shock protein 70 b2	674	gi|1170377|sp|P41827.1|HSP74_ANOALRecName: Full=Heat shock protein 70 B2	P41827.1	7.018e-85	76	270.781	220	168		0.571026	0.00949432	0.583536	0.754095		1	0.00820615	0.0339585	0.842574
comp134456_c0_seq1	enpl_chick ame: full=endoplasmin ame: full=heat shock 108 kda protein short=hsp 108 short=hsp108 ame: full=heat shock protein 90 kda beta member 1 ame: full=transferrin-binding protein flags: precursor	1917	gi|119359|sp|P08110.1|ENPL_CHICKRecName: Full=Endoplasmin; AltName: Full=Heat shock 108 kDa protein; Short=HSP 108; Short=HSP108; AltName: Full=Heat shock protein 90 kDa beta member 1; AltName: Full=Transferrin-binding protein; Flags: Precursor	P08110.1	9.57907e-160	66	485.723	649	433
comp11461_c0_seq1	hsp7e_bovin ame: full=heat shock 70 kda protein 14	1756	gi|122138158|sp|Q2YDD0.1|HSP7E_BOVINRecName: Full=Heat shock 70 kDa protein 14	Q2YDD0.1	5.17861e-109	61	343.199	499	305	yes	0.043796	0.251501	-0.837859	0.0892246		0.482958	0.0054483	0.29429	0.711556
comp58076_c0_seq1	stip1_bovin ame: full=stress-induced-phosphoprotein 1 short=sti1 ame: full=hsc70 hsp90-organizing protein short=hop	1043	gi|122144074|sp|Q3ZBZ8.1|STIP1_BOVINRecName: Full=Stress-induced-phosphoprotein 1; Short=STI1; AltName: Full=Hsc70/Hsp90-organizing protein; Short=Hop	Q3ZBZ8.1	4.41247e-18	58	88.5817	109	64		0.425584	0.0202682	0.452744	0.410031		1	0.00315941	0.0308394	0.805134
comp88403_c0_seq1	hsp7f_schpo ame: full=heat shock protein homolog pss1	2464	gi|12230134|sp|O59838.2|HSP7F_SCHPORecName: Full=Heat shock protein homolog pss1	O59838.2	0	67	639.417	685	465
comp719900_c0_seq1	hsp23_drome ame: full=heat shock protein 23	120	gi|123565|sp|P02516.2|HSP23_DROMERecName: Full=Heat shock protein 23	P02516.2	1.33853e-15	90	70.0922	40	36
comp74569_c0_seq1	hsp74_leima ame: full=heat shock 70-related protein 4	192	gi|123632|sp|P12077.1|HSP74_LEIMARecName: Full=Heat shock 70-related protein 4	P12077.1	1.20325e-23	81	93.5893	64	52	yes			Inf	0.0958322
comp14831_c0_seq1	hsp7d_manse ame: full=heat shock 70 kda protein cognate 4 short=hsc 70-4	2365	gi|12585261|sp|Q9U639.1|HSP7D_MANSERecName: Full=Heat shock 70 kDa protein cognate 4; Short=Hsc 70-4	Q9U639.1	0	97	1013.45	612	594		0.378026	0.000534252	0.467744	0.21111		0.0974043	0.000231318	0.817668	0.270483
comp92640_c0_seq1	hsp7d_manse ame: full=heat shock 70 kda protein cognate 4 short=hsc 70-4	223	gi|12585261|sp|Q9U639.1|HSP7D_MANSERecName: Full=Heat shock 70 kDa protein cognate 4; Short=Hsc 70-4	Q9U639.1	1.61313e-44	100	155.221	74	74
comp398349_c0_seq1	hsp7d_manse ame: full=heat shock 70 kda protein cognate 4 short=hsc 70-4	145	gi|12585261|sp|Q9U639.1|HSP7D_MANSERecName: Full=Heat shock 70 kDa protein cognate 4; Short=Hsc 70-4	Q9U639.1	4.53352e-24	100	97.4413	48	48
comp441070_c0_seq1	hsp7d_manse ame: full=heat shock 70 kda protein cognate 4 short=hsc 70-4	130	gi|12585261|sp|Q9U639.1|HSP7D_MANSERecName: Full=Heat shock 70 kDa protein cognate 4; Short=Hsc 70-4	Q9U639.1	8.49827e-20	100	85.1149	43	43
comp615300_c0_seq1	hsp7d_manse ame: full=heat shock 70 kda protein cognate 4 short=hsc 70-4	107	gi|12585261|sp|Q9U639.1|HSP7D_MANSERecName: Full=Heat shock 70 kDa protein cognate 4; Short=Hsc 70-4	Q9U639.1	4.63868e-15	100	71.2478	35	35
comp5127_c0_seq1	ch60_drome ame: full=60 kda heat shock mitochondrial ame: full=60 kda chaperonin ame: full=cpn60 ame: full=heat shock protein 60 short=hsp-60 ame: full=hsp60 ame: full=mitochondrial matrix protein p1 flags: precursor	2284	gi|12644042|sp|O02649.3|CH60_DROMERecName: Full=60 kDa heat shock protein, mitochondrial; AltName: Full=60 kDa chaperonin; AltName: Full=CPN60; AltName: Full=Heat shock protein 60; Short=HSP-60; AltName: Full=Hsp60; AltName: Full=Mitochondrial matrix protein P1; Flags: Precursor	O02649.3	0	92	849.736	555	511		0.761258	0.00136083	0.179774	0.630807		0.112507	0.00502838	0.7	0.158018
comp3780_c0_seq1	hsp68_drome ame: full=heat shock protein 68	2707	gi|13124306|sp|O97125.1|HSP68_DROMERecName: Full=Heat shock protein 68	O97125.1	0	89	982.63	634	569	yes	0.0512617	0.0744606	0.929519	0.0452039		0.561734	0.00517797	0.2464	0.525154
comp110323_c0_seq1	hsp68_drome ame: full=heat shock protein 68	195	gi|13124306|sp|O97125.1|HSP68_DROMERecName: Full=Heat shock protein 68	O97125.1	6.83217e-34	96	125.561	65	63
comp414827_c0_seq1	hsp88_neucr ame: full=heat shock protein hsp88	476	gi|14285475|sp|O74225.1|HSP88_NEUCRRecName: Full=Heat shock protein Hsp88	O74225.1	2.00173e-17	83	83.1889	90	75				Inf	0.154919
comp743096_c0_seq1	hsp88_neucr ame: full=heat shock protein hsp88	201	gi|14285475|sp|O74225.1|HSP88_NEUCRRecName: Full=Heat shock protein Hsp88	O74225.1	5.10664e-32	95	120.939	67	64				Inf	0.290162
comp842367_c0_seq1	hsp88_neucr ame: full=heat shock protein hsp88	162	gi|14285475|sp|O74225.1|HSP88_NEUCRRecName: Full=Heat shock protein Hsp88	O74225.1	2.04041e-17	83	78.9518	53	44				Inf	0.300021
comp1054215_c0_seq1	hsp88_neucr ame: full=heat shock protein hsp88	213	gi|14285475|sp|O74225.1|HSP88_NEUCRRecName: Full=Heat shock protein Hsp88	O74225.1	7.90135e-32	90	120.553	71	64				Inf	0.300021
comp22924_c0_seq1	djb11_human ame: full= homolog subfamily b member 11 ame: full=apobec1-binding protein 2 short=abbp-2 ame: full= protein homolog 9 ame: full=er-associated dnaj ame: full=er-associated hsp40 co-chaperone ame: full=er-associated dnaj protein 3 short=erdj3 short=erj3p ame: full=hedj ame: full=human protein 9 short=hdj-9 ame: full=pwp1-interacting protein 4 flags: precursor	1938	gi|18203497|sp|Q9UBS4.1|DJB11_HUMANRecName: Full=DnaJ homolog subfamily B member 11; AltName: Full=APOBEC1-binding protein 2; Short=ABBP-2; AltName: Full=DnaJ protein homolog 9; AltName: Full=ER-associated DNAJ; AltName: Full=ER-associated Hsp40 co-chaperone; AltName: Full=ER-associated dnaJ protein 3; Short=ERdj3; Short=ERj3p; AltName: Full=HEDJ; AltName: Full=Human DnaJ protein 9; Short=hDj-9; …	Q9UBS4.1	3.14762e-129	74	392.119	359	269		0.732896	0.0029399	0.186643	0.577203		0.256426	0.00516526	0.505624	0.389217
comp14483_c0_seq2	hsp75_schpo ame: full=heat shock protein sks2 ame: full=heat shock cognate protein hsc1	1969	gi|19862941|sp|Q10284.2|HSP75_SCHPORecName: Full=Heat shock protein sks2; AltName: Full=Heat shock cognate protein hsc1	Q10284.2	0	79	700.279	614	488				Inf	1
comp13331_c0_seq1	hsp74_human ame: full=heat shock 70 kda protein 4 ame: full=hsp70ry ame: full=heat shock 70-related protein apg-2	3359	gi|206729934|sp|P34932.4|HSP74_HUMANRecName: Full=Heat shock 70 kDa protein 4; AltName: Full=HSP70RY; AltName: Full=Heat shock 70-related protein APG-2	P34932.4	0	65	752.281	833	543		0.842954	0.00103507	-0.0463877	0.897968		0.130057	0.0254258	0.637052	0.159046
comp16018_c0_seq1	ch10_schja ame: full=10 kda heat shock mitochondrial short=hsp10 ame: full=10 kda chaperonin ame: full=chaperonin 10 short=cpn10	951	gi|215275262|sp|Q5DC69.2|CH10_SCHJARecName: Full=10 kDa heat shock protein, mitochondrial; Short=Hsp10; AltName: Full=10 kDa chaperonin; AltName: Full=Chaperonin 10; Short=CPN10	Q5DC69.2	1.30451e-31	79	119.398	96	76		0.540651	0.00116583	-0.24538	0.58128		0.918926	0.000491546	0.0552991	0.98781
comp10562_c0_seq1	cdc37_drovi ame: full=hsp90 co-chaperone cdc37 ame: full=hsp90 chaperone protein kinase-targeting subunit	2141	gi|21542002|sp|Q24740.1|CDC37_DROVIRecName: Full=Hsp90 co-chaperone Cdc37; AltName: Full=Hsp90 chaperone protein kinase-targeting subunit	Q24740.1	8.8114e-104	70	329.717	364	256		1	0.00531545	0.029901	0.943586		0.465453	0.00390481	0.30391	0.387221
comp51010_c0_seq1	hsp71_pucgr ame: full=heat shock protein hss1	917	gi|2495359|sp|Q01877.1|HSP71_PUCGRRecName: Full=Heat shock protein HSS1	Q01877.1	1.33194e-90	90	289.271	211	191
comp56544_c0_seq1	hsp71_pucgr ame: full=heat shock protein hss1	553	gi|2495359|sp|Q01877.1|HSP71_PUCGRRecName: Full=Heat shock protein HSS1	Q01877.1	3.85371e-93	97	290.812	184	179
comp14467_c0_seq2	hsp7a_drosi ame: full=heat shock 70 kda protein cognate 1 ame: full=heat shock 70 kda protein 70c	383	gi|266309|sp|P02826.1|HSP7A_DROSIRecName: Full=Heat shock 70 kDa protein cognate 1; AltName: Full=Heat shock 70 kDa protein 70C	P02826.1	9.09899e-52	96	169.088	88	85				0.428176	0.902814				-1.11437	0.583311
comp412085_c0_seq1	hsp7a_drosi ame: full=heat shock 70 kda protein cognate 1 ame: full=heat shock 70 kda protein 70c	177	gi|266309|sp|P02826.1|HSP7A_DROSIRecName: Full=Heat shock 70 kDa protein cognate 1; AltName: Full=Heat shock 70 kDa protein 70C	P02826.1	3.82411e-31	96	112.849	59	57
comp697609_c0_seq1	hsp7a_drosi ame: full=heat shock 70 kda protein cognate 1 ame: full=heat shock 70 kda protein 70c	119	gi|266309|sp|P02826.1|HSP7A_DROSIRecName: Full=Heat shock 70 kDa protein cognate 1; AltName: Full=Heat shock 70 kDa protein 70C	P02826.1	1.39299e-20	100	83.9593	39	39
comp935409_c0_seq1	hsp7a_drosi ame: full=heat shock 70 kda protein cognate 1 ame: full=heat shock 70 kda protein 70c	112	gi|266309|sp|P02826.1|HSP7A_DROSIRecName: Full=Heat shock 70 kDa protein cognate 1; AltName: Full=Heat shock 70 kDa protein 70C	P02826.1	7.96691e-17	100	73.559	37	37
comp120964_c0_seq1	hsp7d_drome ame: full=heat shock 70 kda protein cognate 4 ame: full=heat shock 70 kda protein 88e	255	gi|266311|sp|P11147.3|HSP7D_DROMERecName: Full=Heat shock 70 kDa protein cognate 4; AltName: Full=Heat shock 70 kDa protein 88E	P11147.3	3.01445e-28	100	110.923	84	84
comp277898_c0_seq1	hsp7d_drome ame: full=heat shock 70 kda protein cognate 4 ame: full=heat shock 70 kda protein 88e	336	gi|266311|sp|P11147.3|HSP7D_DROMERecName: Full=Heat shock 70 kDa protein cognate 4; AltName: Full=Heat shock 70 kDa protein 88E	P11147.3	1.53349e-66	99	217.624	111	110
comp287719_c0_seq1	hsp7d_drome ame: full=heat shock 70 kda protein cognate 4 ame: full=heat shock 70 kda protein 88e	111	gi|266311|sp|P11147.3|HSP7D_DROMERecName: Full=Heat shock 70 kDa protein cognate 4; AltName: Full=Heat shock 70 kDa protein 88E	P11147.3	1.01788e-15	97	73.1738	36	35
comp359163_c0_seq1	hsp7d_drome ame: full=heat shock 70 kda protein cognate 4 ame: full=heat shock 70 kda protein 88e	185	gi|266311|sp|P11147.3|HSP7D_DROMERecName: Full=Heat shock 70 kDa protein cognate 4; AltName: Full=Heat shock 70 kDa protein 88E	P11147.3	5.88365e-32	100	120.168	61	61
comp556363_c0_seq1	hsp7d_drome ame: full=heat shock 70 kda protein cognate 4 ame: full=heat shock 70 kda protein 88e	215	gi|266311|sp|P11147.3|HSP7D_DROMERecName: Full=Heat shock 70 kDa protein cognate 4; AltName: Full=Heat shock 70 kDa protein 88E	P11147.3	7.89916e-38	97	136.732	71	69
comp903157_c0_seq1	hsp7d_drome ame: full=heat shock 70 kda protein cognate 4 ame: full=heat shock 70 kda protein 88e	137	gi|266311|sp|P11147.3|HSP7D_DROMERecName: Full=Heat shock 70 kDa protein cognate 4; AltName: Full=Heat shock 70 kDa protein 88E	P11147.3	8.35627e-22	100	90.8929	45	45
comp1517459_c0_seq1	hsp7d_drome ame: full=heat shock 70 kda protein cognate 4 ame: full=heat shock 70 kda protein 88e	114	gi|266311|sp|P11147.3|HSP7D_DROMERecName: Full=Heat shock 70 kDa protein cognate 4; AltName: Full=Heat shock 70 kDa protein 88E	P11147.3	1.91914e-17	100	78.1814	38	38
comp871728_c0_seq1	cdc37_yeast ame: full=hsp90 co-chaperone cdc37 ame: full=cell division control protein 37 ame: full=hsp90 chaperone protein kinase-targeting subunit	107	gi|2815491|sp|P06101.2|CDC37_YEASTRecName: Full=Hsp90 co-chaperone Cdc37; AltName: Full=Cell division control protein 37; AltName: Full=Hsp90 chaperone protein kinase-targeting subunit	P06101.2	3.88629e-13	88	65.4698	35	31
comp189506_c0_seq1	hsp72_mesau ame: full=heat shock-related 70 kda protein 2	113	gi|296439628|sp|P86204.1|HSP72_MESAURecName: Full=Heat shock-related 70 kDa protein 2	P86204.1	6.51033e-16	94	70.8626	37	35
comp11507_c0_seq2	hsp70_neucr ame: full=heat shock 70 kda protein ame: full=hsp70	2260	gi|30581061|sp|Q01233.2|HSP70_NEUCRRecName: Full=Heat shock 70 kDa protein; AltName: Full=HSP70	Q01233.2	0	93	948.347	607	567				11.0771	0.0386525				2.49759	0.437536
comp14483_c0_seq4	hsp70_neucr ame: full=heat shock 70 kda protein ame: full=hsp70	1915	gi|30581061|sp|Q01233.2|HSP70_NEUCRRecName: Full=Heat shock 70 kDa protein; AltName: Full=HSP70	Q01233.2	0	82	741.495	559	463	yes			Inf	0.0641501				Inf	1
comp83118_c0_seq1	hsp75_canaw ame: full=heat shock protein ssb1	2433	gi|353526248|sp|P87222.2|HSP75_CANAWRecName: Full=Heat shock protein SSB1	P87222.2	0	86	867.84	614	533	yes			10.2867	0.0506857				#ME?	0.666798
comp4098_c0_seq1	hsp77_yeasx ame: full=heat shock protein mitochondrial ame: full=endonuclease 75 kda subunit short= 75 kda subunit ame: full=mthsp70 flags: precursor	2238	gi|391359303|sp|P0CS91.1|HSP77_YEASXRecName: Full=Heat shock protein SSC1, mitochondrial; AltName: Full=Endonuclease SceI 75 kDa subunit; Short=Endo.SceI 75 kDa subunit; AltName: Full=mtHSP70; Flags: Precursor	P0CS91.1	0	85	895.19	641	548
comp4883_c0_seq1	fkbp4_human ame: full=peptidyl-prolyl cis-trans isomerase fkbp4 short=ppiase fkbp4 ame: full=51 kda fk506-binding protein short=fkbp51 ame: full=52 kda fk506-binding protein short=52 kda fkbp short=fkbp-52 ame: full=59 kda immunophilin short=p59 ame: full=fk506-binding protein 4 short=fkbp-4 ame: full=fkbp59 ame: full=hsp-binding immunophilin short=hbi ame: full=immunophilin fkbp52 ame: full=rota…	1684	gi|399866|sp|Q02790.3|FKBP4_HUMANRecName: Full=Peptidyl-prolyl cis-trans isomerase FKBP4; Short=PPIase FKBP4; AltName: Full=51 kDa FK506-binding protein; Short=FKBP51; AltName: Full=52 kDa FK506-binding protein; Short=52 kDa FKBP; Short=FKBP-52; AltName: Full=59 kDa immunophilin; Short=p59; AltName: Full=FK506-binding protein 4; Short=FKBP-4; AltName: Full=FKBP59; AltName: Full=HSP-binding immuno…	Q02790.3	4.05716e-145	71	433.721	408	293		0.898993	0.00187074	0.118549	0.769587		0.163729	0.0230694	0.588213	0.252467
comp790544_c0_seq1	hsp98_neucr ame: full=heat shock protein hsp98 ame: full=protein aggregation-remodeling factor hsp98	158	gi|44889002|sp|P31540.2|HSP98_NEUCRRecName: Full=Heat shock protein hsp98; AltName: Full=Protein aggregation-remodeling factor hsp98	P31540.2	3.45118e-22	94	92.8189	52	49
comp1015091_c0_seq1	hsp98_neucr ame: full=heat shock protein hsp98 ame: full=protein aggregation-remodeling factor hsp98	129	gi|44889002|sp|P31540.2|HSP98_NEUCRRecName: Full=Heat shock protein hsp98; AltName: Full=Protein aggregation-remodeling factor hsp98	P31540.2	6.70668e-14	92	68.5514	41	38				Inf	0.337408
comp974429_c0_seq1	hsp74_drome ame: full=major heat shock 70 kda protein bbb short=heat shock protein 70bbb ame: full=hsp70-87c1	108	gi|46396042|sp|Q9VG58.2|HSP74_DROMERecName: Full=Major heat shock 70 kDa protein Bbb; Short=Heat shock protein 70Bbb; AltName: Full=HSP70-87C1	Q9VG58.2	3.34727e-15	100	71.633	35	35
comp1120944_c0_seq1	hsp74_drome ame: full=major heat shock 70 kda protein bbb short=heat shock protein 70bbb ame: full=hsp70-87c1	103	gi|46396042|sp|Q9VG58.2|HSP74_DROMERecName: Full=Major heat shock 70 kDa protein Bbb; Short=Heat shock protein 70Bbb; AltName: Full=HSP70-87C1	Q9VG58.2	6.76363e-16	100	73.559	34	34
comp121324_c0_seq1	hsp71_drome ame: full=major heat shock 70 kda protein ab short=heat shock protein 70ab ame: full=hsp70-87a7	698	gi|46397813|sp|P02825.3|HSP71_DROMERecName: Full=Major heat shock 70 kDa protein Ab; Short=Heat shock protein 70Ab; AltName: Full=HSP70-87A7 >gi|46397852|sp|P82910.2|HSP70_DROME RecName: Full=Major heat shock 70 kDa protein Aa; Short=Heat shock protein 70Aa; AltName: Full=HSP70-87A7	P02825.3	2.90353e-111	95	339.732	232	221		0.176145	0.00722431	1.43865	0.552568		0.922546	0.0081145	-0.05915	0.941744
comp194535_c0_seq1	aha1_yeast ame: full=hsp90 co-chaperone aha1 ame: full=activator of hsp90 atpase protein 1	676	gi|48474991|sp|Q9P782.1|YNY8_SCHPORecName: Full=Uncharacterized protein C1711.08	Q9P782.1	1.1115e-37	66	139.428	150	100
comp531069_c0_seq1	aha1_yeast ame: full=hsp90 co-chaperone aha1 ame: full=activator of hsp90 atpase protein 1	286	gi|48474991|sp|Q9P782.1|YNY8_SCHPORecName: Full=Uncharacterized protein C1711.08	Q9P782.1	6.42087e-17	69	77.411	69	48				Inf	0.198376
comp3587_c0_seq2	hsp82_tobac ame: full=heat shock protein 82	2357	gi|547684|sp|P36182.1|HSP82_TOBACRecName: Full=Heat shock protein 82	P36182.1	0	87	595.89	438	385
comp16956_c0_seq1	hsp7c_drome ame: full=heat shock 70 kda protein cognate 3 ame: full=78 kda glucose-regulated protein homolog ame: full=grp 78 ame: full=heat shock protein cognate 72 flags: precursor	2622	gi|55584057|sp|P29844.2|HSP7C_DROMERecName: Full=Heat shock 70 kDa protein cognate 3; AltName: Full=78 kDa glucose-regulated protein homolog; AltName: Full=GRP 78; AltName: Full=Heat shock protein cognate 72; Flags: Precursor	P29844.2	0	94	1060.44	656	621		0.321402	0.0127188	0.512547	0.25774		0.181831	0.000969852	0.633603	0.286623
comp1051397_c0_seq1	hsp7c_drome ame: full=heat shock 70 kda protein cognate 3 ame: full=78 kda glucose-regulated protein homolog ame: full=grp 78 ame: full=heat shock protein cognate 72 flags: precursor	181	gi|55584057|sp|P29844.2|HSP7C_DROMERecName: Full=Heat shock 70 kDa protein cognate 3; AltName: Full=78 kDa glucose-regulated protein homolog; AltName: Full=GRP 78; AltName: Full=Heat shock protein cognate 72; Flags: Precursor	P29844.2	1.24253e-14	80	71.2478	50	40
comp313021_c0_seq1	aha1_yeast ame: full=hsp90 co-chaperone aha1 ame: full=activator of hsp90 atpase protein 1	240	gi|55976298|sp|Q12449.1|AHA1_YEASTRecName: Full=Hsp90 co-chaperone AHA1; AltName: Full=Activator of Hsp90 ATPase protein 1	Q12449.1	8.14887e-13	68	65.855	70	48
comp5778_c0_seq1	hsp7e_drome ame: full=heat shock 70 kda protein cognate 5	3299	gi|55977784|sp|P29845.2|HSP7E_DROMERecName: Full=Heat shock 70 kDa protein cognate 5	P29845.2	0	91	953.74	616	566		0.917016	0.000408226	0.094636	0.819067		0.214657	0.00395929	0.542917	0.290487
comp34091_c0_seq1	ch10_schpo ame: full=10 kda heat shock mitochondrial short=hsp10 ame: full=10 kda chaperonin	446	gi|5921736|sp|O59804.1|CH10_SCHPORecName: Full=10 kDa heat shock protein, mitochondrial; Short=HSP10; AltName: Full=10 kDa chaperonin	O59804.1	3.38356e-37	82	129.028	96	79
comp84558_c0_seq1	ch10_schpo ame: full=10 kda heat shock mitochondrial short=hsp10 ame: full=10 kda chaperonin	643	gi|5921736|sp|O59804.1|CH10_SCHPORecName: Full=10 kDa heat shock protein, mitochondrial; Short=HSP10; AltName: Full=10 kDa chaperonin	O59804.1	2.24568e-38	79	134.42	104	83	yes			Inf	0.0714156
comp3108_c0_seq1	hsp60_parba ame: full=heat shock protein mitochondrial ame: full=60 kda chaperonin ame: full=protein cpn60 flags: precursor	1881	gi|6016259|sp|O60008.1|HSP60_PARBARecName: Full=Heat shock protein 60, mitochondrial; AltName: Full=60 kDa chaperonin; AltName: Full=Protein Cpn60; Flags: Precursor	O60008.1	0	85	798.89	566	486
comp3587_c0_seq1	hsp90_podas ame: full=heat shock protein 90 homolog ame: full=suppressor of vegetative incompatibility mod-e	2442	gi|6016265|sp|O43109.1|HSP90_PODASRecName: Full=Heat shock protein 90 homolog; AltName: Full=Suppressor of vegetative incompatibility MOD-E	O43109.1	0	91	924.85	704	645	yes			Inf	0.0301299
comp75339_c0_seq1	trap1_human ame: full=heat shock protein 75 mitochondrial short=hsp 75 ame: full=tnfr-associated protein 1 ame: full=tumor necrosis factor type 1 receptor-associated protein short=trap-1 flags: precursor	1985	gi|67477458|sp|Q12931.3|TRAP1_HUMANRecName: Full=Heat shock protein 75 kDa, mitochondrial; Short=HSP 75; AltName: Full=TNFR-associated protein 1; AltName: Full=Tumor necrosis factor type 1 receptor-associated protein; Short=TRAP-1; Flags: Precursor	Q12931.3	0	75	613.224	529	398		0.842699	0.00985145	0.177574	0.828048		0.638471	0.00293889	0.25822	0.809505
comp139525_c0_seq1	trap1_human ame: full=heat shock protein 75 mitochondrial short=hsp 75 ame: full=tnfr-associated protein 1 ame: full=tumor necrosis factor type 1 receptor-associated protein short=trap-1 flags: precursor	547	gi|67477458|sp|Q12931.3|TRAP1_HUMANRecName: Full=Heat shock protein 75 kDa, mitochondrial; Short=HSP 75; AltName: Full=TNFR-associated protein 1; AltName: Full=Tumor necrosis factor type 1 receptor-associated protein; Short=TRAP-1; Flags: Precursor	Q12931.3	3.77613e-44	77	159.458	145	112				0.157107	0.967091		0.23789	0.0501618	0.890958	0.417107
comp295856_c0_seq1	fes1_emeni ame: full=hsp70 nucleotide exchange factor fes1	339	gi|74594312|sp|Q5AYT7.1|FES1_EMENIRecName: Full=Hsp70 nucleotide exchange factor fes1	Q5AYT7.1	2.08671e-31	65	115.931	107	70
comp11507_c0_seq1	hsp7m_emeni ame: full=heat shock 70 kda protein flags: precursor	2480	gi|74657077|sp|Q5B0C0.1|HSP7M_EMENIRecName: Full=Heat shock 70 kDa protein; Flags: Precursor	Q5B0C0.1	0	91	1012.29	654	599	yes			10.2834	0.0439752				0.0950028	1
comp417848_c0_seq1	hsp78_schpo ame: full=heat shock protein mitochondrial flags: precursor	181	gi|74676077|sp|O74402.1|HSP78_SCHPORecName: Full=Heat shock protein 78, mitochondrial; Flags: Precursor	O74402.1	4.80843e-16	81	75.485	60	49
comp8149_c0_seq1	hsp60_emeni ame: full=heat shock protein 60 ame: full=60 kda chaperonin ame: full=protein cpn60 flags: precursor	823	gi|74680843|sp|Q5B041.1|HSP60_EMENIRecName: Full=Heat shock protein 60; AltName: Full=60 kDa chaperonin; AltName: Full=Protein Cpn60; Flags: Precursor	Q5B041.1	1.3642e-88	94	281.182	169	160	yes			Inf	0.0755178				#ME?	0.931078
comp209615_c0_seq1	hsp60_emeni ame: full=heat shock protein 60 ame: full=60 kda chaperonin ame: full=protein cpn60 flags: precursor	644	gi|74680843|sp|Q5B041.1|HSP60_EMENIRecName: Full=Heat shock protein 60; AltName: Full=60 kDa chaperonin; AltName: Full=Protein Cpn60; Flags: Precursor	Q5B041.1	1.41045e-126	94	376.711	214	203				6.98401	0.153395				#ME?	0.931078
comp73328_c0_seq1	hbap1_bovin ame: full=hspb1-associated protein 1 ame: full=27 kda heat shock protein-associated protein 1	1289	gi|75057559|sp|Q58CU3.1|HBAP1_BOVINRecName: Full=HSPB1-associated protein 1; AltName: Full=27 kDa heat shock protein-associated protein 1	Q58CU3.1	6.26095e-68	58	229.95	284	165		0.500068	0.0125035	-0.248094	0.650146		1	0.00273839	0.0422784	0.969682
comp21232_c0_seq1	hpbp1_macfa ame: full=hsp70-binding protein 1 short= 1 ame: full=heat shock protein-binding protein 1 ame: full=hsp70-interacting protein 1	1175	gi|75075952|sp|Q4R588.1|HPBP1_MACFARecName: Full=Hsp70-binding protein 1; Short=HspBP1; AltName: Full=Heat shock protein-binding protein 1; AltName: Full=Hsp70-interacting protein 1	Q4R588.1	3.25098e-33	52	132.109	291	154		0.27128	0.0337395	-0.44067	0.312687		0.717991	0.000700208	0.167185	0.771804
comp24514_c0_seq1	stip1_macfa ame: full=stress-induced-phosphoprotein 1 short=sti1 ame: full=hsc70 hsp90-organizing protein short=hop	2418	gi|75077117|sp|Q4R8N7.1|STIP1_MACFARecName: Full=Stress-induced-phosphoprotein 1; Short=STI1; AltName: Full=Hsc70/Hsp90-organizing protein; Short=Hop	Q4R8N7.1	0	71	590.497	557	399		0.450544	0.0137519	0.388158	0.334381		0.268439	0.00562305	0.475227	0.363371
comp114681_c0_seq1	stip1_macfa ame: full=stress-induced-phosphoprotein 1 short=sti1 ame: full=hsc70 hsp90-organizing protein short=hop	1913	gi|75077117|sp|Q4R8N7.1|STIP1_MACFARecName: Full=Stress-induced-phosphoprotein 1; Short=STI1; AltName: Full=Hsc70/Hsp90-organizing protein; Short=Hop	Q4R8N7.1	5.13289e-155	63	464.922	560	355
comp5176_c0_seq1	chip_human ame: full=e3 ubiquitin-protein ligase chip ame: full=antigen ny-co-7 ame: full=cll-associated antigen kw-8 ame: full=carboxy terminus of hsp70-interacting protein ame: full=stip1 homology and u box-containing protein 1	1807	gi|78099173|sp|Q9UNE7.2|CHIP_HUMANRecName: Full=E3 ubiquitin-protein ligase CHIP; AltName: Full=Antigen NY-CO-7; AltName: Full=CLL-associated antigen KW-8; AltName: Full=Carboxy terminus of Hsp70-interacting protein; AltName: Full=STIP1 homology and U box-containing protein 1	Q9UNE7.2	3.71437e-111	76	342.043	279	213		0.838042	0.00497885	0.126952	0.701624		0.722214	0.00197473	0.167016	0.970025
comp7141_c0_seq1	spe39_danre ame: full=spermatogenesis-defective protein 39 homolog short=hspe-39 ame: full=vps33b-interacting protein in apical-basolateral polarity regulator ame: full=vps33b-interacting protein in polarity and apical restriction	1582	gi|82079484|sp|Q5TYV4.1|SPE39_DANRERecName: Full=Spermatogenesis-defective protein 39 homolog; Short=hSPE-39; AltName: Full=VPS33B-interacting protein in apical-basolateral polarity regulator; AltName: Full=VPS33B-interacting protein in polarity and apical restriction	Q5TYV4.1	2.48952e-53	47	193.356	495	237		0.857677	0.0132941	-0.0135942	0.957785		0.280261	0.0205291	0.570349	0.522229
comp151123_c0_seq1	hsp90_aspfu ame: full=heat shock protein 90 ame: full=65 kda -binding protein ame: full=heat shock protein hsp1 ame: allergen=asp f 12	365	gi|83303658|sp|P40292.3|HSP90_ASPFURecName: Full=Heat shock protein 90; AltName: Full=65 kDa IgE-binding protein; AltName: Full=Heat shock protein hsp1; AltName: Allergen=Asp f 12	P40292.3	4.52538e-68	97	223.016	121	118	yes			Inf	0.0992065
comp163472_c0_seq1	hsp90_aspfu ame: full=heat shock protein 90 ame: full=65 kda -binding protein ame: full=heat shock protein hsp1 ame: allergen=asp f 12	321	gi|83303658|sp|P40292.3|HSP90_ASPFURecName: Full=Heat shock protein 90; AltName: Full=65 kDa IgE-binding protein; AltName: Full=Heat shock protein hsp1; AltName: Allergen=Asp f 12	P40292.3	1.61229e-42	98	151.754	84	83				Inf	0.123223
comp195778_c0_seq1	hsp60_ajeca ame: full=heat shock protein mitochondrial ame: full=antigen his-62 flags: precursor	214	gi|8488985|sp|P50142.2|HSP60_AJECARecName: Full=Heat shock protein 60, mitochondrial; AltName: Full=Antigen HIS-62; Flags: Precursor	P50142.2	3.94324e-32	94	120.553	70	66				Inf	0.176552
comp394710_c0_seq1	hsp60_ajeca ame: full=heat shock protein mitochondrial ame: full=antigen his-62 flags: precursor	251	gi|8488985|sp|P50142.2|HSP60_AJECARecName: Full=Heat shock protein 60, mitochondrial; AltName: Full=Antigen HIS-62; Flags: Precursor	P50142.2	1.00024e-41	97	147.517	83	81				Inf	0.182995
comp17351_c0_seq1	tebp_human ame: full=prostaglandin e synthase 3 ame: full=cytosolic prostaglandin e2 synthase short=cpges ame: full=hsp90 co-chaperone ame: full=progesterone receptor complex p23 ame: full=telomerase-binding protein p23	2958	gi|8928507|sp|Q23280.1|YOCA_CAEELRecName: Full=Uncharacterized protein ZC395.10	Q23280.1	1.14161e-24	59	107.457	147	87		0.804671	0.000233467	-0.0637383	0.875296		0.712622	0.000347052	0.166484	0.874046
comp1285324_c0_seq1	hsp70_thean ame: full=heat shock 70 kda protein ame: full=70 kda heat shock protein ame: full=hsp	139	gi|93141278|sp|P16019.2|HSP70_THEANRecName: Full=Heat shock 70 kDa protein; AltName: Full=70 kDa heat shock protein; AltName: Full=HSP 70.1	P16019.2	1.05844e-20	95	87.8113	46	44
comp15663_c0_seq1	hsp90_thepa ame: full=heat shock protein 90 short=hsp90	2744	gi|93141279|sp|P24724.2|HSP90_THEPARecName: Full=Heat shock protein 90; Short=HSP90	P24724.2	0	79	818.15	725	573		0.356848	0.00206042	0.473722	0.207212	yes	0.114026	0.00242239	0.716359	0.0921194
eyeless, ey
comp288612_c0_seq1	pax6_drome ame: full=paired box protein pax-6 ame: full=protein eyeless	221	gi|12643549|sp|O18381.3|PAX6_DROMERecName: Full=Paired box protein Pax-6; AltName: Full=Protein eyeless	O18381	8.14452e-14	77	69.707	75	58
Trehalase, Treh
comp372885_c0_seq1	trea_dicdi ame: full=trehalase ame: full= -trehalase ame: full= -trehalose glucohydrolase flags: precursor	403	gi|74854600|sp|Q54QZ5.1|TREA_DICDIRecName: Full=Trehalase; AltName: Full=Alpha,alpha-trehalase; AltName: Full=Alpha,alpha-trehalose glucohydrolase; Flags: Precursor	Q54QZ5	1.95041e-28	64	113.235	123	79
comp397605_c0_seq1	treb_neucr ame: full=neutral trehalase ame: full= -trehalase ame: full= -trehalose glucohydrolase	293	gi|67477348|sp|O42783.2|TREB_NEUCRRecName: Full=Neutral trehalase; AltName: Full=Alpha,alpha-trehalase; AltName: Full=Alpha,alpha-trehalose glucohydrolase	O42783	4.30707e-37	93	136.732	74	69				Inf	0.187712
comp605552_c0_seq1	treb_mago7 ame: full=neutral trehalase ame: full= -trehalase ame: full= -trehalose glucohydrolase	217	gi|148887444|sp|O42622.2|TREB_MAGO7RecName: Full=Neutral trehalase; AltName: Full=Alpha,alpha-trehalase; AltName: Full=Alpha,alpha-trehalose glucohydrolase	O42622	2.42791e-31	88	119.398	70	62				Inf	0.241203
comp684708_c0_seq1	trea_xanom ame: full=periplasmic trehalase ame: full= -trehalase ame: full= -trehalose glucohydrolase flags: precursor	216	gi|123520858|sp|Q2NYS3.1|TREA_XANOMRecName: Full=Periplasmic trehalase; AltName: Full=Alpha,alpha-trehalase; AltName: Full=Alpha,alpha-trehalose glucohydrolase; Flags: Precursor	Q2NYS3	1.07818e-11	67	63.1586	62	42
comp699623_c0_seq1	treb_neucr ame: full=neutral trehalase ame: full= -trehalase ame: full= -trehalose glucohydrolase	158	gi|67477348|sp|O42783.2|TREB_NEUCRRecName: Full=Neutral trehalase; AltName: Full=Alpha,alpha-trehalase; AltName: Full=Alpha,alpha-trehalose glucohydrolase	O42783	8.17895e-26	92	102.834	52	48
comp1247268_c0_seq1	treb_mago7 ame: full=neutral trehalase ame: full= -trehalase ame: full= -trehalose glucohydrolase	138	gi|148887444|sp|O42622.2|TREB_MAGO7RecName: Full=Neutral trehalase; AltName: Full=Alpha,alpha-trehalase; AltName: Full=Alpha,alpha-trehalose glucohydrolase	O42622	7.14736e-19	93	82.8037	46	43
comp8390_c0_seq1	trea_apime ame: full=trehalase ame: full= -trehalase ame: full= -trehalose glucohydrolase flags: precursor	2416	gi|166231328|sp|A8J4S9.1|TREA_APIMERecName: Full=Trehalase; AltName: Full=Alpha,alpha-trehalase; AltName: Full=Alpha,alpha-trehalose glucohydrolase; Flags: Precursor	A8J4S9	0	70	611.298	542	383		0.371858	0.0289532	0.508776	0.278125		0.681522	0.0012754	0.218564	0.953819
comp8678_c0_seq1	trea_apime ame: full=trehalase ame: full= -trehalase ame: full= -trehalose glucohydrolase flags: precursor	1920	gi|166231328|sp|A8J4S9.1|TREA_APIMERecName: Full=Trehalase; AltName: Full=Alpha,alpha-trehalase; AltName: Full=Alpha,alpha-trehalose glucohydrolase; Flags: Precursor	A8J4S9	0	80	734.176	521	418		0.157011	0.114327	0.710562	0.216545		0.35996	0.00885484	-0.530266	0.904324
comp8730_c0_seq1	trea_apime ame: full=trehalase ame: full= -trehalase ame: full= -trehalose glucohydrolase flags: precursor	1996	gi|166231328|sp|A8J4S9.1|TREA_APIMERecName: Full=Trehalase; AltName: Full=Alpha,alpha-trehalase; AltName: Full=Alpha,alpha-trehalose glucohydrolase; Flags: Precursor	A8J4S9	4.75856e-13	90	75.8702	42	38		0.11377	0.127363	0.816403	0.146245		0.118398	0.0330341	-0.760578	0.314657
comp255923_c0_seq1	trea_dicdi ame: full=trehalase ame: full= -trehalase ame: full= -trehalose glucohydrolase flags: precursor	622	gi|74854600|sp|Q54QZ5.1|TREA_DICDIRecName: Full=Trehalase; AltName: Full=Alpha,alpha-trehalase; AltName: Full=Alpha,alpha-trehalose glucohydrolase; Flags: Precursor	Q54QZ5	3.42813e-17	45	83.5741	194	89
period, per
comp10002_c0_seq1	per_peram ame: full=period circadian protein	4468	gi|11467953|sp|Q25637.2|PER_PERAMRecName: Full=Period circadian protein	Q25637	0	62	668.307	773	480		0.41804	0.00676016	0.473014	0.493133		0.794096	0.00284615	0.113248	0.582396
Cytochrome b5-related, Cyt-b5-r
comp10962_c0_seq1	cyb5r_drome ame: full=cytochrome b5-related protein ame: full=protein tu-36b	1864	gi|68067970|sp|P19967.2|CYB5R_DROMERecName: Full=Cytochrome b5-related protein; AltName: Full=Protein TU-36B	P19967	7.61108e-107	61	336.265	420	260		0.16258	0.00814169	-0.583193	0.360369		0.843161	0.00502906	-0.0940956	0.999649
comp13294_c0_seq1	cyb5r_drome ame: full=cytochrome b5-related protein ame: full=protein tu-36b	1646	gi|68067970|sp|P19967.2|CYB5R_DROMERecName: Full=Cytochrome b5-related protein; AltName: Full=Protein TU-36B	P19967	7.27869e-114	64	352.058	436	280		0.198294	0.0135311	0.768789	0.411875		0.487586	0.000351125	-0.329491	0.439019
comp19674_c0_seq1	cyb5r_drome ame: full=cytochrome b5-related protein ame: full=protein tu-36b	1950	gi|68067970|sp|P19967.2|CYB5R_DROMERecName: Full=Cytochrome b5-related protein; AltName: Full=Protein TU-36B	P19967	1.93762e-108	60	341.273	415	251		0.936322	0.00472426	0.0701245	0.789283		0.73997	0.00100207	-0.130048	0.631621
desaturase 2, desat 2
comp413367_c0_seq1	fads2_xenla ame: full=fatty acid desaturase 2 ame: full=delta fatty acid desaturase short=d6d short=delta desaturase short=delta-6 desaturase	293	gi|82235752|sp|Q6DDK2.1|FADS2_XENLARecName: Full=Fatty acid desaturase 2; AltName: Full=Delta(6) fatty acid desaturase; Short=D6D; Short=Delta(6) desaturase; Short=Delta-6 desaturase	Q6DDK2	7.83117e-15	59	72.7886	81	48
comp19621_c0_seq1	acod2_mouse ame: full=acyl- desaturase 2 ame: full=delta -desaturase 2 short=delta-9 desaturase 2 ame: full=fatty acid desaturase 2 ame: full=stearoyl- desaturase 2	631	gi|341940177|sp|P13011.2|ACOD2_MOUSERecName: Full=Acyl-CoA desaturase 2; AltName: Full=Delta(9)-desaturase 2; Short=Delta-9 desaturase 2; AltName: Full=Fatty acid desaturase 2; AltName: Full=Stearoyl-CoA desaturase 2	P13011	6.34596e-27	77	109.768	100	77		0.954305	0.00405132	0.0499725	0.846321		0.0572259	0.0206066	0.891138	0.191998
Ecdysone-induced protein 28/29kD, Eip71CD
comp24443_c0_seq1	msra_drome ame: full=peptide methionine sulfoxide reductase ame: full=ecdysone-induced protein 28 29 kda ame: full=methionine-s-sulfoxide reductase ame: full=peptide-methionine -s-oxide reductase	2080	gi|45644943|sp|P08761.2|MSRA_DROMERecName: Full=Peptide methionine sulfoxide reductase; AltName: Full=Ecdysone-induced protein 28/29 kDa; AltName: Full=Methionine-S-sulfoxide reductase; AltName: Full=Peptide-methionine (S)-S-oxide reductase	P08761	4.14952e-63	68	216.083	216	148		0.802602	0.00171899	-0.0769088	0.910411		0.495744	0.00249372	0.301518	0.674435
comp519921_c0_seq1	e74ef_drovi ame: full=ecdysone-induced protein 74ef ame: full=ets-related protein e74a	286	gi|47115690|sp|Q7M3M6.1|E74EF_DROVIRecName: Full=Ecdysone-induced protein 74EF; AltName: Full=ETS-related protein E74A	Q7M3M6	9.01144e-58	100	194.512	93	93
MLF1-adaptor molecule, Madm
comp11775_c0_seq2	nrbp_drome ame: full=nuclear receptor-binding protein homolog ame: full=mlf1-adaptor molecule	1791	gi|75029569|sp|Q9Y0Y6.1|NRBP_DROMERecName: Full=Nuclear receptor-binding protein homolog; AltName: Full=MLF1-adaptor molecule	Q9Y0Y6	0	77	589.341	467	364		0.943033	0.00545471	-0.00331825	1		0.00611882	0.0564613	1.52168	0.119455
Pyrroline 5-carboxylate reductase, P5cr
comp15475_c0_seq1	p5cr3_macfa ame: full=pyrroline-5-carboxylate reductase 3 short=p5c reductase 3 short=p5cr 3 ame: full=pyrroline-5-carboxylate reductase-like protein	3233	gi|75075899|sp|Q4R531.1|P5CR3_MACFARecName: Full=Pyrroline-5-carboxylate reductase 3; Short=P5C reductase 3; Short=P5CR 3; AltName: Full=Pyrroline-5-carboxylate reductase-like protein	Q4R531	7.42658e-64	63	222.631	270	172		0.854369	0.00310135	0.208284	0.823974		0.413564	0.000251419	0.468657	0.901244
comp55589_c0_seq1	put2_agabi ame: full=delta-1-pyrroline-5-carboxylate dehydrogenase short=p5c dehydrogenase	1759	gi|2494072|sp|P78568.1|PUT2_AGABIRecName: Full=Delta-1-pyrroline-5-carboxylate dehydrogenase; Short=P5C dehydrogenase	P78568	0	75	696.427	546	413
comp74210_c0_seq1	put2_emeni ame: full=delta-1-pyrroline-5-carboxylate mitochondrial short=p5c dehydrogenase flags: precursor	1416	gi|146345498|sp|Q9P8I0.2|PUT2_EMENIRecName: Full=Delta-1-pyrroline-5-carboxylate dehydrogenase, mitochondrial; Short=P5C dehydrogenase; Flags: Precursor	Q9P8I0	3.29527e-140	78	421.779	328	259	yes			Inf	0.0425788				#ME?	0.931078
comp147610_c0_seq1	put2_emeni ame: full=delta-1-pyrroline-5-carboxylate mitochondrial short=p5c dehydrogenase flags: precursor	807	gi|146345498|sp|Q9P8I0.2|PUT2_EMENIRecName: Full=Delta-1-pyrroline-5-carboxylate dehydrogenase, mitochondrial; Short=P5C dehydrogenase; Flags: Precursor	Q9P8I0	1.82297e-86	73	275.018	250	184	yes			Inf	0.077542				Inf	1
comp182658_c0_seq1	p5cr_zalar ame: full=pyrroline-5-carboxylate reductase short=p5c reductase short=p5cr	136	gi|3024443|sp|Q12740.1|P5CR_ZALARRecName: Full=Pyrroline-5-carboxylate reductase; Short=P5C reductase; Short=P5CR	Q12740	3.07838e-17	88	75.8702	44	39				Inf	0.218537
comp215498_c0_seq1	p5cr_zalar ame: full=pyrroline-5-carboxylate reductase short=p5c reductase short=p5cr	426	gi|3024443|sp|Q12740.1|P5CR_ZALARRecName: Full=Pyrroline-5-carboxylate reductase; Short=P5C reductase; Short=P5CR	Q12740	4.44268e-47	73	160.614	141	104				Inf	0.118699
comp279282_c0_seq1	p5cs_ponab ame: full=delta-1-pyrroline-5-carboxylate synthase short=p5cs ame: full=aldehyde dehydrogenase family 18 member a1 includes: ame: full=glutamate 5-kinase short=gk ame: full=gamma-glutamyl kinase includes: ame: full=gamma-glutamyl phosphate reductase short=gpr ame: full=glutamate-5-semialdehyde dehydrogenase ame: full=glutamyl-gamma-semialdehyde dehydrogenase	354	gi|75054705|sp|Q5R4M8.1|P5CS_PONABRecName: Full=Delta-1-pyrroline-5-carboxylate synthase; Short=P5CS; AltName: Full=Aldehyde dehydrogenase family 18 member A1; Includes: RecName: Full=Glutamate 5-kinase; Short=GK; AltName: Full=Gamma-glutamyl kinase; Includes: RecName: Full=Gamma-glutamyl phosphate reductase; Short=GPR; AltName: Full=Glutamate-5-semialdehyde dehydrogenase; AltName: Full=Glutamyl-…	Q5R4M8	1.94117e-32	88	124.79	80	71				-1.34974	0.770463				-0.56845	0.672952
comp287917_c0_seq1	alh13_caeel ame: full=probable delta-1-pyrroline-5-carboxylate synthase short=p5cs includes: ame: full=glutamate 5-kinase short=gk ame: full=gamma-glutamyl kinase includes: ame: full=gamma-glutamyl phosphate reductase short=gpr ame: full=aldehyde dehydrogenase family 13 ame: full=glutamate-5-semialdehyde dehydrogenase ame: full=glutamyl-gamma-semialdehyde dehydrogenase	267	gi|1709536|sp|P54889.1|ALH13_CAEELRecName: Full=Probable delta-1-pyrroline-5-carboxylate synthase; Short=P5CS; Includes: RecName: Full=Glutamate 5-kinase; Short=GK; AltName: Full=Gamma-glutamyl kinase; Includes: RecName: Full=Gamma-glutamyl phosphate reductase; Short=GPR; AltName: Full=Aldehyde dehydrogenase family 13; AltName: Full=Glutamate-5-semialdehyde dehydrogenase; AltName: Full=Glutamyl-g…	P54889	2.3881e-24	68	100.523	88	60
comp326639_c0_seq1	alh13_caeel ame: full=probable delta-1-pyrroline-5-carboxylate synthase short=p5cs includes: ame: full=glutamate 5-kinase short=gk ame: full=gamma-glutamyl kinase includes: ame: full=gamma-glutamyl phosphate reductase short=gpr ame: full=aldehyde dehydrogenase family 13 ame: full=glutamate-5-semialdehyde dehydrogenase ame: full=glutamyl-gamma-semialdehyde dehydrogenase	468	gi|1709536|sp|P54889.1|ALH13_CAEELRecName: Full=Probable delta-1-pyrroline-5-carboxylate synthase; Short=P5CS; Includes: RecName: Full=Glutamate 5-kinase; Short=GK; AltName: Full=Gamma-glutamyl kinase; Includes: RecName: Full=Gamma-glutamyl phosphate reductase; Short=GPR; AltName: Full=Aldehyde dehydrogenase family 13; AltName: Full=Glutamate-5-semialdehyde dehydrogenase; AltName: Full=Glutamyl-g…	P54889	4.51404e-59	81	200.675	157	128
comp354291_c0_seq1	p5cs_ponab ame: full=delta-1-pyrroline-5-carboxylate synthase short=p5cs ame: full=aldehyde dehydrogenase family 18 member a1 includes: ame: full=glutamate 5-kinase short=gk ame: full=gamma-glutamyl kinase includes: ame: full=gamma-glutamyl phosphate reductase short=gpr ame: full=glutamate-5-semialdehyde dehydrogenase ame: full=glutamyl-gamma-semialdehyde dehydrogenase	160	gi|75054705|sp|Q5R4M8.1|P5CS_PONABRecName: Full=Delta-1-pyrroline-5-carboxylate synthase; Short=P5CS; AltName: Full=Aldehyde dehydrogenase family 18 member A1; Includes: RecName: Full=Glutamate 5-kinase; Short=GK; AltName: Full=Gamma-glutamyl kinase; Includes: RecName: Full=Gamma-glutamyl phosphate reductase; Short=GPR; AltName: Full=Glutamate-5-semialdehyde dehydrogenase; AltName: Full=Glutamyl-…	Q5R4M8	5.13324e-14	79	69.3218	53	42
comp387829_c0_seq1	p5cr_zalar ame: full=pyrroline-5-carboxylate reductase short=p5c reductase short=p5cr	142	gi|3024443|sp|Q12740.1|P5CR_ZALARRecName: Full=Pyrroline-5-carboxylate reductase; Short=P5C reductase; Short=P5CR	Q12740	4.9017e-19	89	80.8777	47	42				Inf	0.25254
comp425695_c0_seq1	p5cs_ponab ame: full=delta-1-pyrroline-5-carboxylate synthase short=p5cs ame: full=aldehyde dehydrogenase family 18 member a1 includes: ame: full=glutamate 5-kinase short=gk ame: full=gamma-glutamyl kinase includes: ame: full=gamma-glutamyl phosphate reductase short=gpr ame: full=glutamate-5-semialdehyde dehydrogenase ame: full=glutamyl-gamma-semialdehyde dehydrogenase	269	gi|75054705|sp|Q5R4M8.1|P5CS_PONABRecName: Full=Delta-1-pyrroline-5-carboxylate synthase; Short=P5CS; AltName: Full=Aldehyde dehydrogenase family 18 member A1; Includes: RecName: Full=Glutamate 5-kinase; Short=GK; AltName: Full=Gamma-glutamyl kinase; Includes: RecName: Full=Gamma-glutamyl phosphate reductase; Short=GPR; AltName: Full=Glutamate-5-semialdehyde dehydrogenase; AltName: Full=Glutamyl-…	Q5R4M8	1.02636e-22	70	95.9005	89	63
comp434327_c0_seq1	p5cr_zalar ame: full=pyrroline-5-carboxylate reductase short=p5c reductase short=p5cr	166	gi|3024443|sp|Q12740.1|P5CR_ZALARRecName: Full=Pyrroline-5-carboxylate reductase; Short=P5C reductase; Short=P5CR	Q12740	9.71144e-20	95	83.1889	45	43				Inf	0.258862
comp524494_c0_seq1	p5cr_pseae ame: full=pyrroline-5-carboxylate reductase short=p5c reductase short=p5cr	255	gi|130971|sp|P22008.2|P5CR_PSEAERecName: Full=Pyrroline-5-carboxylate reductase; Short=P5C reductase; Short=P5CR	P22008	5.9067e-19	68	82.0333	83	57
comp524799_c0_seq1	p5cs_ponab ame: full=delta-1-pyrroline-5-carboxylate synthase short=p5cs ame: full=aldehyde dehydrogenase family 18 member a1 includes: ame: full=glutamate 5-kinase short=gk ame: full=gamma-glutamyl kinase includes: ame: full=gamma-glutamyl phosphate reductase short=gpr ame: full=glutamate-5-semialdehyde dehydrogenase ame: full=glutamyl-gamma-semialdehyde dehydrogenase	266	gi|75054705|sp|Q5R4M8.1|P5CS_PONABRecName: Full=Delta-1-pyrroline-5-carboxylate synthase; Short=P5CS; AltName: Full=Aldehyde dehydrogenase family 18 member A1; Includes: RecName: Full=Glutamate 5-kinase; Short=GK; AltName: Full=Gamma-glutamyl kinase; Includes: RecName: Full=Gamma-glutamyl phosphate reductase; Short=GPR; AltName: Full=Glutamate-5-semialdehyde dehydrogenase; AltName: Full=Glutamyl-…	Q5R4M8	1.47027e-18	65	83.9593	91	60
comp802642_c0_seq1	p5cs_orysj ame: full=delta-1-pyrroline-5-carboxylate synthase short=p5cs includes: ame: full=glutamate 5-kinase short=gk ame: full=gamma-glutamyl kinase includes: ame: full=gamma-glutamyl phosphate reductase short=gpr ame: full=glutamate-5-semialdehyde dehydrogenase ame: full=glutamyl-gamma-semialdehyde dehydrogenase	110	gi|115510969|sp|O04226.2|P5CS_ORYSJRecName: Full=Delta-1-pyrroline-5-carboxylate synthase; Short=P5CS; Includes: RecName: Full=Glutamate 5-kinase; Short=GK; AltName: Full=Gamma-glutamyl kinase; Includes: RecName: Full=Gamma-glutamyl phosphate reductase; Short=GPR; AltName: Full=Glutamate-5-semialdehyde dehydrogenase; AltName: Full=Glutamyl-gamma-semialdehyde dehydrogenase	O04226	2.7987e-15	94	72.0182	36	34
comp969492_c0_seq1	p5cs_ponab ame: full=delta-1-pyrroline-5-carboxylate synthase short=p5cs ame: full=aldehyde dehydrogenase family 18 member a1 includes: ame: full=glutamate 5-kinase short=gk ame: full=gamma-glutamyl kinase includes: ame: full=gamma-glutamyl phosphate reductase short=gpr ame: full=glutamate-5-semialdehyde dehydrogenase ame: full=glutamyl-gamma-semialdehyde dehydrogenase	161	gi|75054705|sp|Q5R4M8.1|P5CS_PONABRecName: Full=Delta-1-pyrroline-5-carboxylate synthase; Short=P5CS; AltName: Full=Aldehyde dehydrogenase family 18 member A1; Includes: RecName: Full=Glutamate 5-kinase; Short=GK; AltName: Full=Gamma-glutamyl kinase; Includes: RecName: Full=Gamma-glutamyl phosphate reductase; Short=GPR; AltName: Full=Glutamate-5-semialdehyde dehydrogenase; AltName: Full=Glutamyl-…	Q5R4M8	1.88241e-18	86	82.0333	53	46
comp3423_c0_seq1	al4a1_danre ame: full=delta-1-pyrroline-5-carboxylate mitochondrial short=p5c dehydrogenase ame: full=aldehyde dehydrogenase family 4 member a1 flags: precursor	2186	gi|85542188|sp|Q7SY23.1|AL4A1_DANRERecName: Full=Delta-1-pyrroline-5-carboxylate dehydrogenase, mitochondrial; Short=P5C dehydrogenase; AltName: Full=Aldehyde dehydrogenase family 4 member A1; Flags: Precursor	Q7SY23	0	76	641.343	533	409		0.771539	0.00314768	-0.0637243	0.908174		0.610826	0.00378927	0.238458	0.371467
comp3997_c0_seq1	p5cr1_ponab ame: full=pyrroline-5-carboxylate reductase mitochondrial short=p5c reductase 1 short=p5cr 1	1567	gi|60390619|sp|Q5R9X6.1|P5CR1_PONABRecName: Full=Pyrroline-5-carboxylate reductase 1, mitochondrial; Short=P5C reductase 1; Short=P5CR 1 >gi|60416434|sp|P32322.2|P5CR1_HUMAN RecName: Full=Pyrroline-5-carboxylate reductase 1, mitochondrial; Short=P5C reductase 1; Short=P5CR 1	Q5R9X6	1.29553e-73	65	242.662	266	173		0.205697	0.0149109	-0.59151	0.299739		0.592681	0.00637704	0.316109	0.980719
DnaJ-like-1, Dnaj-1
comp9550_c0_seq1	dnjc1_mouse ame: full= homolog subfamily c member 1 ame: full= protein homolog mtj1 flags: precursor	1715	gi|2494160|sp|Q61712.1|DNJC1_MOUSERecName: Full=DnaJ homolog subfamily C member 1; AltName: Full=DnaJ protein homolog MTJ1; Flags: Precursor	Q61712	4.93791e-50	68	186.422	209	143		0.628346	0.00262601	-0.176156	0.697948		0.339497	0.00635527	0.411633	0.491762
comp19951_c0_seq1	dnja1_ponab ame: full= homolog subfamily a member 1 flags: precursor	2147	gi|75054629|sp|Q5NVI9.1|DNJA1_PONABRecName: Full=DnaJ homolog subfamily A member 1; Flags: Precursor	Q5NVI9	1.10245e-150	78	451.055	402	314		0.892234	0.000512493	0.00271932	0.986184		0.417947	0.00237402	0.349834	0.561853
comp21126_c0_seq1	dnaj1_drome ame: full= protein homolog 1 short=droj1	1680	gi|13124719|sp|Q24133.3|DNAJ1_DROMERecName: Full=DnaJ protein homolog 1; Short=DROJ1	Q24133	5.96438e-138	71	410.609	358	255		0.39589	0.00947688	-0.323601	0.425078		0.689279	0.00100337	0.181493	0.737751
comp589201_c0_seq1	mdj1_emeni ame: full= homolog mitochondrial flags: precursor	172	gi|353558696|sp|C8V213.1|MDJ1_EMENIRecName: Full=DnaJ homolog 1, mitochondrial; Flags: Precursor	C8V213	4.1071e-11	67	60.8474	55	37
comp600141_c0_seq1	djp1_yeast ame: full= -like protein 1 ame: full=peroxisome assembly protein 22	499	gi|731907|sp|P40564.1|DJP1_YEASTRecName: Full=DnaJ-like protein 1; AltName: Full=Peroxisome assembly protein 22	P40564	2.38431e-14	50	73.559	170	85
comp793297_c0_seq1	dnjh1_allpo ame: full= protein homolog 1 short=dnaj-1 flags: precursor	151	gi|461942|sp|Q03363.1|DNJH1_ALLPORecName: Full=DnaJ protein homolog 1; Short=DNAJ-1; Flags: Precursor	Q03363	1.18133e-11	72	61.6178	48	35				Inf	0.337408
Serotonin receptor 7, 5-HT7
comp809013_c0_seq1	5ht1r_drome ame: full=5-hydroxytryptamine receptor 1 short=5-ht receptor ame: full=5ht-dro ame: full=serotonin receptor 1	127	gi|112805|sp|P20905.1|5HT1R_DROMERecName: Full=5-hydroxytryptamine receptor 1; Short=5-HT receptor; AltName: Full=5HT-dro; AltName: Full=Serotonin receptor 1	P20905	1.23645e-19	97	84.3445	42	41
no match
derailed, drl
Rhodopsin 3, Rh3
ribose 5-phosphate isomerase
freeze
hsr-omega, Hsr w
shibire, shi
a methyl dopa-resistant, amd
UDP-galactose 4’-epimerase, Gale
Glyceraldehyde 3 phosph.deh. 1, Gapdh 1
Phosphogluconate mutase, Pgm
black, b
jetlag, jet
vrille, vri
Open rectifier K+ channel 1, Ork1
desaturase 1, desat 1
Serotonin transporter, SerT
clockwork orange, cwo
Thor
CG7182

## Sheet: M. hystriculeus
M. hystriculeus Paengaroa											Differential Gene Expression
	Blast statistics									Significant (any package)	EdgeR	BaySEq	DESeq
Transcript name	Sequence description	Sequence length	Hit description	Hit Accession	E-Value	Similarity	Score	Alignment length	Positives		p value	Likelihood	Log2FC	p value
sorbitol dehydrogenase
comp3929_c0_seq1	dhso_bovin ame: full=sorbitol dehydrogenase ame: full=l-iditol 2-dehydrogenase	1449	gi|75069845|sp|Q58D31.3|DHSO_BOVINRecName: Full=Sorbitol dehydrogenase; AltName: Full=L-iditol 2-dehydrogenase	Q58D31	3.61727e-139	76	411.764	346	264	yes	0.0767606	0.00163037	0.703031	0.0361049
glucose 6 -phosphate isomerase
comp2702_c0_seq1	g6pi_drosi ame: full=glucose-6-phosphate isomerase short=gpi ame: full=phosphoglucose isomerase short=pgi ame: full=phosphohexose isomerase short=phi	1986	gi|1730179|sp|P52030.1|G6PI_DROSIRecName: Full=Glucose-6-phosphate isomerase; Short=GPI; AltName: Full=Phosphoglucose isomerase; Short=PGI; AltName: Full=Phosphohexose isomerase; Short=PHI	P52030	0	78	766.148	553	436		0.961838	0.000220541	0.0133797	0.882493
comp2839_c0_seq1	g6pi_droya ame: full=glucose-6-phosphate isomerase short=gpi ame: full=phosphoglucose isomerase short=pgi ame: full=phosphohexose isomerase short=phi	839	gi|1730180|sp|P52031.1|G6PI_DROYARecName: Full=Glucose-6-phosphate isomerase; Short=GPI; AltName: Full=Phosphoglucose isomerase; Short=PGI; AltName: Full=Phosphohexose isomerase; Short=PHI	P52031	2.35221e-118	77	357.451	266	205		0.477819	0.00404067	-0.261595	0.507869
comp4069_c0_seq1	g6pi_droya ame: full=glucose-6-phosphate isomerase short=gpi ame: full=phosphoglucose isomerase short=pgi ame: full=phosphohexose isomerase short=phi	1750	gi|1730180|sp|P52031.1|G6PI_DROYARecName: Full=Glucose-6-phosphate isomerase; Short=GPI; AltName: Full=Phosphoglucose isomerase; Short=PGI; AltName: Full=Phosphohexose isomerase; Short=PHI	P52031	3.2789e-65	86	228.794	142	123		0.818335	0.000308282	-0.0501064	0.863608
comp12252_c0_seq1	g6pi_drosi ame: full=glucose-6-phosphate isomerase short=gpi ame: full=phosphoglucose isomerase short=pgi ame: full=phosphohexose isomerase short=phi	1895	gi|1730179|sp|P52030.1|G6PI_DROSIRecName: Full=Glucose-6-phosphate isomerase; Short=GPI; AltName: Full=Phosphoglucose isomerase; Short=PGI; AltName: Full=Phosphohexose isomerase; Short=PHI	P52030	0	76	714.531	551	423		0.906929	0.000455816	0.0750296	0.791048
comp33502_c0_seq1	g6pi_droya ame: full=glucose-6-phosphate isomerase short=gpi ame: full=phosphoglucose isomerase short=pgi ame: full=phosphohexose isomerase short=phi	468	gi|1730180|sp|P52031.1|G6PI_DROYARecName: Full=Glucose-6-phosphate isomerase; Short=GPI; AltName: Full=Phosphoglucose isomerase; Short=PGI; AltName: Full=Phosphohexose isomerase; Short=PHI	P52031	1.07066e-83	92	262.692	155	143		0.454476	0.00601318	0.338634	0.468754
glyceraldehyde-3-phosphate dehydrogenase
comp2769_c0_seq1	g3p2_drome ame: full=glyceraldehyde-3-phosphate dehydrogenase 2 ame: full=glyceraldehyde-3-phosphate dehydrogenase ii short=gapdh ii	1448	gi|14286123|sp|P07487.2|G3P2_DROMERecName: Full=Glyceraldehyde-3-phosphate dehydrogenase 2; AltName: Full=Glyceraldehyde-3-phosphate dehydrogenase II; Short=GAPDH II	P07487	0	91	567.385	332	304		0.64277	0.000113299	0.190182	0.579353
glucose 6 phosphate dehydrogenase
comp61453_c0_seq1	ugdh_drome ame: full=udp-glucose 6-dehydrogenase short=udp-glc dehydrogenase short=udp- short=udpgdh ame: full=protein sugarless ame: full=protein suppenkasper	1868	gi|6175085|sp|O02373.1|UGDH_DROMERecName: Full=UDP-glucose 6-dehydrogenase; Short=UDP-Glc dehydrogenase; Short=UDP-GlcDH; Short=UDPGDH; AltName: Full=Protein sugarless; AltName: Full=Protein suppenkasper	O02373	4.71376e-111	86	348.591	231	199		0.569574	0.00233321	-0.178533	0.637624
comp172846_c0_seq1	ugdh_drome ame: full=udp-glucose 6-dehydrogenase short=udp-glc dehydrogenase short=udp- short=udpgdh ame: full=protein sugarless ame: full=protein suppenkasper	409	gi|6175085|sp|O02373.1|UGDH_DROMERecName: Full=UDP-glucose 6-dehydrogenase; Short=UDP-Glc dehydrogenase; Short=UDP-GlcDH; Short=UDPGDH; AltName: Full=Protein sugarless; AltName: Full=Protein suppenkasper	O02373	1.47457e-68	90	220.32	133	121		0.489349	0.0165796	0.477289	0.62235
comp177735_c0_seq1	ugdh_drome ame: full=udp-glucose 6-dehydrogenase short=udp-glc dehydrogenase short=udp- short=udpgdh ame: full=protein sugarless ame: full=protein suppenkasper	170	gi|6175085|sp|O02373.1|UGDH_DROMERecName: Full=UDP-glucose 6-dehydrogenase; Short=UDP-Glc dehydrogenase; Short=UDP-GlcDH; Short=UDPGDH; AltName: Full=Protein sugarless; AltName: Full=Protein suppenkasper	O02373	1.35891e-26	94	103.605	56	53				-0.012015	1
comp178490_c0_seq1	ugdh_drome ame: full=udp-glucose 6-dehydrogenase short=udp-glc dehydrogenase short=udp- short=udpgdh ame: full=protein sugarless ame: full=protein suppenkasper	144	gi|6175085|sp|O02373.1|UGDH_DROMERecName: Full=UDP-glucose 6-dehydrogenase; Short=UDP-Glc dehydrogenase; Short=UDP-GlcDH; Short=UDPGDH; AltName: Full=Protein sugarless; AltName: Full=Protein suppenkasper	O02373	9.37602e-18	88	78.9518	45	40
comp389213_c0_seq1	ugdh2_arath ame: full=probable udp-glucose 6-dehydrogenase 2 short=udp-glc dehydrogenase 2 short=udp- 2 short=udpgdh 2	158	gi|75262689|sp|Q9FM01.1|UGDH2_ARATHRecName: Full=Probable UDP-glucose 6-dehydrogenase 2; Short=UDP-Glc dehydrogenase 2; Short=UDP-GlcDH 2; Short=UDPGDH 2	Q9FM01	5.78083e-14	80	68.5514	52	42				3.14163	0.399687
comp71801_c0_seq1	g6pd_droya ame: full=glucose-6-phosphate 1-dehydrogenase short=g6pd	1157	gi|3023810|sp|Q27638.1|G6PD_DROYARecName: Full=Glucose-6-phosphate 1-dehydrogenase; Short=G6PD	Q27638	0	84	589.341	385	326		0.170033	0.0138291	-0.512315	0.261664
comp161408_c0_seq1	g6pd_cerca ame: full=glucose-6-phosphate 1-dehydrogenase short=g6pd ame: full=zwischenferment	216	gi|1169799|sp|P41571.1|G6PD_CERCARecName: Full=Glucose-6-phosphate 1-dehydrogenase; Short=G6PD; AltName: Full=Zwischenferment	P41571	3.22759e-32	84	120.168	72	61
carbohydrate
comp18626_c0_seq1	fggy_mouse ame: full=fggy carbohydrate kinase domain-containing protein	1600	gi|171769534|sp|A2AJL3.1|FGGY_MOUSERecName: Full=FGGY carbohydrate kinase domain-containing protein	A2AJL3.1	1.75984e-28	74	122.479	129	96		0.942307	0.00187134	0.00164245	0.996602
comp48413_c0_seq1	chstb_rat ame: full=carbohydrate sulfotransferase 11 ame: full=chondroitin 4-o-sulfotransferase 1 ame: full=chondroitin 4-sulfotransferase 1 short=c4s-1 short=c4st-1 short=c4st1	440	gi|83286899|sp|P69478.1|CHSTB_RATRecName: Full=Carbohydrate sulfotransferase 11; AltName: Full=Chondroitin 4-O-sulfotransferase 1; AltName: Full=Chondroitin 4-sulfotransferase 1; Short=C4S-1; Short=C4ST-1; Short=C4ST1	P69478.1	2.24738e-45	69	157.147	153	107		0.778886	0.0113106	0.208908	0.870942
comp64040_c0_seq1	chstb_rat ame: full=carbohydrate sulfotransferase 11 ame: full=chondroitin 4-o-sulfotransferase 1 ame: full=chondroitin 4-sulfotransferase 1 short=c4s-1 short=c4st-1 short=c4st1	546	gi|83286899|sp|P69478.1|CHSTB_RATRecName: Full=Carbohydrate sulfotransferase 11; AltName: Full=Chondroitin 4-O-sulfotransferase 1; AltName: Full=Chondroitin 4-sulfotransferase 1; Short=C4S-1; Short=C4ST-1; Short=C4ST1	P69478.1	1.78679e-21	58	93.2041	131	76		0.882849	0.00848455	-0.0475674	0.817282
comp93647_c0_seq1	fggy_mouse ame: full=fggy carbohydrate kinase domain-containing protein	847	gi|171769534|sp|A2AJL3.1|FGGY_MOUSERecName: Full=FGGY carbohydrate kinase domain-containing protein	A2AJL3.1	2.92824e-109	71	333.954	288	207		0.673571	0.00352681	0.271032	0.758976
comp95623_c0_seq1	chstb_human ame: full=carbohydrate sulfotransferase 11 ame: full=chondroitin 4-o-sulfotransferase 1 ame: full=chondroitin 4-sulfotransferase 1 short=c4s-1 short=c4st-1 short=c4st1	522	gi|61212137|sp|Q9NPF2.1|CHSTB_HUMANRecName: Full=Carbohydrate sulfotransferase 11; AltName: Full=Chondroitin 4-O-sulfotransferase 1; AltName: Full=Chondroitin 4-sulfotransferase 1; Short=C4S-1; Short=C4ST-1; Short=C4ST1	Q9NPF2.1	4.53312e-25	64	103.219	114	73		0.905687	0.0148488	-0.0202327	0.831293
comp154408_c0_seq1	fggy_mouse ame: full=fggy carbohydrate kinase domain-containing protein	168	gi|171769534|sp|A2AJL3.1|FGGY_MOUSERecName: Full=FGGY carbohydrate kinase domain-containing protein	A2AJL3.1	1.26782e-12	74	65.0846	55	41
comp186012_c0_seq1	fggy_mouse ame: full=fggy carbohydrate kinase domain-containing protein	273	gi|171769534|sp|A2AJL3.1|FGGY_MOUSERecName: Full=FGGY carbohydrate kinase domain-containing protein	A2AJL3.1	1.09693e-16	73	78.1814	63	46				-1.33981	0.25302
smp-30
comp2918_c0_seq1	rgn_xenla ame: full=regucalcin short=rc ame: full=gluconolactonase short=gnl ame: full=senescence marker protein 30 short=smp-30 short=xsmp-30	1277	gi|82115035|sp|Q9I922.1|RGN_XENLARecName: Full=Regucalcin; Short=RC; AltName: Full=Gluconolactonase; Short=GNL; AltName: Full=Senescence marker protein 30; Short=SMP-30; Short=xSMP-30	Q9I922.1	1.5605e-74	59	241.506	304	180		0.561478	0.0100286	0.266924	0.454207
comp3884_c0_seq1	rgn_xenla ame: full=regucalcin short=rc ame: full=gluconolactonase short=gnl ame: full=senescence marker protein 30 short=smp-30 short=xsmp-30	1825	gi|82115035|sp|Q9I922.1|RGN_XENLARecName: Full=Regucalcin; Short=RC; AltName: Full=Gluconolactonase; Short=GNL; AltName: Full=Senescence marker protein 30; Short=SMP-30; Short=xSMP-30	Q9I922.1	1.01805e-61	56	212.616	298	167		0.529567	0.00125878	0.256166	0.337712
comp20715_c0_seq1	rgn_xenla ame: full=regucalcin short=rc ame: full=gluconolactonase short=gnl ame: full=senescence marker protein 30 short=smp-30 short=xsmp-30	1086	gi|82115035|sp|Q9I922.1|RGN_XENLARecName: Full=Regucalcin; Short=RC; AltName: Full=Gluconolactonase; Short=GNL; AltName: Full=Senescence marker protein 30; Short=SMP-30; Short=xSMP-30	Q9I922.1	4.58294e-72	60	233.032	304	185		0.672591	0.00111687	0.196586	0.537891
comp81049_c0_seq1	rgn_mouse ame: full=regucalcin short=rc ame: full=gluconolactonase short=gnl ame: full=senescence marker protein 30 short=smp-30	668	gi|2498920|sp|Q64374.1|RGN_MOUSERecName: Full=Regucalcin; Short=RC; AltName: Full=Gluconolactonase; Short=GNL; AltName: Full=Senescence marker protein 30; Short=SMP-30	Q64374.1	3.12031e-58	68	192.2	199	136		0.678091	0.00359473	-0.176301	0.738277
comp131001_c0_seq1	rgn_rat ame: full=regucalcin short=rc ame: full=gluconolactonase short=gnl ame: full=senescence marker protein 30 short=smp-30	704	gi|68067383|sp|Q03336.3|RGN_RATRecName: Full=Regucalcin; Short=RC; AltName: Full=Gluconolactonase; Short=GNL; AltName: Full=Senescence marker protein 30; Short=SMP-30	Q03336.3	1.25292e-21	60	93.9745	110	66		0.0544991	0.0305009	1.46029	0.376816
circadian
comp1952_c0_seq1	cccp_droya ame: full=circadian clock-controlled protein flags: precursor	2051	gi|41016825|sp|Q24764.1|CCCP_DROYARecName: Full=Circadian clock-controlled protein; Flags: Precursor	Q24764.1	6.16096e-21	49	97.4413	232	114		0.613008	7.3462e-05	0.208494	0.425492
comp10790_c0_seq1	cccp_droya ame: full=circadian clock-controlled protein flags: precursor	1099	gi|41016825|sp|Q24764.1|CCCP_DROYARecName: Full=Circadian clock-controlled protein; Flags: Precursor	Q24764.1	7.70055e-21	47	93.9745	230	109		0.713636	0.000433622	0.170704	0.509851
comp16933_c0_seq1	cccp_droya ame: full=circadian clock-controlled protein flags: precursor	570	gi|41016825|sp|Q24764.1|CCCP_DROYARecName: Full=Circadian clock-controlled protein; Flags: Precursor	Q24764.1	2.15682e-11	45	63.929	177	80	yes	0.115518	0.051398	0.647324	0.0965917
comp18918_c0_seq1	cccp_droya ame: full=circadian clock-controlled protein flags: precursor	955	gi|41016825|sp|Q24764.1|CCCP_DROYARecName: Full=Circadian clock-controlled protein; Flags: Precursor	Q24764.1	2.47301e-22	51	97.8265	179	92		0.575311	0.001085	0.328006	0.553517
cold
comp969_c0_seq1	csde1_human ame: full=cold shock domain-containing protein e1 ame: full=n-ras upstream gene protein ame: full=protein unr	2373	gi|12643993|sp|O75534.2|CSDE1_HUMANRecName: Full=Cold shock domain-containing protein E1; AltName: Full=N-ras upstream gene protein; AltName: Full=Protein UNR	O75534.2	3.5225e-156	61	481.871	645	399		0.677655	0.000704481	0.179069	0.638745
comp3334_c0_seq1	csde1_rat ame: full=cold shock domain-containing protein e1 ame: full=protein unr	1353	gi|137045|sp|P18395.1|CSDE1_RATRecName: Full=Cold shock domain-containing protein E1; AltName: Full=Protein UNR	P18395.1	2.03863e-38	68	152.525	155	106		0.746948	0.00186694	0.164088	0.808233
hsp --> including hsp-binding proteins
comp222_c0_seq1	hsp71_anoal ame: full=heat shock protein 70 a1	331	gi|1170372|sp|P41825.1|HSP71_ANOALRecName: Full=Heat shock protein 70 A1	P41825.1	1.20597e-56	92	190.66	109	101	yes	0.00675163	0.39872	-1.36978	0.0376767
comp120458_c0_seq1	hsp71_anoal ame: full=heat shock protein 70 a1	234	gi|1170372|sp|P41825.1|HSP71_ANOALRecName: Full=Heat shock protein 70 A1	P41825.1	3.49272e-37	92	135.191	78	72		0.0729896	0.0824533	-1.27038	0.190475
comp158417_c0_seq1	hsp71_anoal ame: full=heat shock protein 70 a1	210	gi|1170372|sp|P41825.1|HSP71_ANOALRecName: Full=Heat shock protein 70 A1	P41825.1	8.60838e-35	98	128.257	69	68				-0.521929	0.534064
comp44471_c0_seq1	hsp74_anoal ame: full=heat shock protein 70 b2	578	gi|1170377|sp|P41827.1|HSP74_ANOALRecName: Full=Heat shock protein 70 B2	P41827.1	4.65033e-88	91	277.715	182	167	yes	0.000632977	0.524333	-1.42741	0.0015298
comp56010_c0_seq1	hsp74_anoal ame: full=heat shock protein 70 b2	396	gi|1170377|sp|P41827.1|HSP74_ANOALRecName: Full=Heat shock protein 70 B2	P41827.1	2.90674e-15	56	75.8702	100	56	yes	0.0167544	0.121705	-1.18456	0.0260968
comp66215_c0_seq1	hsp74_anoal ame: full=heat shock protein 70 b2	590	gi|1170377|sp|P41827.1|HSP74_ANOALRecName: Full=Heat shock protein 70 B2	P41827.1	2.76198e-114	93	345.895	195	182		0.463626	0.0165922	-0.305693	0.497215
comp309164_c0_seq1	hsp74_anoal ame: full=heat shock protein 70 b2	227	gi|1170377|sp|P41827.1|HSP74_ANOALRecName: Full=Heat shock protein 70 B2	P41827.1	2.31937e-39	96	140.969	75	72
comp378789_c0_seq1	hs90a_crigr ame: full=heat shock protein hsp 90-alpha	168	gi|1170383|sp|P46633.2|HS90A_CRIGRRecName: Full=Heat shock protein HSP 90-alpha	P46633.2	3.01776e-12	78	64.3142	55	43
comp206995_c0_seq1	hsp72_parli ame: full=heat shock 70 kda protein ii short=hsp70 ii	215	gi|123622|sp|P22623.1|HSP72_PARLIRecName: Full=Heat shock 70 kDa protein II; Short=HSP70 II	P22623.1	1.0538e-25	100	100.908	49	49	yes	0.00305922	0.0919225	-2.62777	0.0304446
comp411648_c0_seq1	hsp72_parli ame: full=heat shock 70 kda protein ii short=hsp70 ii	144	gi|123622|sp|P22623.1|HSP72_PARLIRecName: Full=Heat shock 70 kDa protein II; Short=HSP70 II	P22623.1	2.61502e-24	97	95.9005	48	47
comp4115_c0_seq1	hsp7d_manse ame: full=heat shock 70 kda protein cognate 4 short=hsc 70-4	2337	gi|12585261|sp|Q9U639.1|HSP7D_MANSERecName: Full=Heat shock 70 kDa protein cognate 4; Short=Hsc 70-4	Q9U639.1	0	97	1013.06	612	594	yes	0.158094	0.00036059	0.514718	0.0914846
comp3203_c0_seq1	ch60_drome ame: full=60 kda heat shock mitochondrial ame: full=60 kda chaperonin ame: full=cpn60 ame: full=heat shock protein 60 short=hsp-60 ame: full=hsp60 ame: full=mitochondrial matrix protein p1 flags: precursor	1919	gi|12644042|sp|O02649.3|CH60_DROMERecName: Full=60 kDa heat shock protein, mitochondrial; AltName: Full=60 kDa chaperonin; AltName: Full=CPN60; AltName: Full=Heat shock protein 60; Short=HSP-60; AltName: Full=Hsp60; AltName: Full=Mitochondrial matrix protein P1; Flags: Precursor	O02649.3	0	91	707.983	448	412		0.840031	0.00029794	-0.0369144	0.922449
comp65672_c0_seq1	hsp68_drome ame: full=heat shock protein 68	1315	gi|13124306|sp|O97125.1|HSP68_DROMERecName: Full=Heat shock protein 68	O97125.1	1.02187e-94	80	304.679	229	185		0.66908	0.00393714	0.195169	0.516111
comp250229_c0_seq1	hsp68_drome ame: full=heat shock protein 68	245	gi|13124306|sp|O97125.1|HSP68_DROMERecName: Full=Heat shock protein 68	O97125.1	4.43133e-42	97	148.673	80	78
comp79133_c0_seq1	hsp7b_drome ame: full=heat shock 70 kda protein cognate 2 ame: full=heat shock 70 kda protein 87d	416	gi|13124735|sp|P11146.2|HSP7B_DROMERecName: Full=Heat shock 70 kDa protein cognate 2; AltName: Full=Heat shock 70 kDa protein 87D	P11146.2	2.76124e-71	91	231.106	138	126		0.437664	0.0114942	-0.367881	0.501762
comp120981_c0_seq1	hsp7b_drome ame: full=heat shock 70 kda protein cognate 2 ame: full=heat shock 70 kda protein 87d	134	gi|13124735|sp|P11146.2|HSP7B_DROMERecName: Full=Heat shock 70 kDa protein cognate 2; AltName: Full=Heat shock 70 kDa protein 87D	P11146.2	9.4734e-21	100	87.8113	44	44
comp307681_c0_seq1	mapk2_crilo ame: full=map kinase-activated protein kinase 2 short=mapk-activated protein kinase 2 short=mapkap kinase 2 short=mapkap-k2 short=mapkapk-2 short=mk-2 short=mk2 ame: full=p45-54 hsp27 kinase	174	gi|1346536|sp|P49136.1|MAPK2_CRILORecName: Full=MAP kinase-activated protein kinase 2; Short=MAPK-activated protein kinase 2; Short=MAPKAP kinase 2; Short=MAPKAP-K2; Short=MAPKAPK-2; Short=MK-2; Short=MK2; AltName: Full=P45-54 HSP27 kinase	P49136.1	8.95428e-34	96	122.094	57	55
comp148750_c0_seq1	trap1_mouse ame: full=heat shock protein 75 mitochondrial short=hsp 75 ame: full=tnfr-associated protein 1 ame: full=tumor necrosis factor type 1 receptor-associated protein short=trap-1 flags: precursor	452	gi|17865622|sp|Q9CQN1.1|TRAP1_MOUSERecName: Full=Heat shock protein 75 kDa, mitochondrial; Short=HSP 75; AltName: Full=TNFR-associated protein 1; AltName: Full=Tumor necrosis factor type 1 receptor-associated protein; Short=TRAP-1; Flags: Precursor	Q9CQN1.1	1.28979e-61	82	206.838	146	120		0.336613	0.0182847	-0.552158	0.447273
comp266268_c0_seq1	trap1_mouse ame: full=heat shock protein 75 mitochondrial short=hsp 75 ame: full=tnfr-associated protein 1 ame: full=tumor necrosis factor type 1 receptor-associated protein short=trap-1 flags: precursor	218	gi|17865622|sp|Q9CQN1.1|TRAP1_MOUSERecName: Full=Heat shock protein 75 kDa, mitochondrial; Short=HSP 75; AltName: Full=TNFR-associated protein 1; AltName: Full=Tumor necrosis factor type 1 receptor-associated protein; Short=TRAP-1; Flags: Precursor	Q9CQN1.1	1.35016e-26	90	105.916	71	64
comp32225_c0_seq1	djb11_human ame: full= homolog subfamily b member 11 ame: full=apobec1-binding protein 2 short=abbp-2 ame: full= protein homolog 9 ame: full=er-associated dnaj ame: full=er-associated hsp40 co-chaperone ame: full=er-associated dnaj protein 3 short=erdj3 short=erj3p ame: full=hedj ame: full=human protein 9 short=hdj-9 ame: full=pwp1-interacting protein 4 flags: precursor	1669	gi|18203497|sp|Q9UBS4.1|DJB11_HUMANRecName: Full=DnaJ homolog subfamily B member 11; AltName: Full=APOBEC1-binding protein 2; Short=ABBP-2; AltName: Full=DnaJ protein homolog 9; AltName: Full=ER-associated DNAJ; AltName: Full=ER-associated Hsp40 co-chaperone; AltName: Full=ER-associated dnaJ protein 3; Short=ERdj3; Short=ERj3p; AltName: Full=HEDJ; AltName: Full=Human DnaJ protein 9; Short=hDj-9; …	Q9UBS4.1	6.11549e-132	75	395.971	353	265		0.795543	0.000889154	-0.0633147	0.834518
comp20800_c0_seq1	hsp74_human ame: full=heat shock 70 kda protein 4 ame: full=hsp70ry ame: full=heat shock 70-related protein apg-2	2034	gi|206729934|sp|P34932.4|HSP74_HUMANRecName: Full=Heat shock 70 kDa protein 4; AltName: Full=HSP70RY; AltName: Full=Heat shock 70-related protein APG-2	P34932.4	1.40865e-103	58	341.273	475	277		0.972586	0.000593123	0.0458499	0.980326
comp2596_c0_seq1	ch10_schja ame: full=10 kda heat shock mitochondrial short=hsp10 ame: full=10 kda chaperonin ame: full=chaperonin 10 short=cpn10	570	gi|215275262|sp|Q5DC69.2|CH10_SCHJARecName: Full=10 kDa heat shock protein, mitochondrial; Short=Hsp10; AltName: Full=10 kDa chaperonin; AltName: Full=Chaperonin 10; Short=CPN10	Q5DC69.2	2.29146e-33	79	120.553	96	76		0.444622	0.00418716	0.298101	0.333637
comp2555_c0_seq1	cdc37_drovi ame: full=hsp90 co-chaperone cdc37 ame: full=hsp90 chaperone protein kinase-targeting subunit	3202	gi|21542002|sp|Q24740.1|CDC37_DROVIRecName: Full=Hsp90 co-chaperone Cdc37; AltName: Full=Hsp90 chaperone protein kinase-targeting subunit	Q24740.1	1.54553e-82	77	279.641	243	189		0.980479	0.0003766	0.0232106	0.986448
comp81490_c0_seq1	cdc37_drovi ame: full=hsp90 co-chaperone cdc37 ame: full=hsp90 chaperone protein kinase-targeting subunit	568	gi|21542002|sp|Q24740.1|CDC37_DROVIRecName: Full=Hsp90 co-chaperone Cdc37; AltName: Full=Hsp90 chaperone protein kinase-targeting subunit	Q24740.1	6.84134e-18	70	83.9593	136	96		0.633768	0.00625921	-0.171369	0.630131
comp110283_c0_seq1	hsp74_mouse ame: full=heat shock 70 kda protein 4 ame: full=heat shock 70-related protein apg-2	336	gi|2495342|sp|Q61316.1|HSP74_MOUSERecName: Full=Heat shock 70 kDa protein 4; AltName: Full=Heat shock 70-related protein APG-2	Q61316.1	6.05533e-16	78	77.411	55	43		0.874989	0.0121986	-0.040021	0.823689
comp55554_c0_seq1	hsp97_strfn ame: full=97 kda heat shock protein ame: full=heat shock protein 110	405	gi|2495362|sp|Q94738.1|HSP97_STRFNRecName: Full=97 kDa heat shock protein; AltName: Full=Heat shock protein 110	Q94738.1	1.17885e-43	73	157.532	134	99		0.953825	0.00735626	-0.00972874	1
comp3487_c0_seq1	hsp7a_drosi ame: full=heat shock 70 kda protein cognate 1 ame: full=heat shock 70 kda protein 70c	265	gi|266309|sp|P02826.1|HSP7A_DROSIRecName: Full=Heat shock 70 kDa protein cognate 1; AltName: Full=Heat shock 70 kDa protein 70C	P02826.1	4.45682e-30	98	111.309	59	58		0.640097	0.0109683	0.348614	0.678429
comp10168_c0_seq1	hsp72_drosi ame: full=major heat shock 70 kda protein ba short=heat shock protein 70ba ame: full=hsp70-87c1	2805	gi|42559009|sp|Q9GSU4.2|HSP72_DROSIRecName: Full=Major heat shock 70 kDa protein Ba; Short=Heat shock protein 70Ba; AltName: Full=HSP70-87C1	Q9GSU4.2	1.36551e-98	81	329.331	281	228		0.746525	0.000238602	-0.0836521	0.887399
comp43489_c0_seq1	ch60c_drome ame: full=60 kda heat shock protein homolog mitochondrial ame: full=60 kda chaperonin ame: full=cpn60 ame: full=heat shock protein 60 short=hsp-60 ame: full=hsp60 flags: precursor	414	gi|47117926|sp|Q9VMN5.2|CH60C_DROMERecName: Full=60 kDa heat shock protein homolog 2, mitochondrial; AltName: Full=60 kDa chaperonin; AltName: Full=CPN60; AltName: Full=Heat shock protein 60; Short=HSP-60; AltName: Full=Hsp60; Flags: Precursor	Q9VMN5.2	4.46439e-56	87	189.504	119	104		0.813318	0.00481199	-0.0712545	0.738095
comp21312_c0_seq1	stip1_mouse ame: full=stress-induced-phosphoprotein 1 short=sti1 short=msti1 ame: full=hsc70 hsp90-organizing protein short=hop	2458	gi|54036445|sp|Q60864.1|STIP1_MOUSERecName: Full=Stress-induced-phosphoprotein 1; Short=STI1; Short=mSTI1; AltName: Full=Hsc70/Hsp90-organizing protein; Short=Hop	Q60864.1	0	72	590.882	557	403		0.991882	0.000547502	0.0269817	0.992846
comp3090_c0_seq1	hsp7c_drome ame: full=heat shock 70 kda protein cognate 3 ame: full=78 kda glucose-regulated protein homolog ame: full=grp 78 ame: full=heat shock protein cognate 72 flags: precursor	2308	gi|55584057|sp|P29844.2|HSP7C_DROMERecName: Full=Heat shock 70 kDa protein cognate 3; AltName: Full=78 kDa glucose-regulated protein homolog; AltName: Full=GRP 78; AltName: Full=Heat shock protein cognate 72; Flags: Precursor	P29844.2	0	94	1060.44	656	621		0.407584	0.000416061	-0.267792	0.36822
comp3550_c0_seq1	hsp7e_drome ame: full=heat shock 70 kda protein cognate 5	1442	gi|55977784|sp|P29845.2|HSP7E_DROMERecName: Full=Heat shock 70 kDa protein cognate 5	P29845.2	0	93	657.907	383	358		0.548011	0.00356357	-0.211708	0.547501
comp171574_c0_seq1	trap1_human ame: full=heat shock protein 75 mitochondrial short=hsp 75 ame: full=tnfr-associated protein 1 ame: full=tumor necrosis factor type 1 receptor-associated protein short=trap-1 flags: precursor	153	gi|67477458|sp|Q12931.3|TRAP1_HUMANRecName: Full=Heat shock protein 75 kDa, mitochondrial; Short=HSP 75; AltName: Full=TNFR-associated protein 1; AltName: Full=Tumor necrosis factor type 1 receptor-associated protein; Short=TRAP-1; Flags: Precursor	Q12931.3	1.31931e-12	80	65.0846	51	41				-1.4652	0.215962
comp3785_c0_seq1	hs90b_horse ame: full=heat shock protein hsp 90-beta	3241	gi|68568728|sp|Q9GKX8.3|HS90B_HORSERecName: Full=Heat shock protein HSP 90-beta >gi|75075807|sp|Q4R4T5.1|HS90B_MACFA RecName: Full=Heat shock protein HSP 90-beta	Q9GKX8.3	0	92	702.975	444	409		0.362152	0.000145198	-0.287578	0.288473
comp257779_c0_seq1	hbap1_bovin ame: full=hspb1-associated protein 1 ame: full=27 kda heat shock protein-associated protein 1	162	gi|75057559|sp|Q58CU3.1|HBAP1_BOVINRecName: Full=HSPB1-associated protein 1; AltName: Full=27 kDa heat shock protein-associated protein 1	Q58CU3.1	2.06157e-19	78	83.9593	51	40
comp34286_c0_seq1	hpbp1_mouse ame: full=hsp70-binding protein 1 short= 1 ame: full=heat shock protein-binding protein 1 ame: full=hsp70-interacting protein 1	1363	gi|78098996|sp|Q99P31.1|HPBP1_MOUSERecName: Full=Hsp70-binding protein 1; Short=HspBP1; AltName: Full=Heat shock protein-binding protein 1; AltName: Full=Hsp70-interacting protein 1	Q99P31.1	5.39892e-40	53	152.14	291	156		0.511896	0.00484273	0.273888	0.465986
comp1145_c0_seq1	chip_human ame: full=e3 ubiquitin-protein ligase chip ame: full=antigen ny-co-7 ame: full=cll-associated antigen kw-8 ame: full=carboxy terminus of hsp70-interacting protein ame: full=stip1 homology and u box-containing protein 1	1537	gi|78099173|sp|Q9UNE7.2|CHIP_HUMANRecName: Full=E3 ubiquitin-protein ligase CHIP; AltName: Full=Antigen NY-CO-7; AltName: Full=CLL-associated antigen KW-8; AltName: Full=Carboxy terminus of Hsp70-interacting protein; AltName: Full=STIP1 homology and U box-containing protein 1	Q9UNE7.2	3.51849e-112	76	341.658	279	213		0.677313	0.00163643	0.176566	0.611941
comp67906_c0_seq1	trap1_rat ame: full=heat shock protein 75 mitochondrial short=hsp 75 ame: full=tnfr-associated protein 1 ame: full=tumor necrosis factor type 1 receptor-associated protein short=trap-1 flags: precursor	721	gi|81910345|sp|Q5XHZ0.1|TRAP1_RATRecName: Full=Heat shock protein 75 kDa, mitochondrial; Short=HSP 75; AltName: Full=TNFR-associated protein 1; AltName: Full=Tumor necrosis factor type 1 receptor-associated protein; Short=TRAP-1; Flags: Precursor	Q5XHZ0.1	1.27264e-61	70	210.69	217	152		0.934147	0.00339008	0.0799009	0.786227
comp260893_c0_seq1	trap1_rat ame: full=heat shock protein 75 mitochondrial short=hsp 75 ame: full=tnfr-associated protein 1 ame: full=tumor necrosis factor type 1 receptor-associated protein short=trap-1 flags: precursor	119	gi|81910345|sp|Q5XHZ0.1|TRAP1_RATRecName: Full=Heat shock protein 75 kDa, mitochondrial; Short=HSP 75; AltName: Full=TNFR-associated protein 1; AltName: Full=Tumor necrosis factor type 1 receptor-associated protein; Short=TRAP-1; Flags: Precursor	Q5XHZ0.1	1.33853e-11	87	61.6178	39	34
comp1786_c0_seq1	tebp_human ame: full=prostaglandin e synthase 3 ame: full=cytosolic prostaglandin e2 synthase short=cpges ame: full=hsp90 co-chaperone ame: full=progesterone receptor complex p23 ame: full=telomerase-binding protein p23	1147	gi|8928507|sp|Q23280.1|YOCA_CAEELRecName: Full=Uncharacterized protein ZC395.10	Q23280.1	1.10578e-26	59	108.997	147	88		0.698171	0.000828618	0.166052	0.616094
eyeless, ey
comp471938_c0_seq1	pax6_drome ame: full=paired box protein pax-6 ame: full=protein eyeless	150	gi|12643549|sp|O18381.3|PAX6_DROMERecName: Full=Paired box protein Pax-6; AltName: Full=Protein eyeless	O18381	7.74225e-25	97	100.138	49	48
Trehalase, Treh
comp1048_c0_seq1	trea_pimhy ame: full=trehalase ame: full= -trehalase ame: full= -trehalose glucohydrolase flags: precursor	1376	gi|74843251|sp|Q8MMG9.1|TREA_PIMHYRecName: Full=Trehalase; AltName: Full=Alpha,alpha-trehalase; AltName: Full=Alpha,alpha-trehalose glucohydrolase; Flags: Precursor	Q8MMG9	8.38303e-134	72	405.216	366	266		0.565801	0.00124807	0.268098	0.663843
comp17349_c0_seq1	trea_pimhy ame: full=trehalase ame: full= -trehalase ame: full= -trehalose glucohydrolase flags: precursor	1004	gi|74843251|sp|Q8MMG9.1|TREA_PIMHYRecName: Full=Trehalase; AltName: Full=Alpha,alpha-trehalase; AltName: Full=Alpha,alpha-trehalose glucohydrolase; Flags: Precursor	Q8MMG9	3.63175e-64	74	219.164	170	127		0.38874	0.00182139	0.347131	0.22958
comp127678_c0_seq1	trea_apime ame: full=trehalase ame: full= -trehalase ame: full= -trehalose glucohydrolase flags: precursor	263	gi|166231328|sp|A8J4S9.1|TREA_APIMERecName: Full=Trehalase; AltName: Full=Alpha,alpha-trehalase; AltName: Full=Alpha,alpha-trehalose glucohydrolase; Flags: Precursor	A8J4S9	3.27797e-29	75	113.62	87	66		0.173705	0.0102098	-1.09662	0.3542
comp131362_c0_seq1	trea_apime ame: full=trehalase ame: full= -trehalase ame: full= -trehalose glucohydrolase flags: precursor	535	gi|166231328|sp|A8J4S9.1|TREA_APIMERecName: Full=Trehalase; AltName: Full=Alpha,alpha-trehalase; AltName: Full=Alpha,alpha-trehalose glucohydrolase; Flags: Precursor	A8J4S9	1.39674e-64	74	214.927	178	132		0.716068	0.00779427	-0.162191	0.805341
comp181533_c0_seq1	trea_apime ame: full=trehalase ame: full= -trehalase ame: full= -trehalose glucohydrolase flags: precursor	160	gi|166231328|sp|A8J4S9.1|TREA_APIMERecName: Full=Trehalase; AltName: Full=Alpha,alpha-trehalase; AltName: Full=Alpha,alpha-trehalose glucohydrolase; Flags: Precursor	A8J4S9	6.26332e-17	82	77.411	46	38
comp285585_c0_seq1	trea_apime ame: full=trehalase ame: full= -trehalase ame: full= -trehalose glucohydrolase flags: precursor	323	gi|166231328|sp|A8J4S9.1|TREA_APIMERecName: Full=Trehalase; AltName: Full=Alpha,alpha-trehalase; AltName: Full=Alpha,alpha-trehalose glucohydrolase; Flags: Precursor	A8J4S9	3.12722e-45	81	158.688	105	86				-0.398234	0.658892
comp301232_c0_seq1	trea_apime ame: full=trehalase ame: full= -trehalase ame: full= -trehalose glucohydrolase flags: precursor	121	gi|166231328|sp|A8J4S9.1|TREA_APIMERecName: Full=Trehalase; AltName: Full=Alpha,alpha-trehalase; AltName: Full=Alpha,alpha-trehalose glucohydrolase; Flags: Precursor	A8J4S9	2.42732e-16	91	75.0998	37	34
period, per
comp364384_c0_seq1	per_peram ame: full=period circadian protein	113	gi|11467953|sp|Q25637.2|PER_PERAMRecName: Full=Period circadian protein	Q25637	2.17946e-12	91	63.929	35	32
Cytochrome b5-related, Cyt-b5-r
comp2763_c0_seq1	cyb5r_drome ame: full=cytochrome b5-related protein ame: full=protein tu-36b	495	gi|68067970|sp|P19967.2|CYB5R_DROMERecName: Full=Cytochrome b5-related protein; AltName: Full=Protein TU-36B	P19967	3.76569e-34	61	129.028	159	98		0.603402	0.00229866	0.280442	0.719483
comp2974_c0_seq1	cyb5r_drome ame: full=cytochrome b5-related protein ame: full=protein tu-36b	771	gi|68067970|sp|P19967.2|CYB5R_DROMERecName: Full=Cytochrome b5-related protein; AltName: Full=Protein TU-36B	P19967	2.85994e-73	70	236.498	236	167		0.574678	0.00104185	0.364431	0.804231
comp8633_c0_seq1	cyb5r_drome ame: full=cytochrome b5-related protein ame: full=protein tu-36b	1393	gi|68067970|sp|P19967.2|CYB5R_DROMERecName: Full=Cytochrome b5-related protein; AltName: Full=Protein TU-36B	P19967	4.48208e-34	57	136.732	210	121		0.719735	0.000503296	0.164388	0.733755
comp15156_c0_seq1	cyb5r_drome ame: full=cytochrome b5-related protein ame: full=protein tu-36b	779	gi|68067970|sp|P19967.2|CYB5R_DROMERecName: Full=Cytochrome b5-related protein; AltName: Full=Protein TU-36B	P19967	3.42833e-25	57	106.686	129	74		0.682477	0.00269973	0.179202	0.472201
comp60011_c0_seq1	cyb5r_drome ame: full=cytochrome b5-related protein ame: full=protein tu-36b	600	gi|68067970|sp|P19967.2|CYB5R_DROMERecName: Full=Cytochrome b5-related protein; AltName: Full=Protein TU-36B	P19967	5.69391e-38	61	140.969	147	91		0.972248	0.00276333	0.0126025	0.970776
comp201312_c0_seq1	cyb5r_drovi ame: full=cytochrome b5-related protein	251	gi|1706224|sp|P50266.1|CYB5R_DROVIRecName: Full=Cytochrome b5-related protein	P50266	7.58204e-14	74	66.6254	58	43
comp252324_c0_seq1	cyb5r_drome ame: full=cytochrome b5-related protein ame: full=protein tu-36b	295	gi|68067970|sp|P19967.2|CYB5R_DROMERecName: Full=Cytochrome b5-related protein; AltName: Full=Protein TU-36B	P19967	2.34392e-16	58	77.0258	103	60				0.398906	0.61011
Serotonin transporter, SerT
comp394639_c0_seq1	sc6a4_drome ame: full=sodium-dependent serotonin transporter ame: full=5ht transporter short=5htt ame: full=cocaine-sensitive serotonin transporter ame: full=dsert1	107	gi|1709361|sp|P51905.1|SC6A4_DROMERecName: Full=Sodium-dependent serotonin transporter; AltName: Full=5HT transporter; Short=5HTT; AltName: Full=Cocaine-sensitive serotonin transporter; AltName: Full=dSERT1	P51905	4.15765e-12	94	62.7734	35	33
comp402746_c0_seq1	sc6a4_drome ame: full=sodium-dependent serotonin transporter ame: full=5ht transporter short=5htt ame: full=cocaine-sensitive serotonin transporter ame: full=dsert1	199	gi|1709361|sp|P51905.1|SC6A4_DROMERecName: Full=Sodium-dependent serotonin transporter; AltName: Full=5HT transporter; Short=5HTT; AltName: Full=Cocaine-sensitive serotonin transporter; AltName: Full=dSERT1	P51905	2.50004e-28	87	110.153	66	58
comp430241_c0_seq1	sc6a4_drome ame: full=sodium-dependent serotonin transporter ame: full=5ht transporter short=5htt ame: full=cocaine-sensitive serotonin transporter ame: full=dsert1	129	gi|1709361|sp|P51905.1|SC6A4_DROMERecName: Full=Sodium-dependent serotonin transporter; AltName: Full=5HT transporter; Short=5HTT; AltName: Full=Cocaine-sensitive serotonin transporter; AltName: Full=dSERT1	P51905	7.49857e-17	97	76.6406	40	39
comp351060_c0_seq1	sc6a4_drome ame: full=sodium-dependent serotonin transporter ame: full=5ht transporter short=5htt ame: full=cocaine-sensitive serotonin transporter ame: full=dsert1	184	gi|1709361|sp|P51905.1|SC6A4_DROMERecName: Full=Sodium-dependent serotonin transporter; AltName: Full=5HT transporter; Short=5HTT; AltName: Full=Cocaine-sensitive serotonin transporter; AltName: Full=dSERT1	P51905	6.46543e-31	93	117.087	61	57
Ecdysone-induced protein 28/29kD, Eip71CD
comp38300_c0_seq1	msra_drome ame: full=peptide methionine sulfoxide reductase ame: full=ecdysone-induced protein 28 29 kda ame: full=methionine-s-sulfoxide reductase ame: full=peptide-methionine -s-oxide reductase	1071	gi|45644943|sp|P08761.2|MSRA_DROMERecName: Full=Peptide methionine sulfoxide reductase; AltName: Full=Ecdysone-induced protein 28/29 kDa; AltName: Full=Methionine-S-sulfoxide reductase; AltName: Full=Peptide-methionine (S)-S-oxide reductase	P08761	5.66668e-58	67	194.512	216	146		0.88759	0.00182963	0.0916644	0.841477
MLF1-adaptor molecule, Madm
comp149803_c0_seq1	nrbp_drops ame: full=nuclear receptor-binding protein homolog ame: full=mlf1-adaptor molecule	176	gi|206557934|sp|Q297L2.2|NRBP_DROPSRecName: Full=Nuclear receptor-binding protein homolog; AltName: Full=MLF1-adaptor molecule	Q297L2	7.12053e-16	81	74.7146	58	47
comp150204_c0_seq1	nrbp_drops ame: full=nuclear receptor-binding protein homolog ame: full=mlf1-adaptor molecule	142	gi|206557934|sp|Q297L2.2|NRBP_DROPSRecName: Full=Nuclear receptor-binding protein homolog; AltName: Full=MLF1-adaptor molecule	Q297L2	7.17431e-20	97	85.5001	44	43
comp225061_c0_seq1	nrbp_drome ame: full=nuclear receptor-binding protein homolog ame: full=mlf1-adaptor molecule	212	gi|75029569|sp|Q9Y0Y6.1|NRBP_DROMERecName: Full=Nuclear receptor-binding protein homolog; AltName: Full=MLF1-adaptor molecule	Q9Y0Y6	3.83904e-13	68	67.3958	66	45				0.660219	0.516891
Pyrroline 5-carboxylate reductase, P5cr
comp526457_c0_seq1	al4a1_mouse ame: full=delta-1-pyrroline-5-carboxylate mitochondrial short=p5c dehydrogenase ame: full=aldehyde dehydrogenase family 4 member a1 flags: precursor	138	gi|341940605|sp|Q8CHT0.3|AL4A1_MOUSERecName: Full=Delta-1-pyrroline-5-carboxylate dehydrogenase, mitochondrial; Short=P5C dehydrogenase; AltName: Full=Aldehyde dehydrogenase family 4 member A1; Flags: Precursor	Q8CHT0	1.36022e-13	90	67.3958	43	39
comp29844_c0_seq1	p5cr_metac ame: full=pyrroline-5-carboxylate reductase short=p5c reductase short=p5cr	1162	gi|22653946|sp|Q9HH99.1|P5CR_METACRecName: Full=Pyrroline-5-carboxylate reductase; Short=P5C reductase; Short=P5CR	Q9HH99	6.80298e-66	64	216.853	273	175		0.32112	0.0132744	0.397347	0.251381
comp94416_c0_seq1	p5cr_soybn ame: full=pyrroline-5-carboxylate reductase short=p5c reductase short=p5cr	197	gi|130972|sp|P17817.1|P5CR_SOYBNRecName: Full=Pyrroline-5-carboxylate reductase; Short=P5C reductase; Short=P5CR	P17817	1.04741e-22	80	91.6633	62	50		0.548001	0.0114865	-0.364619	0.682378
comp168355_c0_seq1	al4a1_bovin ame: full=delta-1-pyrroline-5-carboxylate mitochondrial short=p5c dehydrogenase ame: full=aldehyde dehydrogenase family 4 member a1 flags: precursor	220	gi|193806687|sp|A7YWE4.1|AL4A1_BOVINRecName: Full=Delta-1-pyrroline-5-carboxylate dehydrogenase, mitochondrial; Short=P5C dehydrogenase; AltName: Full=Aldehyde dehydrogenase family 4 member A1; Flags: Precursor	A7YWE4	1.91086e-25	80	102.064	63	51				-0.0208013	0.910991
comp214157_c0_seq1	al4a1_danre ame: full=delta-1-pyrroline-5-carboxylate mitochondrial short=p5c dehydrogenase ame: full=aldehyde dehydrogenase family 4 member a1 flags: precursor	222	gi|85542188|sp|Q7SY23.1|AL4A1_DANRERecName: Full=Delta-1-pyrroline-5-carboxylate dehydrogenase, mitochondrial; Short=P5C dehydrogenase; AltName: Full=Aldehyde dehydrogenase family 4 member A1; Flags: Precursor	Q7SY23	7.68607e-27	81	105.916	74	60				0.476923	0.666141
DnaJ-like-1, Dnaj-1
comp3664_c0_seq1	dnja1_ponab ame: full= homolog subfamily a member 1 flags: precursor	2138	gi|75054629|sp|Q5NVI9.1|DNJA1_PONABRecName: Full=DnaJ homolog subfamily A member 1; Flags: Precursor	Q5NVI9	8.99057e-152	78	453.751	402	314		0.620736	0.00204428	0.204436	0.571726
comp23647_c0_seq1	dnaj1_drome ame: full= protein homolog 1 short=droj1	1802	gi|13124719|sp|Q24133.3|DNAJ1_DROMERecName: Full=DnaJ protein homolog 1; Short=DROJ1	Q24133	3.83909e-141	72	420.239	358	258		0.972047	0.000739129	0.0496415	0.931706
comp96682_c0_seq1	dnjc1_mouse ame: full= homolog subfamily c member 1 ame: full= protein homolog mtj1 flags: precursor	557	gi|2494160|sp|Q61712.1|DNJC1_MOUSERecName: Full=DnaJ homolog subfamily C member 1; AltName: Full=DnaJ protein homolog MTJ1; Flags: Precursor	Q61712	1.55008e-45	79	162.54	128	102		0.673958	0.00765113	0.251171	0.711494
no match
hsr-omega, Hsr w
shibire, shi
Serotonin receptor 7, 5-HT7
derailed, drl
Rhodopsin 3, Rh3
ribose 5-phosphate isomerase
freeze
a methyl dopa-resistant, amd
UDP-galactose 4’-epimerase, Gale
Glyceraldehyde 3 phosph.deh. 1, Gapdh 1
Phosphogluconate mutase, Pgm
black, b
jetlag, jet
desaturase 1, desat 1
desaturase 2, desat 2
vrille, vri
Open rectifier K+ channel 1, Ork1
clockwork orange, cwo
Thor
CG7182

[truncated: 2 more sheets: M. nov 2 Arthur, M. nov 2 Sewell]
