# Supplementary material for: Parallel molecular routes to cold adaptation in eight genera of New Zealand stick insects
Source: Sci Rep. 2015 Sep 10;5:13965. doi: 10.1038/srep13965 (PMC4564816; doi:10.1038/srep13965)
Supplement: Supplementary Dataset 3 [file srep13965-s4.xls]

## Sheet: Overview GO results
Supplementary data 3: Summary of Fisher's exact test results. *Only sequences with Blast results could be included in Fisher's. **Each result is a Gene Ontology (GO) Category, significant with FDR < 0.05. Full resutls for each species are listed in the separate sheets of this file.
Species	Direction of Gene Regulation	Number of sig contigs	Number of seq in Fisher's*	Number of results**
Acanthoxyla sp.	Cold	315	39	0
Acanthoxyla sp.	Control	269	113	6
Argosarchus horridus	Cold	445	59	1
Argosarchus horridus	Control	508	63	0
Asteliaphasma jucundum	Cold	1028	200	37
Asteliaphasma jucundum	Control	460		0
Clitarchus hookeri	Cold	1176	285	13
Clitarchus hookeri	Control	1617	313	68
Micrarchus nov sp 2 (Mt. Arthur)	Cold	828	80	4
Micrarchus nov sp 2 (Mt. Arthur)	Control	781	102	1
Micrarchus nov sp 2 (Sewell)	Cold	8143	2827	117
Micrarchus nov sp 2 (Sewell)	Control	9348	992	624
Micrarchus hytriculeus Paengaroa	Cold	805	0	0
Micrarchus hytriculeus Paengaroa	Control	646	213	58
Spinotectarchus acornutus	Cold	662	113	57
Spinotectarchus acornutus	Control	519	142	36
Tectarchus ovobessus	Cold	629	74	0
Tectarchus ovobessus	Control	282	44	0
Tectarchus salebrossus	Cold	654	111	1
Tectarchus salebrossus	Control	532	108	1
Niveaphasma annulata (Dunedin)	Cold	864	164	1
Niveaphasma annulata (Dunedin)	Control	1723	633	77
Niveaphasma annulata (Remarkables)	Cold	902	60	4
Niveaphasma annulata (Remarkables)	Control	385	130	3

## Sheet: Acanthoxyla
Species	Direction of Gene Regulation	Number of sig contigs	Number of seq in Fisher's*	Number of results**
Acanthoxyla sp.	Cold	315	39	0
Acanthoxyla sp.	Control	269	113	6
Direction of regulation:	COLD
No significant results
Direction of regulation:	CONTROL
GO-ID	Term	Category	FDR	P-Value	#Test	#Ref	#notAnnotTest	#notAnnotRef	Over/Under	TestSeqs	RefSeqs
GO:0086066	atrial cardiomyocyte to AV node cell communication	P	0.0485347	6.45492e-06	3	8	36	11073	over	comp5415_c0_seq1, comp7038_c0_seq1, comp7201_c0_seq1	comp44216_c0_seq1, comp5695_c0_seq1, comp2730_c0_seq1, comp7304_c0_seq1, comp7221_c0_seq1, comp6828_c0_seq1, comp6736_c0_seq1, comp38163_c0_seq1
GO:0086070	SA node cardiomyocyte to atrial cardiomyocyte communication	P	0.0485347	1.41365e-05	3	11	36	11070	over	comp5415_c0_seq1, comp7038_c0_seq1, comp7201_c0_seq1	comp44216_c0_seq1, comp5695_c0_seq1, comp2730_c0_seq1, comp221035_c0_seq1, comp29993_c0_seq1, comp7304_c0_seq1, comp7221_c0_seq1, comp6828_c0_seq1, comp6736_c0_seq1, comp77110_c0_seq1, comp38163_c0_seq1
GO:0086002	regulation of cardiac muscle cell action potential involved in contraction	P	0.0485347	1.41365e-05	3	11	36	11070	over	comp5415_c0_seq1, comp7038_c0_seq1, comp7201_c0_seq1	comp44216_c0_seq1, comp7048_c0_seq1, comp5695_c0_seq1, comp2730_c0_seq1, comp221035_c0_seq1, comp7304_c0_seq1, comp7221_c0_seq1, comp5672_c0_seq1, comp6828_c0_seq1, comp6736_c0_seq1, comp38163_c0_seq1
GO:0086004	regulation of cardiac muscle cell contraction	P	0.0485347	1.76278e-05	3	12	36	11069	over	comp5415_c0_seq1, comp7038_c0_seq1, comp7201_c0_seq1	comp44216_c0_seq1, comp7048_c0_seq1, comp5695_c0_seq1, comp2730_c0_seq1, comp221035_c0_seq1, comp7304_c0_seq1, comp7221_c0_seq1, comp5672_c0_seq1, comp6828_c0_seq1, comp6736_c0_seq1, comp77110_c0_seq1, comp38163_c0_seq1
GO:0086065	cell communication involved in cardiac conduction	P	0.0485347	2.16431e-05	3	13	36	11068	over	comp5415_c0_seq1, comp7038_c0_seq1, comp7201_c0_seq1	comp44216_c0_seq1, comp7048_c0_seq1, comp5695_c0_seq1, comp2730_c0_seq1, comp221035_c0_seq1, comp29993_c0_seq1, comp7304_c0_seq1, comp7221_c0_seq1, comp5672_c0_seq1, comp6828_c0_seq1, comp6736_c0_seq1, comp77110_c0_seq1, comp38163_c0_seq1
GO:0086019	cell-cell signaling involved in cardiac conduction	P	0.0485347	2.16431e-05	3	13	36	11068	over	comp5415_c0_seq1, comp7038_c0_seq1, comp7201_c0_seq1	comp44216_c0_seq1, comp7048_c0_seq1, comp5695_c0_seq1, comp2730_c0_seq1, comp221035_c0_seq1, comp29993_c0_seq1, comp7304_c0_seq1, comp7221_c0_seq1, comp5672_c0_seq1, comp6828_c0_seq1, comp6736_c0_seq1, comp77110_c0_seq1, comp38163_c0_seq1

## Sheet: Argosarchus
Species	Direction of Gene Regulation	Number of sig contigs	Number of seq in Fisher's*	Number of results**
Argosarchus horridus	Cold	445	59	1
Argosarchus horridus	Control	508	63	0
Direction of regulation:	COLD
GO-ID	Term	Category	FDR	P-Value	#Test	#Ref	#notAnnotTest	#notAnnotRef	Over/Under	TestSeqs	RefSeqs
GO:0042302	structural constituent of cuticle	F	1.35988e-08	1.09412e-12	7	7	52	9047	over	comp952_c0_seq1, comp13220_c0_seq1, comp3214_c0_seq1, comp1778_c0_seq2, comp4213_c0_seq1, comp574_c0_seq1, comp2424_c0_seq1	comp1491_c0_seq1, comp159533_c0_seq1, comp8565_c0_seq1, comp16552_c0_seq1, comp2415_c0_seq1, comp56975_c0_seq1, comp145_c0_seq1
Direction of regulation:	CONTROL
No significant results

## Sheet: Asteliaphasma
Species	Direction of Gene Regulation	Number of sig contigs	Number of seq in Fisher's*	Number of results**
Asteliaphasma jucundum	Cold	1028	200	35
Asteliaphasma jucundum	Control	460		0
Direction of regulation:	COLD
GO-ID	Term	Category	FDR	P-Value	#Test	#Ref	#notAnnotTest	#notAnnotRef	Over/Under	TestSeqs	RefSeqs
GO:0042302	structural constituent of cuticle	F	1.17111e-07	9.21483e-12	9	7	191	8979	over	comp5209_c0_seq1, comp1392_c0_seq1, comp34153_c0_seq1, comp2513_c0_seq1, comp1586_c0_seq1, comp4077_c0_seq1, comp3584_c0_seq1, comp4515_c0_seq1, comp2843_c0_seq1	comp2612_c0_seq1, comp29463_c0_seq1, comp61324_c0_seq1, comp1320_c0_seq2, comp2043_c0_seq1, comp1753_c0_seq1, comp147314_c0_seq1
GO:0016676	oxidoreductase activity, acting on a heme group of donors, oxygen as acceptor	F	3.43437e-05	1.08093e-08	8	14	192	8972	over	comp5242_c0_seq1, comp5007_c0_seq1, comp4881_c0_seq1, comp4650_c0_seq1, comp6805_c0_seq1, comp5022_c0_seq1, comp6056_c0_seq1, comp5077_c0_seq1	comp18484_c0_seq1, comp1346_c0_seq2, comp1346_c0_seq1, comp3717_c0_seq1, comp11078_c0_seq1, comp3753_c0_seq1, comp343_c0_seq1, comp12506_c0_seq1, comp10841_c0_seq1, comp6756_c0_seq1, comp780_c0_seq2, comp63972_c0_seq1, comp9265_c0_seq1, comp6154_c0_seq1
GO:0016675	oxidoreductase activity, acting on a heme group of donors	F	3.43437e-05	1.08093e-08	8	14	192	8972	over	comp5242_c0_seq1, comp5007_c0_seq1, comp4881_c0_seq1, comp4650_c0_seq1, comp6805_c0_seq1, comp5022_c0_seq1, comp6056_c0_seq1, comp5077_c0_seq1	comp18484_c0_seq1, comp1346_c0_seq2, comp1346_c0_seq1, comp3717_c0_seq1, comp11078_c0_seq1, comp3753_c0_seq1, comp343_c0_seq1, comp12506_c0_seq1, comp10841_c0_seq1, comp6756_c0_seq1, comp780_c0_seq2, comp63972_c0_seq1, comp9265_c0_seq1, comp6154_c0_seq1
GO:0004129	cytochrome-c oxidase activity	F	3.43437e-05	1.08093e-08	8	14	192	8972	over	comp5242_c0_seq1, comp5007_c0_seq1, comp4881_c0_seq1, comp4650_c0_seq1, comp6805_c0_seq1, comp5022_c0_seq1, comp6056_c0_seq1, comp5077_c0_seq1	comp18484_c0_seq1, comp1346_c0_seq2, comp1346_c0_seq1, comp3717_c0_seq1, comp11078_c0_seq1, comp3753_c0_seq1, comp343_c0_seq1, comp12506_c0_seq1, comp10841_c0_seq1, comp6756_c0_seq1, comp780_c0_seq2, comp63972_c0_seq1, comp9265_c0_seq1, comp6154_c0_seq1
GO:0015980	energy derivation by oxidation of organic compounds	P	4.53075e-05	1.7825e-08	23	246	177	8740	over	comp56611_c0_seq1, comp37490_c0_seq1, comp5242_c0_seq1, comp25088_c0_seq1, comp7983_c0_seq1, comp5007_c0_seq1, comp4881_c0_seq1, comp6856_c0_seq1, comp6174_c0_seq1, comp51458_c0_seq1, comp4650_c0_seq1, comp49787_c0_seq1, comp50408_c0_seq1, comp85177_c0_seq1, comp6805_c0_seq1, comp9415_c0_seq1, comp64232_c0_seq1, comp37614_c0_seq1, comp5022_c0_seq1, comp6056_c0_seq1, comp23402_c0_seq1, comp5077_c0…	comp99202_c0_seq1, comp209574_c0_seq1, comp2387_c0_seq1, comp262837_c0_seq1, comp1248_c0_seq1, comp2164_c0_seq1, comp1584_c0_seq1, comp77123_c0_seq1, comp245586_c0_seq1, comp285051_c0_seq1, comp53422_c0_seq1, comp212980_c0_seq1, comp28322_c0_seq1, comp2706_c0_seq1, comp202614_c0_seq1, comp4439_c0_seq1, comp18484_c0_seq1, comp86764_c0_seq1, comp2946_c0_seq1, comp2501_c0_seq1, comp80877_c0_seq1, co…
GO:0015002	heme-copper terminal oxidase activity	F	7.32104e-05	3.45631e-08	8	17	192	8969	over	comp5242_c0_seq1, comp5007_c0_seq1, comp4881_c0_seq1, comp4650_c0_seq1, comp6805_c0_seq1, comp5022_c0_seq1, comp6056_c0_seq1, comp5077_c0_seq1	comp18484_c0_seq1, comp1346_c0_seq2, comp1346_c0_seq1, comp3717_c0_seq1, comp11078_c0_seq1, comp3753_c0_seq1, comp343_c0_seq1, comp12506_c0_seq1, comp10841_c0_seq1, comp6756_c0_seq1, comp780_c0_seq2, comp63972_c0_seq1, comp10572_c0_seq1, comp16968_c0_seq1, comp9265_c0_seq1, comp6154_c0_seq1, comp3700_c0_seq1
GO:0045333	cellular respiration	P	0.000222304	1.22443e-07	16	132	184	8854	over	comp56611_c0_seq1, comp5242_c0_seq1, comp7983_c0_seq1, comp5007_c0_seq1, comp4881_c0_seq1, comp6856_c0_seq1, comp6174_c0_seq1, comp51458_c0_seq1, comp4650_c0_seq1, comp6805_c0_seq1, comp9415_c0_seq1, comp5022_c0_seq1, comp6056_c0_seq1, comp23402_c0_seq1, comp5077_c0_seq1, comp85883_c0_seq1	comp2387_c0_seq1, comp262837_c0_seq1, comp1248_c0_seq1, comp1584_c0_seq1, comp77123_c0_seq1, comp285051_c0_seq1, comp53422_c0_seq1, comp212980_c0_seq1, comp2706_c0_seq1, comp4439_c0_seq1, comp18484_c0_seq1, comp86764_c0_seq1, comp2501_c0_seq1, comp117117_c0_seq1, comp1346_c0_seq2, comp1346_c0_seq1, comp4233_c0_seq1, comp14474_c0_seq1, comp184502_c0_seq1, comp78470_c0_seq1, comp5980_c0_seq1, comp1…
GO:0070469	respiratory chain	C	0.000595579	3.74902e-07	11	61	189	8925	over	comp7983_c0_seq1, comp5007_c0_seq1, comp4881_c0_seq1, comp6856_c0_seq1, comp6174_c0_seq1, comp4650_c0_seq1, comp15116_c0_seq1, comp6805_c0_seq1, comp9415_c0_seq1, comp5022_c0_seq1, comp6056_c0_seq1	comp2387_c0_seq1, comp1248_c0_seq1, comp53422_c0_seq1, comp1283_c0_seq1, comp14474_c0_seq1, comp78470_c0_seq1, comp3463_c0_seq1, comp1284_c0_seq2, comp1284_c0_seq1, comp38384_c0_seq1, comp3752_c0_seq1, comp5485_c0_seq1, comp210049_c0_seq1, comp1621_c0_seq1, comp1270_c0_seq1, comp11078_c0_seq1, comp76689_c0_seq1, comp13658_c0_seq1, comp5134_c0_seq1, comp4808_c0_seq1, comp3753_c0_seq1, comp3768_c0_…
GO:0015078	hydrogen ion transmembrane transporter activity	F	0.000670129	4.74559e-07	10	49	190	8937	over	comp5242_c0_seq1, comp5007_c0_seq1, comp4881_c0_seq1, comp4650_c0_seq1, comp6805_c0_seq1, comp22418_c0_seq1, comp6577_c0_seq1, comp5022_c0_seq1, comp6056_c0_seq1, comp5077_c0_seq1	comp1759_c0_seq1, comp4439_c0_seq1, comp18484_c0_seq1, comp3494_c0_seq1, comp1346_c0_seq2, comp1346_c0_seq1, comp820_c0_seq1, comp3717_c0_seq1, comp3130_c0_seq1, comp1315_c0_seq1, comp17825_c0_seq1, comp3544_c0_seq1, comp3766_c0_seq1, comp151512_c0_seq1, comp11078_c0_seq1, comp3753_c0_seq1, comp3177_c0_seq1, comp343_c0_seq1, comp1494_c0_seq1, comp4270_c0_seq1, comp1876_c0_seq1, comp9912_c0_seq1, …
GO:0022900	electron transport chain	P	0.000773952	6.08979e-07	14	113	186	8873	over	comp5242_c0_seq1, comp7983_c0_seq1, comp5007_c0_seq1, comp4881_c0_seq1, comp6856_c0_seq1, comp6174_c0_seq1, comp51458_c0_seq1, comp4650_c0_seq1, comp15116_c0_seq1, comp6805_c0_seq1, comp9415_c0_seq1, comp5022_c0_seq1, comp6056_c0_seq1, comp5077_c0_seq1	comp2387_c0_seq1, comp1248_c0_seq1, comp53422_c0_seq1, comp212980_c0_seq1, comp1283_c0_seq1, comp4439_c0_seq1, comp18484_c0_seq1, comp2501_c0_seq1, comp76735_c0_seq1, comp1346_c0_seq2, comp1346_c0_seq1, comp14474_c0_seq1, comp78470_c0_seq1, comp3463_c0_seq1, comp1284_c0_seq2, comp1284_c0_seq1, comp275486_c0_seq1, comp38384_c0_seq1, comp3752_c0_seq1, comp1621_c0_seq1, comp1270_c0_seq1, comp11078_c…
GO:1901071	glucosamine-containing compound metabolic process	P	0.000831579	7.19755e-07	7	18	193	8968	over	comp36803_c0_seq1, comp3267_c0_seq1, comp45463_c0_seq1, comp74519_c0_seq1, comp118523_c0_seq1, comp1821_c0_seq2, comp1821_c0_seq1	comp247958_c0_seq1, comp104616_c0_seq1, comp62984_c0_seq1, comp86477_c0_seq1, comp163815_c0_seq1, comp2932_c0_seq1, comp3610_c0_seq1, comp85455_c0_seq1, comp9720_c0_seq1, comp46670_c0_seq1, comp87111_c0_seq1, comp59329_c0_seq1, comp3598_c0_seq1, comp80155_c0_seq1, comp256383_c0_seq1, comp53035_c0_seq1, comp84515_c0_seq1, comp155436_c0_seq1
GO:0006091	generation of precursor metabolites and energy	P	0.000847571	8.00288e-07	24	333	176	8653	over	comp56611_c0_seq1, comp37490_c0_seq1, comp5242_c0_seq1, comp25088_c0_seq1, comp7983_c0_seq1, comp5007_c0_seq1, comp4881_c0_seq1, comp6856_c0_seq1, comp6174_c0_seq1, comp51458_c0_seq1, comp4650_c0_seq1, comp15116_c0_seq1, comp49787_c0_seq1, comp50408_c0_seq1, comp85177_c0_seq1, comp6805_c0_seq1, comp9415_c0_seq1, comp64232_c0_seq1, comp37614_c0_seq1, comp5022_c0_seq1, comp6056_c0_seq1, comp23402_c…	comp99202_c0_seq1, comp209574_c0_seq1, comp2387_c0_seq1, comp262837_c0_seq1, comp1248_c0_seq1, comp2164_c0_seq1, comp1584_c0_seq1, comp77123_c0_seq1, comp43119_c0_seq1, comp245586_c0_seq1, comp1519_c0_seq1, comp285051_c0_seq1, comp53422_c0_seq1, comp212980_c0_seq1, comp28322_c0_seq1, comp2706_c0_seq1, comp1283_c0_seq1, comp202614_c0_seq1, comp4439_c0_seq1, comp18484_c0_seq1, comp87090_c0_seq1, co…
GO:0009060	aerobic respiration	P	0.00101749	1.04078e-06	10	54	190	8932	over	comp56611_c0_seq1, comp5242_c0_seq1, comp5007_c0_seq1, comp4881_c0_seq1, comp4650_c0_seq1, comp6805_c0_seq1, comp6056_c0_seq1, comp23402_c0_seq1, comp5077_c0_seq1, comp85883_c0_seq1	comp262837_c0_seq1, comp1584_c0_seq1, comp285051_c0_seq1, comp2706_c0_seq1, comp18484_c0_seq1, comp117117_c0_seq1, comp4233_c0_seq1, comp184502_c0_seq1, comp5980_c0_seq1, comp123395_c0_seq1, comp3463_c0_seq1, comp3752_c0_seq1, comp10657_c0_seq1, comp5388_c0_seq1, comp2868_c0_seq1, comp24825_c0_seq1, comp107794_c0_seq1, comp114651_c0_seq1, comp137802_c0_seq1, comp11078_c0_seq1, comp2247_c0_seq1, c…
GO:0006040	amino sugar metabolic process	P	0.00152252	1.67719e-06	7	21	193	8965	over	comp36803_c0_seq1, comp3267_c0_seq1, comp45463_c0_seq1, comp74519_c0_seq1, comp118523_c0_seq1, comp1821_c0_seq2, comp1821_c0_seq1	comp247958_c0_seq1, comp104616_c0_seq1, comp62984_c0_seq1, comp86477_c0_seq1, comp163815_c0_seq1, comp2932_c0_seq1, comp3610_c0_seq1, comp85455_c0_seq1, comp9720_c0_seq1, comp46670_c0_seq1, comp87111_c0_seq1, comp2652_c0_seq2, comp2652_c0_seq1, comp59329_c0_seq1, comp3598_c0_seq1, comp80155_c0_seq1, comp256383_c0_seq1, comp53035_c0_seq1, comp84515_c0_seq1, comp155436_c0_seq1, comp17326_c0_seq1
GO:0006032	chitin catabolic process	P	0.00258588	3.25549e-06	5	7	195	8979	over	comp36803_c0_seq1, comp45463_c0_seq1, comp118523_c0_seq1, comp1821_c0_seq2, comp1821_c0_seq1	comp247958_c0_seq1, comp62984_c0_seq1, comp163815_c0_seq1, comp2932_c0_seq1, comp87111_c0_seq1, comp80155_c0_seq1, comp256383_c0_seq1
GO:0006030	chitin metabolic process	P	0.00258588	3.25549e-06	5	7	195	8979	over	comp36803_c0_seq1, comp45463_c0_seq1, comp118523_c0_seq1, comp1821_c0_seq2, comp1821_c0_seq1	comp247958_c0_seq1, comp62984_c0_seq1, comp163815_c0_seq1, comp2932_c0_seq1, comp87111_c0_seq1, comp80155_c0_seq1, comp256383_c0_seq1
GO:1901072	glucosamine-containing compound catabolic process	P	0.00366924	5.19682e-06	5	8	195	8978	over	comp36803_c0_seq1, comp45463_c0_seq1, comp118523_c0_seq1, comp1821_c0_seq2, comp1821_c0_seq1	comp247958_c0_seq1, comp62984_c0_seq1, comp163815_c0_seq1, comp2932_c0_seq1, comp9720_c0_seq1, comp87111_c0_seq1, comp80155_c0_seq1, comp256383_c0_seq1
GO:0046348	amino sugar catabolic process	P	0.00366924	5.19682e-06	5	8	195	8978	over	comp36803_c0_seq1, comp45463_c0_seq1, comp118523_c0_seq1, comp1821_c0_seq2, comp1821_c0_seq1	comp247958_c0_seq1, comp62984_c0_seq1, comp163815_c0_seq1, comp2932_c0_seq1, comp9720_c0_seq1, comp87111_c0_seq1, comp80155_c0_seq1, comp256383_c0_seq1
GO:0009311	oligosaccharide metabolic process	P	0.0036905	5.51731e-06	7	26	193	8960	over	comp36803_c0_seq1, comp25088_c0_seq1, comp2204_c0_seq2, comp45463_c0_seq1, comp74519_c0_seq1, comp118523_c0_seq1, comp49787_c0_seq1	comp12339_c0_seq1, comp25226_c0_seq1, comp61797_c0_seq1, comp200563_c0_seq1, comp177934_c0_seq1, comp137801_c0_seq1, comp36350_c0_seq1, comp227248_c0_seq1, comp357994_c0_seq1, comp103852_c0_seq1, comp23181_c0_seq1, comp213565_c0_seq1, comp87111_c0_seq1, comp2968_c0_seq1, comp105572_c0_seq1, comp294588_c0_seq1, comp194745_c0_seq1, comp110423_c0_seq1, comp146333_c0_seq1, comp2348_c0_seq1, comp14649…
GO:0015075	ion transmembrane transporter activity	F	0.00374745	5.89731e-06	24	376	176	8610	over	comp87160_c0_seq1, comp108964_c0_seq1, comp84772_c0_seq1, comp22645_c0_seq1, comp94629_c0_seq1, comp5242_c0_seq1, comp5007_c0_seq1, comp4881_c0_seq1, comp26390_c0_seq1, comp22112_c0_seq1, comp124717_c0_seq1, comp1975_c0_seq1, comp34205_c0_seq1, comp114268_c0_seq1, comp4650_c0_seq1, comp6805_c0_seq1, comp22418_c0_seq1, comp25611_c0_seq1, comp77900_c0_seq1, comp6577_c0_seq1, comp5022_c0_seq1, comp6…	comp3541_c0_seq1, comp8527_c0_seq1, comp349694_c0_seq1, comp124067_c0_seq1, comp171171_c0_seq1, comp255872_c0_seq1, comp3111_c0_seq1, comp63674_c0_seq1, comp94790_c0_seq1, comp43119_c0_seq1, comp66465_c0_seq1, comp930_c0_seq1, comp177788_c0_seq1, comp152136_c0_seq1, comp1759_c0_seq1, comp120187_c0_seq1, comp174232_c0_seq1, comp34120_c0_seq1, comp4439_c0_seq1, comp163145_c0_seq1, comp177694_c0_seq…
GO:0004563	beta-N-acetylhexosaminidase activity	F	0.0043886	7.25159e-06	4	3	196	8983	over	comp36803_c0_seq1, comp45463_c0_seq1, comp74519_c0_seq1, comp118523_c0_seq1	comp87111_c0_seq1, comp3598_c0_seq1, comp80155_c0_seq1
GO:0018149	peptide cross-linking	P	0.00787736	1.4256e-05	4	4	196	8982	over	comp57964_c0_seq1, comp58500_c0_seq1, comp30523_c0_seq1, comp65193_c0_seq1	comp70070_c0_seq1, comp89981_c0_seq1, comp71281_c0_seq1, comp93489_c0_seq1
GO:0015929	hexosaminidase activity	F	0.00787736	1.4256e-05	4	4	196	8982	over	comp36803_c0_seq1, comp45463_c0_seq1, comp74519_c0_seq1, comp118523_c0_seq1	comp108628_c0_seq1, comp87111_c0_seq1, comp3598_c0_seq1, comp80155_c0_seq1
GO:0022892	substrate-specific transporter activity	F	0.0118431	2.23648e-05	32	644	168	8342	over	comp128740_c0_seq1, comp87160_c0_seq1, comp108964_c0_seq1, comp84772_c0_seq1, comp22645_c0_seq1, comp94629_c0_seq1, comp77325_c0_seq1, comp5242_c0_seq1, comp5007_c0_seq1, comp4881_c0_seq1, comp26390_c0_seq1, comp22112_c0_seq1, comp124717_c0_seq1, comp1975_c0_seq1, comp34205_c0_seq1, comp114268_c0_seq1, comp4650_c0_seq1, comp6805_c0_seq1, comp22418_c0_seq1, comp25611_c0_seq1, comp46064_c0_seq1, co…	comp249147_c0_seq1, comp2962_c0_seq1, comp156576_c0_seq1, comp3541_c0_seq1, comp8527_c0_seq1, comp246263_c0_seq1, comp149496_c0_seq1, comp349694_c0_seq1, comp227533_c0_seq1, comp124067_c0_seq1, comp8975_c0_seq1, comp88180_c0_seq1, comp129742_c0_seq1, comp171171_c0_seq1, comp255872_c0_seq1, comp3111_c0_seq1, comp63674_c0_seq1, comp50854_c0_seq1, comp94790_c0_seq1, comp43119_c0_seq1, comp55697_c0_s…
GO:0003810	protein-glutamine gamma-glutamyltransferase activity	F	0.0128227	2.52237e-05	4	5	196	8981	over	comp57964_c0_seq1, comp58500_c0_seq1, comp30523_c0_seq1, comp65193_c0_seq1	comp70070_c0_seq1, comp89981_c0_seq1, comp71281_c0_seq1, comp75067_c0_seq1, comp93489_c0_seq1
GO:0055114	oxidation-reduction process	P	0.0205614	4.20644e-05	30	604	170	8382	over	comp56611_c0_seq1, comp37490_c0_seq1, comp61977_c0_seq1, comp119537_c0_seq1, comp5242_c0_seq1, comp25088_c0_seq1, comp7983_c0_seq1, comp5007_c0_seq1, comp4881_c0_seq1, comp89480_c0_seq1, comp6856_c0_seq1, comp6174_c0_seq1, comp51458_c0_seq1, comp4650_c0_seq1, comp15116_c0_seq1, comp49787_c0_seq1, comp50408_c0_seq1, comp85177_c0_seq1, comp6805_c0_seq1, comp9415_c0_seq1, comp64232_c0_seq1, comp5370…	comp99202_c0_seq1, comp209574_c0_seq1, comp2387_c0_seq1, comp262837_c0_seq1, comp1248_c0_seq1, comp185751_c0_seq1, comp74075_c0_seq1, comp76050_c0_seq1, comp2164_c0_seq1, comp169077_c0_seq1, comp1584_c0_seq1, comp2420_c0_seq1, comp38237_c0_seq1, comp8878_c0_seq1, comp77123_c0_seq1, comp109301_c0_seq1, comp245586_c0_seq1, comp285051_c0_seq1, comp53422_c0_seq1, comp3462_c0_seq1, comp35831_c0_seq1, …
GO:0020037	heme binding	F	0.0225802	4.80543e-05	8	53	192	8933	over	comp5007_c0_seq1, comp4881_c0_seq1, comp4650_c0_seq1, comp6805_c0_seq1, comp5022_c0_seq1, comp23749_c0_seq1, comp6056_c0_seq1, comp86199_c0_seq1	comp133135_c0_seq1, comp132892_c0_seq1, comp50566_c0_seq1, comp250870_c0_seq1, comp165037_c0_seq1, comp68997_c0_seq1, comp144593_c0_seq1, comp113511_c0_seq1, comp30539_c0_seq1, comp285706_c0_seq1, comp350173_c0_seq1, comp88068_c0_seq1, comp5388_c0_seq1, comp350826_c0_seq1, comp107794_c0_seq1, comp114651_c0_seq1, comp11078_c0_seq1, comp126811_c0_seq1, comp192319_c0_seq1, comp3753_c0_seq1, comp2580…
GO:0008324	cation transmembrane transporter activity	F	0.0225802	4.9748e-05	18	268	182	8718	over	comp87160_c0_seq1, comp108964_c0_seq1, comp22645_c0_seq1, comp5242_c0_seq1, comp5007_c0_seq1, comp4881_c0_seq1, comp26390_c0_seq1, comp22112_c0_seq1, comp1975_c0_seq1, comp114268_c0_seq1, comp4650_c0_seq1, comp6805_c0_seq1, comp22418_c0_seq1, comp6577_c0_seq1, comp5022_c0_seq1, comp6056_c0_seq1, comp53872_c0_seq1, comp5077_c0_seq1	comp3541_c0_seq1, comp8527_c0_seq1, comp349694_c0_seq1, comp255872_c0_seq1, comp3111_c0_seq1, comp63674_c0_seq1, comp94790_c0_seq1, comp43119_c0_seq1, comp66465_c0_seq1, comp930_c0_seq1, comp1759_c0_seq1, comp120187_c0_seq1, comp4439_c0_seq1, comp177694_c0_seq1, comp18484_c0_seq1, comp370529_c0_seq1, comp92448_c0_seq1, comp3494_c0_seq1, comp1918_c0_seq1, comp205630_c0_seq1, comp146484_c0_seq1, co…
GO:0005215	transporter activity	F	0.0226547	5.16945e-05	34	737	166	8249	over	comp128740_c0_seq1, comp87160_c0_seq1, comp108964_c0_seq1, comp84772_c0_seq1, comp22645_c0_seq1, comp94629_c0_seq1, comp77325_c0_seq1, comp5242_c0_seq1, comp5007_c0_seq1, comp4881_c0_seq1, comp26390_c0_seq1, comp22112_c0_seq1, comp124717_c0_seq1, comp1975_c0_seq1, comp86735_c0_seq1, comp34205_c0_seq1, comp114268_c0_seq1, comp4650_c0_seq1, comp6805_c0_seq1, comp22418_c0_seq1, comp25611_c0_seq1, co…	comp249147_c0_seq1, comp2962_c0_seq1, comp156576_c0_seq1, comp3541_c0_seq1, comp8527_c0_seq1, comp246263_c0_seq1, comp149496_c0_seq1, comp349694_c0_seq1, comp227533_c0_seq1, comp124067_c0_seq1, comp8975_c0_seq1, comp88180_c0_seq1, comp129742_c0_seq1, comp171171_c0_seq1, comp255872_c0_seq1, comp3111_c0_seq1, comp63674_c0_seq1, comp50854_c0_seq1, comp94790_c0_seq1, comp158787_c0_seq1, comp43119_c0_…
GO:0046906	tetrapyrrole binding	F	0.0229424	5.41563e-05	8	54	192	8932	over	comp5007_c0_seq1, comp4881_c0_seq1, comp4650_c0_seq1, comp6805_c0_seq1, comp5022_c0_seq1, comp23749_c0_seq1, comp6056_c0_seq1, comp86199_c0_seq1	comp133135_c0_seq1, comp132892_c0_seq1, comp50566_c0_seq1, comp250870_c0_seq1, comp165037_c0_seq1, comp68997_c0_seq1, comp144593_c0_seq1, comp113511_c0_seq1, comp30539_c0_seq1, comp285706_c0_seq1, comp350173_c0_seq1, comp88068_c0_seq1, comp5388_c0_seq1, comp350826_c0_seq1, comp107794_c0_seq1, comp114651_c0_seq1, comp11078_c0_seq1, comp126811_c0_seq1, comp192319_c0_seq1, comp3753_c0_seq1, comp2580…
GO:0022891	substrate-specific transmembrane transporter activity	F	0.0279893	6.82718e-05	26	499	174	8487	over	comp128740_c0_seq1, comp87160_c0_seq1, comp108964_c0_seq1, comp84772_c0_seq1, comp22645_c0_seq1, comp94629_c0_seq1, comp5242_c0_seq1, comp5007_c0_seq1, comp4881_c0_seq1, comp26390_c0_seq1, comp22112_c0_seq1, comp124717_c0_seq1, comp1975_c0_seq1, comp34205_c0_seq1, comp114268_c0_seq1, comp4650_c0_seq1, comp6805_c0_seq1, comp22418_c0_seq1, comp25611_c0_seq1, comp46064_c0_seq1, comp77900_c0_seq1, co…	comp2962_c0_seq1, comp156576_c0_seq1, comp3541_c0_seq1, comp8527_c0_seq1, comp149496_c0_seq1, comp349694_c0_seq1, comp124067_c0_seq1, comp8975_c0_seq1, comp171171_c0_seq1, comp255872_c0_seq1, comp3111_c0_seq1, comp63674_c0_seq1, comp50854_c0_seq1, comp94790_c0_seq1, comp43119_c0_seq1, comp55697_c0_seq1, comp66465_c0_seq1, comp930_c0_seq1, comp177788_c0_seq1, comp152136_c0_seq1, comp182673_c0_seq1…
GO:0015077	monovalent inorganic cation transmembrane transporter activity	F	0.0308157	7.75908e-05	10	93	190	8893	over	comp5242_c0_seq1, comp5007_c0_seq1, comp4881_c0_seq1, comp4650_c0_seq1, comp6805_c0_seq1, comp22418_c0_seq1, comp6577_c0_seq1, comp5022_c0_seq1, comp6056_c0_seq1, comp5077_c0_seq1	comp3541_c0_seq1, comp8527_c0_seq1, comp255872_c0_seq1, comp3111_c0_seq1, comp63674_c0_seq1, comp930_c0_seq1, comp1759_c0_seq1, comp4439_c0_seq1, comp18484_c0_seq1, comp3494_c0_seq1, comp205630_c0_seq1, comp146484_c0_seq1, comp1346_c0_seq2, comp1346_c0_seq1, comp237945_c0_seq1, comp820_c0_seq1, comp3717_c0_seq1, comp3130_c0_seq1, comp1315_c0_seq1, comp17825_c0_seq1, comp191040_c0_seq1, comp3544_c…
GO:0022904	respiratory electron transport chain	P	0.0317513	8.2445e-05	9	75	191	8911	over	comp5242_c0_seq1, comp7983_c0_seq1, comp5007_c0_seq1, comp6856_c0_seq1, comp6174_c0_seq1, comp51458_c0_seq1, comp9415_c0_seq1, comp5022_c0_seq1, comp5077_c0_seq1	comp2387_c0_seq1, comp1248_c0_seq1, comp53422_c0_seq1, comp212980_c0_seq1, comp4439_c0_seq1, comp18484_c0_seq1, comp2501_c0_seq1, comp1346_c0_seq2, comp1346_c0_seq1, comp14474_c0_seq1, comp78470_c0_seq1, comp3463_c0_seq1, comp1284_c0_seq2, comp1284_c0_seq1, comp1621_c0_seq1, comp11078_c0_seq1, comp21301_c0_seq1, comp5134_c0_seq1, comp4808_c0_seq1, comp3768_c0_seq1, comp5278_c0_seq1, comp916_c0_se…
GO:0006026	aminoglycan catabolic process	P	0.0354003	9.47054e-05	6	29	194	8957	over	comp36803_c0_seq1, comp45463_c0_seq1, comp74519_c0_seq1, comp118523_c0_seq1, comp1821_c0_seq2, comp1821_c0_seq1	comp55026_c0_seq1, comp45538_c0_seq1, comp128969_c0_seq1, comp247958_c0_seq1, comp62984_c0_seq1, comp66466_c0_seq1, comp163815_c0_seq1, comp103065_c0_seq1, comp2932_c0_seq1, comp106894_c0_seq1, comp48702_c0_seq1, comp174426_c0_seq1, comp108628_c0_seq1, comp59615_c0_seq1, comp230291_c0_seq1, comp91956_c0_seq1, comp87111_c0_seq1, comp110741_c0_seq1, comp182105_c0_seq1, comp3598_c0_seq1, comp13839_c…
GO:0022857	transmembrane transporter activity	F	0.0360111	9.91729e-05	28	572	172	8414	over	comp128740_c0_seq1, comp87160_c0_seq1, comp108964_c0_seq1, comp84772_c0_seq1, comp22645_c0_seq1, comp94629_c0_seq1, comp5242_c0_seq1, comp5007_c0_seq1, comp4881_c0_seq1, comp26390_c0_seq1, comp22112_c0_seq1, comp124717_c0_seq1, comp1975_c0_seq1, comp86735_c0_seq1, comp34205_c0_seq1, comp114268_c0_seq1, comp4650_c0_seq1, comp6805_c0_seq1, comp22418_c0_seq1, comp25611_c0_seq1, comp46064_c0_seq1, co…	comp2962_c0_seq1, comp156576_c0_seq1, comp3541_c0_seq1, comp8527_c0_seq1, comp149496_c0_seq1, comp349694_c0_seq1, comp124067_c0_seq1, comp8975_c0_seq1, comp88180_c0_seq1, comp171171_c0_seq1, comp255872_c0_seq1, comp3111_c0_seq1, comp63674_c0_seq1, comp50854_c0_seq1, comp94790_c0_seq1, comp43119_c0_seq1, comp55697_c0_seq1, comp66465_c0_seq1, comp930_c0_seq1, comp177788_c0_seq1, comp3830_c0_seq1, c…
Direction of regulation:	CONTROL
No significant results

## Sheet: Clitarchus
Species	Direction of Gene Regulation	Number of sig contigs	Number of seq in Fisher's*	Number of results**
Clitarchus hookeri	Cold	1176	285	11
Clitarchus hookeri	Control	1617	313	64
Direction of regulation:	COLD
GO-ID	Term	Category	FDR	P-Value	#Test	#Ref	#notAnnotTest	#notAnnotRef	Over/Under	TestSeqs	RefSeqs
GO:0016491	oxidoreductase activity	F	0.00094816	7.54244e-08	46	578	239	7997	over	comp9011_c0_seq1, comp21582_c0_seq1, comp3521_c0_seq1, comp6752_c0_seq1, comp45250_c0_seq1, comp3566_c0_seq1, comp15533_c0_seq1, comp10295_c0_seq1, comp1919_c0_seq1, comp11561_c0_seq1, comp9591_c0_seq1, comp3721_c0_seq1, comp42917_c0_seq1, comp59_c0_seq1, comp1093_c0_seq1, comp14680_c0_seq1, comp63142_c0_seq1, comp75769_c0_seq1, comp23291_c0_seq1, comp1383_c0_seq1, comp1721_c0_seq1, comp12824_c0_…	comp62743_c0_seq1, comp25943_c0_seq1, comp9922_c0_seq1, comp46774_c0_seq1, comp242826_c0_seq1, comp340363_c0_seq1, comp27821_c0_seq1, comp60928_c0_seq1, comp3701_c0_seq1, comp73050_c0_seq1, comp39518_c0_seq1, comp225_c0_seq1, comp171296_c0_seq1, comp34325_c0_seq1, comp320256_c0_seq1, comp57192_c0_seq1, comp4264_c0_seq1, comp33155_c0_seq1, comp33408_c0_seq1, comp5100_c0_seq1, comp3240_c0_seq1, com…
GO:0010109	regulation of photosynthesis	P	0.00263729	1.04896e-06	4	0	281	8575	over	comp42917_c0_seq1, comp63142_c0_seq1, comp23291_c0_seq1, comp54481_c0_seq1
GO:0016899	oxidoreductase activity, acting on the CH-OH group of donors, oxygen as acceptor	F	0.00263729	1.04896e-06	4	0	281	8575	over	comp42917_c0_seq1, comp63142_c0_seq1, comp23291_c0_seq1, comp54481_c0_seq1
GO:0008891	glycolate oxidase activity	F	0.00263729	1.04896e-06	4	0	281	8575	over	comp42917_c0_seq1, comp63142_c0_seq1, comp23291_c0_seq1, comp54481_c0_seq1
GO:0003973	(S)-2-hydroxy-acid oxidase activity	F	0.00263729	1.04896e-06	4	0	281	8575	over	comp42917_c0_seq1, comp63142_c0_seq1, comp23291_c0_seq1, comp54481_c0_seq1
GO:0018833	DDT-dehydrochlorinase activity	F	0.00294224	1.72047e-06	5	3	280	8572	over	comp27170_c0_seq1, comp5014_c0_seq1, comp1647_c0_seq1, comp3458_c0_seq1, comp4168_c0_seq1	comp114408_c0_seq1, comp18406_c0_seq1, comp24309_c0_seq1
GO:0016848	carbon-halide lyase activity	F	0.00294224	1.72047e-06	5	3	280	8572	over	comp27170_c0_seq1, comp5014_c0_seq1, comp1647_c0_seq1, comp3458_c0_seq1, comp4168_c0_seq1	comp114408_c0_seq1, comp18406_c0_seq1, comp24309_c0_seq1
GO:0005576	extracellular region	C	0.00294224	1.8724e-06	34	409	251	8166	over	comp23853_c0_seq1, comp163649_c0_seq1, comp3318_c0_seq1, comp63756_c0_seq1, comp164989_c0_seq1, comp23654_c0_seq1, comp144528_c0_seq1, comp2433_c0_seq1, comp63142_c0_seq1, comp25742_c0_seq1, comp27170_c0_seq1, comp23291_c0_seq1, comp89998_c0_seq1, comp1721_c0_seq1, comp40171_c0_seq1, comp3381_c0_seq1, comp6081_c0_seq1, comp31634_c0_seq1, comp3046_c0_seq2, comp3046_c0_seq1, comp3172_c0_seq1, comp1…	comp128094_c0_seq1, comp107312_c0_seq1, comp133006_c0_seq1, comp1359_c0_seq1, comp5305_c0_seq1, comp4024_c0_seq1, comp222225_c0_seq1, comp113892_c0_seq1, comp60928_c0_seq1, comp160559_c0_seq1, comp19955_c0_seq1, comp24837_c0_seq1, comp1633_c0_seq1, comp2771_c0_seq1, comp7646_c0_seq1, comp88465_c0_seq1, comp59914_c0_seq1, comp107712_c0_seq1, comp35366_c0_seq1, comp100433_c0_seq1, comp21043_c0_seq1…
GO:0009066	aspartate family amino acid metabolic process	P	0.0119571	8.56046e-06	9	35	276	8540	over	comp6752_c0_seq1, comp3566_c0_seq1, comp15533_c0_seq1, comp10295_c0_seq1, comp10456_c0_seq1, comp33303_c0_seq1, comp877_c0_seq1, comp79794_c0_seq1, comp2982_c0_seq1	comp3240_c0_seq1, comp20352_c0_seq1, comp69177_c0_seq1, comp142714_c0_seq1, comp124485_c0_seq1, comp123969_c0_seq1, comp1524_c0_seq1, comp1382_c0_seq1, comp3051_c0_seq1, comp176509_c0_seq1, comp108264_c0_seq1, comp21525_c0_seq1, comp40734_c0_seq1, comp117298_c0_seq1, comp139904_c0_seq1, comp121714_c0_seq1, comp140937_c0_seq1, comp15381_c0_seq1, comp160057_c0_seq1, comp17288_c0_seq1, comp167846_c0…
GO:0015979	photosynthesis	P	0.0187887	1.49461e-05	4	2	281	8573	over	comp42917_c0_seq1, comp63142_c0_seq1, comp23291_c0_seq1, comp54481_c0_seq1	comp181694_c0_seq1, comp5870_c0_seq1
GO:0004364	glutathione transferase activity	F	0.0395576	3.4614e-05	5	8	280	8567	over	comp27170_c0_seq1, comp5014_c0_seq1, comp1647_c0_seq1, comp3458_c0_seq1, comp4168_c0_seq1	comp27264_c0_seq1, comp16322_c0_seq1, comp114408_c0_seq1, comp18406_c0_seq1, comp16467_c0_seq1, comp3455_c0_seq1, comp9887_c0_seq1, comp24309_c0_seq1
Direction of regulation:	CONTROL
GO-ID	Term	Category	FDR	P-Value	#Test	#Ref	#notAnnotTest	#notAnnotRef	Over/Under	TestSeqs	RefSeqs
GO:0051179	localization	P	0.00154483	2.90306e-07	136	2537	177	6010	over	comp74844_c0_seq1, comp75329_c0_seq1, comp72457_c0_seq1, comp22571_c0_seq1, comp51730_c0_seq1, comp24737_c0_seq1, comp106715_c0_seq1, comp84575_c0_seq1, comp67234_c0_seq1, comp67193_c0_seq1, comp67623_c0_seq1, comp82710_c0_seq1, comp108514_c0_seq1, comp44461_c0_seq1, comp48_c0_seq2, comp19751_c0_seq1, comp1478_c0_seq1, comp45635_c0_seq1, comp17390_c0_seq1, comp28631_c0_seq1, comp72766_c0_seq1, co…	comp31596_c0_seq1, comp22354_c0_seq1, comp72342_c0_seq1, comp1601_c0_seq1, comp107056_c0_seq1, comp8159_c0_seq1, comp128094_c0_seq1, comp10002_c0_seq1, comp52891_c0_seq1, comp45620_c0_seq1, comp200673_c0_seq1, comp174646_c0_seq1, comp29537_c0_seq1, comp40903_c0_seq1, comp20160_c0_seq1, comp2387_c0_seq1, comp103508_c0_seq1, comp2498_c0_seq1, comp102898_c0_seq1, comp140277_c0_seq1, comp194993_c0_se…	comp61886_c0_seq1, comp100331_c0_seq1, comp169486_c0_seq1, comp129607_c0_seq1, comp969_c0_seq1, comp70461_c0_seq1, comp108396_c0_seq1, comp62691_c0_seq1, comp3279_c0_seq1, comp51842_c0_seq1, comp68256_c0_seq1, comp44108_c0_seq1, comp129131_c0_seq1, comp126688_c0_seq1, comp127271_c0_seq1, comp195103_c0_seq1, comp76474_c0_seq1, comp62036_c0_seq1, comp90629_c0_seq1, comp4337_c0_seq1, comp285461_c0_s…
GO:0006897	endocytosis	P	0.00154483	4.25201e-07	32	311	281	8236	over	comp74844_c0_seq1, comp72457_c0_seq1, comp22571_c0_seq1, comp106715_c0_seq1, comp127799_c0_seq1, comp14338_c0_seq1, comp63372_c0_seq1, comp44037_c0_seq1, comp124113_c0_seq1, comp111486_c0_seq1, comp69058_c0_seq1, comp24622_c0_seq1, comp667_c0_seq1, comp56460_c0_seq1, comp37536_c0_seq1, comp53541_c0_seq1, comp84532_c0_seq1, comp61451_c0_seq1, comp39261_c0_seq1, comp61379_c0_seq1, comp66086_c0_seq1…	comp1601_c0_seq1, comp152215_c0_seq1, comp372983_c0_seq1, comp4024_c0_seq1, comp393940_c0_seq1, comp151317_c0_seq1, comp174437_c0_seq1, comp199310_c0_seq1, comp428550_c0_seq1, comp3574_c0_seq2, comp3574_c0_seq1, comp94245_c0_seq1, comp2657_c0_seq1, comp64413_c0_seq1, comp239247_c0_seq1, comp368407_c0_seq1, comp294818_c0_seq1, comp399970_c0_seq1, comp60148_c0_seq1, comp21043_c0_seq1, comp231422_c0…
GO:0071944	cell periphery	C	0.00154483	5.34881e-07	87	1405	226	7142	over	comp72457_c0_seq1, comp24737_c0_seq1, comp106715_c0_seq1, comp84575_c0_seq1, comp67234_c0_seq1, comp30430_c0_seq1, comp108514_c0_seq1, comp1892_c0_seq1, comp132033_c0_seq1, comp868_c0_seq1, comp48444_c0_seq1, comp28631_c0_seq1, comp39831_c0_seq1, comp127799_c0_seq1, comp40384_c0_seq1, comp18582_c0_seq1, comp63372_c0_seq1, comp59467_c0_seq1, comp44037_c0_seq1, comp57161_c0_seq1, comp46969_c0_seq1,…	comp107056_c0_seq1, comp8159_c0_seq1, comp126407_c0_seq1, comp128094_c0_seq1, comp29537_c0_seq1, comp40903_c0_seq1, comp20160_c0_seq1, comp166205_c0_seq1, comp39695_c0_seq1, comp2387_c0_seq1, comp102898_c0_seq1, comp3219_c0_seq2, comp174534_c0_seq1, comp3219_c0_seq1, comp103477_c0_seq1, comp133006_c0_seq1, comp42859_c0_seq1, comp56484_c0_seq1, comp4024_c0_seq1, comp131514_c0_seq1, comp261924_c0_s…
GO:0005886	plasma membrane	C	0.00154483	5.5784e-07	84	1340	229	7207	over	comp72457_c0_seq1, comp24737_c0_seq1, comp106715_c0_seq1, comp84575_c0_seq1, comp67234_c0_seq1, comp30430_c0_seq1, comp108514_c0_seq1, comp1892_c0_seq1, comp132033_c0_seq1, comp868_c0_seq1, comp48444_c0_seq1, comp28631_c0_seq1, comp39831_c0_seq1, comp127799_c0_seq1, comp40384_c0_seq1, comp18582_c0_seq1, comp63372_c0_seq1, comp59467_c0_seq1, comp44037_c0_seq1, comp57161_c0_seq1, comp46969_c0_seq1,…	comp107056_c0_seq1, comp8159_c0_seq1, comp126407_c0_seq1, comp128094_c0_seq1, comp29537_c0_seq1, comp20160_c0_seq1, comp166205_c0_seq1, comp2387_c0_seq1, comp102898_c0_seq1, comp3219_c0_seq2, comp174534_c0_seq1, comp3219_c0_seq1, comp103477_c0_seq1, comp133006_c0_seq1, comp42859_c0_seq1, comp56484_c0_seq1, comp4024_c0_seq1, comp131514_c0_seq1, comp261924_c0_seq1, comp121658_c0_seq1, comp222225_c0…
GO:0016192	vesicle-mediated transport	P	0.00154483	6.27389e-07	55	736	258	7811	over	comp74844_c0_seq1, comp72457_c0_seq1, comp22571_c0_seq1, comp51730_c0_seq1, comp106715_c0_seq1, comp67234_c0_seq1, comp67193_c0_seq1, comp39831_c0_seq1, comp127799_c0_seq1, comp18582_c0_seq1, comp14338_c0_seq1, comp63372_c0_seq1, comp31401_c0_seq1, comp44037_c0_seq1, comp124113_c0_seq1, comp141421_c0_seq1, comp111486_c0_seq1, comp69058_c0_seq1, comp31255_c0_seq1, comp24622_c0_seq1, comp667_c0_seq…	comp1601_c0_seq1, comp107056_c0_seq1, comp29537_c0_seq1, comp40903_c0_seq1, comp140277_c0_seq1, comp133006_c0_seq1, comp152215_c0_seq1, comp1359_c0_seq1, comp372983_c0_seq1, comp4024_c0_seq1, comp131514_c0_seq1, comp222225_c0_seq1, comp393940_c0_seq1, comp151317_c0_seq1, comp207172_c0_seq1, comp174437_c0_seq1, comp199310_c0_seq1, comp428550_c0_seq1, comp3574_c0_seq2, comp3574_c0_seq1, comp94245_c…
GO:0030122	AP-2 adaptor complex	C	0.00154483	7.37331e-07	6	5	307	8542	over	comp106715_c0_seq1, comp63372_c0_seq1, comp39261_c0_seq1, comp48021_c0_seq1, comp63279_c0_seq1, comp2437_c0_seq1	comp217554_c0_seq1, comp47357_c0_seq1, comp107809_c0_seq1, comp10263_c0_seq1, comp18752_c0_seq1
GO:0030125	clathrin vesicle coat	C	0.0025488	1.41926e-06	8	17	305	8530	over	comp106715_c0_seq1, comp127799_c0_seq1, comp63372_c0_seq1, comp124113_c0_seq1, comp39261_c0_seq1, comp48021_c0_seq1, comp63279_c0_seq1, comp2437_c0_seq1	comp152215_c0_seq1, comp2657_c0_seq1, comp217554_c0_seq1, comp32866_c0_seq1, comp47357_c0_seq1, comp11637_c0_seq1, comp107809_c0_seq1, comp10263_c0_seq1, comp136699_c0_seq1, comp77068_c0_seq1, comp110549_c0_seq1, comp907_c0_seq1, comp361204_c0_seq1, comp4262_c0_seq1, comp3824_c0_seq1, comp18752_c0_seq1, comp12532_c0_seq1
GO:0030665	clathrin coated vesicle membrane	C	0.00324177	2.20765e-06	11	43	302	8504	over	comp106715_c0_seq1, comp127799_c0_seq1, comp63372_c0_seq1, comp124113_c0_seq1, comp39261_c0_seq1, comp87775_c0_seq1, comp48021_c0_seq1, comp63279_c0_seq1, comp2437_c0_seq1, comp2411_c0_seq1, comp60017_c0_seq1	comp152215_c0_seq1, comp2657_c0_seq1, comp294818_c0_seq1, comp2897_c0_seq1, comp261702_c0_seq1, comp1044_c0_seq1, comp44644_c0_seq1, comp10643_c0_seq1, comp217554_c0_seq1, comp189808_c0_seq1, comp2343_c0_seq1, comp170291_c0_seq1, comp345753_c0_seq1, comp32866_c0_seq1, comp47357_c0_seq1, comp115755_c0_seq1, comp11637_c0_seq1, comp107809_c0_seq1, comp10263_c0_seq1, comp71049_c0_seq1, comp120752_c0_…
GO:0016020	membrane	C	0.00324177	2.47758e-06	149	2962	164	5585	over	comp74844_c0_seq1, comp75329_c0_seq1, comp72457_c0_seq1, comp22601_c0_seq1, comp39470_c0_seq1, comp22871_c0_seq1, comp24737_c0_seq1, comp106715_c0_seq1, comp84575_c0_seq1, comp67234_c0_seq1, comp30430_c0_seq1, comp108514_c0_seq1, comp51835_c0_seq1, comp48_c0_seq2, comp1896_c0_seq1, comp19751_c0_seq1, comp1892_c0_seq1, comp132033_c0_seq1, comp868_c0_seq1, comp48444_c0_seq1, comp28631_c0_seq1, comp…	comp31596_c0_seq1, comp22354_c0_seq1, comp127657_c0_seq1, comp107056_c0_seq1, comp129486_c0_seq1, comp8159_c0_seq1, comp61240_c0_seq1, comp126407_c0_seq1, comp128094_c0_seq1, comp10002_c0_seq1, comp23972_c0_seq1, comp62743_c0_seq1, comp118526_c0_seq1, comp174646_c0_seq1, comp29537_c0_seq1, comp13702_c0_seq1, comp20160_c0_seq1, comp166205_c0_seq1, comp2387_c0_seq1, comp103508_c0_seq1, comp102898_c…	c0_seq1, comp69168_c0_seq1, comp92890_c0_seq1, comp371087_c0_seq1, comp49859_c0_seq1, comp32521_c0_seq1, comp28008_c0_seq1, comp55067_c0_seq1, comp125326_c0_seq1, comp69904_c0_seq1, comp106228_c0_seq1, comp86996_c0_seq1, comp259651_c0_seq1, comp95567_c0_seq1, comp127381_c0_seq1, comp108283_c0_seq1, comp153075_c0_seq1, comp409972_c0_seq1, comp265001_c0_seq1, comp32759_c0_seq1, comp86551_c0_seq1, c…
GO:0030128	clathrin coat of endocytic vesicle	C	0.00324177	2.57877e-06	6	7	307	8540	over	comp106715_c0_seq1, comp63372_c0_seq1, comp39261_c0_seq1, comp48021_c0_seq1, comp63279_c0_seq1, comp2437_c0_seq1	comp2657_c0_seq1, comp217554_c0_seq1, comp47357_c0_seq1, comp107809_c0_seq1, comp10263_c0_seq1, comp361204_c0_seq1, comp18752_c0_seq1
GO:0048468	cell development	P	0.00339471	2.97047e-06	65	983	248	7564	over	comp21198_c0_seq1, comp72457_c0_seq1, comp22571_c0_seq1, comp24737_c0_seq1, comp24652_c0_seq1, comp44461_c0_seq1, comp51835_c0_seq1, comp19751_c0_seq1, comp45635_c0_seq1, comp17390_c0_seq1, comp87115_c0_seq1, comp39831_c0_seq1, comp14338_c0_seq1, comp63372_c0_seq1, comp99041_c0_seq1, comp40408_c0_seq1, comp54039_c0_seq1, comp69058_c0_seq1, comp58250_c0_seq1, comp76369_c0_seq1, comp49468_c0_seq1, …	comp107056_c0_seq1, comp40171_c0_seq1, comp128094_c0_seq1, comp45620_c0_seq1, comp29537_c0_seq1, comp30794_c0_seq1, comp326236_c0_seq1, comp176141_c0_seq1, comp103508_c0_seq1, comp194993_c0_seq1, comp117133_c0_seq1, comp133006_c0_seq1, comp127882_c0_seq1, comp292193_c0_seq1, comp372983_c0_seq1, comp90316_c0_seq1, comp56737_c0_seq1, comp131514_c0_seq1, comp222225_c0_seq1, comp393940_c0_seq1, comp7…
GO:0030132	clathrin coat of coated pit	C	0.00406229	4.37924e-06	6	8	307	8539	over	comp106715_c0_seq1, comp63372_c0_seq1, comp39261_c0_seq1, comp48021_c0_seq1, comp63279_c0_seq1, comp2437_c0_seq1	comp217554_c0_seq1, comp32866_c0_seq1, comp47357_c0_seq1, comp107809_c0_seq1, comp10263_c0_seq1, comp907_c0_seq1, comp4262_c0_seq1, comp18752_c0_seq1
GO:0048699	generation of neurons	P	0.00406229	4.52526e-06	47	628	266	7919	over	comp21198_c0_seq1, comp955_c0_seq1, comp72457_c0_seq1, comp22571_c0_seq1, comp24737_c0_seq1, comp24652_c0_seq1, comp44461_c0_seq1, comp51835_c0_seq1, comp19751_c0_seq1, comp45635_c0_seq1, comp17390_c0_seq1, comp87115_c0_seq1, comp39831_c0_seq1, comp63372_c0_seq1, comp99041_c0_seq1, comp40408_c0_seq1, comp54039_c0_seq1, comp69058_c0_seq1, comp58250_c0_seq1, comp49468_c0_seq1, comp77606_c0_seq1, co…	comp107056_c0_seq1, comp8159_c0_seq1, comp128094_c0_seq1, comp45620_c0_seq1, comp29537_c0_seq1, comp176141_c0_seq1, comp194993_c0_seq1, comp117133_c0_seq1, comp133006_c0_seq1, comp372983_c0_seq1, comp90316_c0_seq1, comp131514_c0_seq1, comp222225_c0_seq1, comp21709_c0_seq1, comp393940_c0_seq1, comp3781_c0_seq1, comp151317_c0_seq1, comp123057_c0_seq1, comp102467_c0_seq1, comp48874_c0_seq1, comp5656…
GO:0030131	clathrin adaptor complex	C	0.00406229	4.8724e-06	7	14	306	8533	over	comp106715_c0_seq1, comp63372_c0_seq1, comp124113_c0_seq1, comp39261_c0_seq1, comp48021_c0_seq1, comp63279_c0_seq1, comp2437_c0_seq1	comp10643_c0_seq1, comp217554_c0_seq1, comp17412_c0_seq1, comp47357_c0_seq1, comp107809_c0_seq1, comp10263_c0_seq1, comp120752_c0_seq1, comp136699_c0_seq1, comp77068_c0_seq1, comp110549_c0_seq1, comp1071_c0_seq1, comp907_c0_seq1, comp18752_c0_seq1, comp12532_c0_seq1
GO:0048475	coated membrane	C	0.00406229	5.17037e-06	12	58	301	8489	over	comp106715_c0_seq1, comp39831_c0_seq1, comp127799_c0_seq1, comp63372_c0_seq1, comp124113_c0_seq1, comp39261_c0_seq1, comp90028_c0_seq1, comp48021_c0_seq1, comp63279_c0_seq1, comp11391_c0_seq1, comp2437_c0_seq1, comp55634_c0_seq1	comp152215_c0_seq1, comp2657_c0_seq1, comp206766_c0_seq1, comp2550_c0_seq1, comp194581_c0_seq1, comp10643_c0_seq1, comp406153_c0_seq1, comp217554_c0_seq1, comp3336_c0_seq1, comp17412_c0_seq1, comp19367_c0_seq1, comp170291_c0_seq1, comp396429_c0_seq1, comp97201_c0_seq1, comp32866_c0_seq1, comp3656_c0_seq1, comp47357_c0_seq1, comp15327_c0_seq1, comp11637_c0_seq1, comp367337_c0_seq1, comp107809_c0_s…
GO:0030117	membrane coat	C	0.00406229	5.17037e-06	12	58	301	8489	over	comp106715_c0_seq1, comp39831_c0_seq1, comp127799_c0_seq1, comp63372_c0_seq1, comp124113_c0_seq1, comp39261_c0_seq1, comp90028_c0_seq1, comp48021_c0_seq1, comp63279_c0_seq1, comp11391_c0_seq1, comp2437_c0_seq1, comp55634_c0_seq1	comp152215_c0_seq1, comp2657_c0_seq1, comp206766_c0_seq1, comp2550_c0_seq1, comp194581_c0_seq1, comp10643_c0_seq1, comp406153_c0_seq1, comp217554_c0_seq1, comp3336_c0_seq1, comp17412_c0_seq1, comp19367_c0_seq1, comp170291_c0_seq1, comp396429_c0_seq1, comp97201_c0_seq1, comp32866_c0_seq1, comp3656_c0_seq1, comp47357_c0_seq1, comp15327_c0_seq1, comp11637_c0_seq1, comp367337_c0_seq1, comp107809_c0_s…
GO:0030118	clathrin coat	C	0.00484075	6.58026e-06	8	22	305	8525	over	comp106715_c0_seq1, comp127799_c0_seq1, comp63372_c0_seq1, comp124113_c0_seq1, comp39261_c0_seq1, comp48021_c0_seq1, comp63279_c0_seq1, comp2437_c0_seq1	comp152215_c0_seq1, comp2657_c0_seq1, comp10643_c0_seq1, comp217554_c0_seq1, comp17412_c0_seq1, comp396429_c0_seq1, comp32866_c0_seq1, comp47357_c0_seq1, comp11637_c0_seq1, comp107809_c0_seq1, comp10263_c0_seq1, comp120752_c0_seq1, comp136699_c0_seq1, comp77068_c0_seq1, comp110549_c0_seq1, comp1071_c0_seq1, comp907_c0_seq1, comp361204_c0_seq1, comp4262_c0_seq1, comp3824_c0_seq1, comp18752_c0_seq1…
GO:0035017	cuticle pattern formation	P	0.00484075	6.93132e-06	7	15	306	8532	over	comp72457_c0_seq1, comp45635_c0_seq1, comp17390_c0_seq1, comp39831_c0_seq1, comp90028_c0_seq1, comp84192_c0_seq1, comp55634_c0_seq1	comp209320_c0_seq1, comp257640_c0_seq1, comp110241_c0_seq1, comp166500_c0_seq1, comp308142_c0_seq1, comp265702_c0_seq1, comp269313_c0_seq1, comp247572_c0_seq1, comp1995_c0_seq1, comp95236_c0_seq1, comp293358_c0_seq1, comp304888_c0_seq1, comp17565_c0_seq1, comp207600_c0_seq1, comp84437_c0_seq1
GO:0045294	alpha-catenin binding	F	0.00491668	7.43114e-06	4	1	309	8546	over	comp39831_c0_seq1, comp44037_c0_seq1, comp90028_c0_seq1, comp55634_c0_seq1	comp96614_c0_seq1
GO:0030182	neuron differentiation	P	0.00506765	8.1154e-06	44	584	269	7963	over	comp21198_c0_seq1, comp72457_c0_seq1, comp22571_c0_seq1, comp24737_c0_seq1, comp24652_c0_seq1, comp44461_c0_seq1, comp51835_c0_seq1, comp19751_c0_seq1, comp45635_c0_seq1, comp17390_c0_seq1, comp87115_c0_seq1, comp39831_c0_seq1, comp63372_c0_seq1, comp99041_c0_seq1, comp40408_c0_seq1, comp54039_c0_seq1, comp69058_c0_seq1, comp58250_c0_seq1, comp49468_c0_seq1, comp71419_c0_seq1, comp39261_c0_seq1, …	comp107056_c0_seq1, comp128094_c0_seq1, comp29537_c0_seq1, comp194993_c0_seq1, comp117133_c0_seq1, comp133006_c0_seq1, comp372983_c0_seq1, comp90316_c0_seq1, comp131514_c0_seq1, comp222225_c0_seq1, comp21709_c0_seq1, comp393940_c0_seq1, comp3781_c0_seq1, comp151317_c0_seq1, comp123057_c0_seq1, comp48874_c0_seq1, comp5656_c0_seq1, comp201285_c0_seq1, comp110685_c0_seq1, comp239247_c0_seq1, comp162…
GO:0030136	clathrin-coated vesicle	C	0.00506765	8.46558e-06	16	110	297	8437	over	comp106715_c0_seq1, comp127799_c0_seq1, comp18582_c0_seq1, comp63372_c0_seq1, comp124113_c0_seq1, comp108721_c0_seq1, comp39261_c0_seq1, comp87775_c0_seq1, comp115669_c0_seq1, comp44887_c0_seq1, comp48021_c0_seq1, comp63279_c0_seq1, comp88173_c0_seq1, comp2437_c0_seq1, comp2411_c0_seq1, comp60017_c0_seq1	comp107056_c0_seq1, comp39695_c0_seq1, comp152215_c0_seq1, comp2657_c0_seq1, comp294818_c0_seq1, comp21043_c0_seq1, comp2897_c0_seq1, comp3510_c0_seq1, comp160530_c0_seq1, comp88879_c0_seq1, comp261702_c0_seq1, comp18675_c0_seq1, comp1044_c0_seq1, comp28768_c0_seq1, comp44644_c0_seq1, comp10643_c0_seq1, comp248889_c0_seq1, comp217554_c0_seq1, comp208392_c0_seq1, comp189808_c0_seq1, comp87408_c0_s…
GO:0016197	endosomal transport	P	0.00569018	9.95816e-06	18	139	295	8408	over	comp51730_c0_seq1, comp67234_c0_seq1, comp67193_c0_seq1, comp18582_c0_seq1, comp63372_c0_seq1, comp31401_c0_seq1, comp667_c0_seq1, comp1848_c0_seq1, comp108721_c0_seq1, comp33674_c0_seq1, comp61379_c0_seq1, comp18095_c0_seq1, comp66086_c0_seq1, comp10783_c0_seq1, comp48021_c0_seq1, comp34253_c0_seq1, comp54567_c0_seq1, comp33296_c0_seq1	comp107056_c0_seq1, comp162981_c0_seq1, comp75419_c0_seq1, comp60148_c0_seq1, comp321891_c0_seq1, comp72871_c0_seq1, comp165898_c0_seq1, comp128924_c0_seq1, comp56693_c0_seq1, comp142794_c0_seq1, comp12308_c0_seq1, comp83702_c0_seq1, comp52892_c0_seq1, comp123155_c0_seq1, comp58026_c0_seq1, comp105022_c0_seq1, comp18675_c0_seq1, comp298047_c0_seq1, comp268295_c0_seq1, comp26366_c0_seq1, comp10981…
GO:0030119	AP-type membrane coat adaptor complex	C	0.00723315	1.32338e-05	7	17	306	8530	over	comp106715_c0_seq1, comp63372_c0_seq1, comp124113_c0_seq1, comp39261_c0_seq1, comp48021_c0_seq1, comp63279_c0_seq1, comp2437_c0_seq1	comp10643_c0_seq1, comp217554_c0_seq1, comp17412_c0_seq1, comp47357_c0_seq1, comp15327_c0_seq1, comp11637_c0_seq1, comp107809_c0_seq1, comp10263_c0_seq1, comp247405_c0_seq1, comp120752_c0_seq1, comp136699_c0_seq1, comp77068_c0_seq1, comp110549_c0_seq1, comp1071_c0_seq1, comp907_c0_seq1, comp18752_c0_seq1, comp12532_c0_seq1
GO:0022008	neurogenesis	P	0.00741334	1.41532e-05	54	800	259	7747	over	comp21198_c0_seq1, comp955_c0_seq1, comp72457_c0_seq1, comp22571_c0_seq1, comp24737_c0_seq1, comp106715_c0_seq1, comp24652_c0_seq1, comp44461_c0_seq1, comp51835_c0_seq1, comp19751_c0_seq1, comp45635_c0_seq1, comp17390_c0_seq1, comp87115_c0_seq1, comp39831_c0_seq1, comp63372_c0_seq1, comp99041_c0_seq1, comp40408_c0_seq1, comp54039_c0_seq1, comp69058_c0_seq1, comp58250_c0_seq1, comp49468_c0_seq1, c…	comp107056_c0_seq1, comp8159_c0_seq1, comp128094_c0_seq1, comp45620_c0_seq1, comp29537_c0_seq1, comp176141_c0_seq1, comp194993_c0_seq1, comp117133_c0_seq1, comp133006_c0_seq1, comp213428_c0_seq1, comp127882_c0_seq1, comp372983_c0_seq1, comp90316_c0_seq1, comp131514_c0_seq1, comp222225_c0_seq1, comp79750_c0_seq1, comp21709_c0_seq1, comp393940_c0_seq1, comp3781_c0_seq1, comp12182_c0_seq1, comp15131…
GO:0030669	clathrin-coated endocytic vesicle membrane	C	0.00829361	1.64935e-05	6	11	307	8536	over	comp106715_c0_seq1, comp63372_c0_seq1, comp39261_c0_seq1, comp48021_c0_seq1, comp63279_c0_seq1, comp2437_c0_seq1	comp2657_c0_seq1, comp10643_c0_seq1, comp217554_c0_seq1, comp32866_c0_seq1, comp47357_c0_seq1, comp107809_c0_seq1, comp10263_c0_seq1, comp907_c0_seq1, comp361204_c0_seq1, comp4262_c0_seq1, comp18752_c0_seq1
GO:0007370	ventral furrow formation	P	0.00999177	2.06655e-05	5	6	308	8541	over	comp45635_c0_seq1, comp17390_c0_seq1, comp39831_c0_seq1, comp90028_c0_seq1, comp55634_c0_seq1	comp155025_c0_seq1, comp4217_c0_seq3, comp4217_c0_seq2, comp214919_c0_seq1, comp286878_c0_seq1, comp1995_c0_seq1
GO:0051960	regulation of nervous system development	P	0.0122548	2.69283e-05	20	181	293	8366	over	comp24652_c0_seq1, comp44461_c0_seq1, comp51835_c0_seq1, comp19751_c0_seq1, comp99041_c0_seq1, comp40408_c0_seq1, comp58250_c0_seq1, comp110520_c0_seq1, comp49468_c0_seq1, comp667_c0_seq1, comp33674_c0_seq1, comp2001_c0_seq1, comp61379_c0_seq1, comp67504_c0_seq1, comp49530_c0_seq1, comp600_c0_seq1, comp84106_c0_seq1, comp2137_c0_seq1, comp33296_c0_seq1, comp2886_c0_seq1	comp176141_c0_seq1, comp117133_c0_seq1, comp393940_c0_seq1, comp151317_c0_seq1, comp201285_c0_seq1, comp257175_c0_seq1, comp179314_c0_seq1, comp128302_c0_seq1, comp231422_c0_seq1, comp321891_c0_seq1, comp127595_c0_seq1, comp70930_c0_seq1, comp37467_c0_seq1, comp206766_c0_seq1, comp175657_c0_seq1, comp278532_c0_seq1, comp194386_c0_seq1, comp107743_c0_seq1, comp15069_c0_seq1, comp4251_c0_seq1, comp…
GO:0030154	cell differentiation	P	0.0122548	2.77817e-05	83	1461	230	7086	over	comp21198_c0_seq1, comp955_c0_seq1, comp72457_c0_seq1, comp22571_c0_seq1, comp51730_c0_seq1, comp24737_c0_seq1, comp106715_c0_seq1, comp67234_c0_seq1, comp50720_c0_seq1, comp24652_c0_seq1, comp44461_c0_seq1, comp51835_c0_seq1, comp19751_c0_seq1, comp1478_c0_seq1, comp45635_c0_seq1, comp132033_c0_seq1, comp17390_c0_seq1, comp87115_c0_seq1, comp39831_c0_seq1, comp14338_c0_seq1, comp63372_c0_seq1, c…	comp72342_c0_seq1, comp107056_c0_seq1, comp8159_c0_seq1, comp40171_c0_seq1, comp128094_c0_seq1, comp62743_c0_seq1, comp45620_c0_seq1, comp29537_c0_seq1, comp30794_c0_seq1, comp186664_c0_seq1, comp326236_c0_seq1, comp396683_c0_seq1, comp176141_c0_seq1, comp103508_c0_seq1, comp194993_c0_seq1, comp117133_c0_seq1, comp133006_c0_seq1, comp213428_c0_seq1, comp127882_c0_seq1, comp292193_c0_seq1, comp105…
GO:0030666	endocytic vesicle membrane	C	0.0122548	2.82707e-05	8	28	305	8519	over	comp106715_c0_seq1, comp63372_c0_seq1, comp39261_c0_seq1, comp87775_c0_seq1, comp10783_c0_seq1, comp48021_c0_seq1, comp63279_c0_seq1, comp2437_c0_seq1	comp2657_c0_seq1, comp10643_c0_seq1, comp217554_c0_seq1, comp1458_c0_seq1, comp2152_c0_seq1, comp3880_c0_seq1, comp190381_c0_seq1, comp366055_c0_seq1, comp1413_c0_seq1, comp4923_c0_seq1, comp32866_c0_seq1, comp47357_c0_seq1, comp107809_c0_seq1, comp10263_c0_seq1, comp334715_c0_seq1, comp615_c0_seq1, comp15395_c0_seq1, comp1735_c0_seq1, comp1514_c0_seq1, comp67565_c0_seq1, comp2494_c0_seq1, comp28…
GO:0007399	nervous system development	P	0.0146449	3.49493e-05	69	1153	244	7394	over	comp21198_c0_seq1, comp955_c0_seq1, comp72457_c0_seq1, comp22571_c0_seq1, comp22871_c0_seq1, comp24737_c0_seq1, comp106715_c0_seq1, comp50720_c0_seq1, comp42959_c0_seq1, comp24652_c0_seq1, comp44461_c0_seq1, comp51835_c0_seq1, comp19751_c0_seq1, comp45635_c0_seq1, comp17390_c0_seq1, comp87115_c0_seq1, comp39831_c0_seq1, comp63372_c0_seq1, comp124828_c0_seq1, comp80159_c0_seq1, comp99041_c0_seq1, …	comp72342_c0_seq1, comp107056_c0_seq1, comp8159_c0_seq1, comp128094_c0_seq1, comp45620_c0_seq1, comp29537_c0_seq1, comp176141_c0_seq1, comp194993_c0_seq1, comp9922_c0_seq1, comp117133_c0_seq1, comp133006_c0_seq1, comp213428_c0_seq1, comp127882_c0_seq1, comp433_c0_seq1, comp372983_c0_seq1, comp90316_c0_seq1, comp56737_c0_seq1, comp131514_c0_seq1, comp222225_c0_seq1, comp79750_c0_seq1, comp21709_c0…
GO:0044459	plasma membrane part	C	0.0161509	4.0462e-05	44	626	269	7921	over	comp72457_c0_seq1, comp24737_c0_seq1, comp106715_c0_seq1, comp108514_c0_seq1, comp1892_c0_seq1, comp39831_c0_seq1, comp18582_c0_seq1, comp63372_c0_seq1, comp59467_c0_seq1, comp57161_c0_seq1, comp1828_c0_seq1, comp58250_c0_seq1, comp104020_c0_seq1, comp87654_c0_seq1, comp24622_c0_seq1, comp1980_c0_seq1, comp108721_c0_seq1, comp37536_c0_seq1, comp71419_c0_seq1, comp77055_c0_seq1, comp108389_c0_seq1…	comp8159_c0_seq1, comp20160_c0_seq1, comp166205_c0_seq1, comp2387_c0_seq1, comp102898_c0_seq1, comp174534_c0_seq1, comp133006_c0_seq1, comp42859_c0_seq1, comp56484_c0_seq1, comp4024_c0_seq1, comp222225_c0_seq1, comp141239_c0_seq1, comp151317_c0_seq1, comp123057_c0_seq1, comp1408_c0_seq1, comp61269_c0_seq1, comp102467_c0_seq1, comp250836_c0_seq1, comp64413_c0_seq1, comp251752_c0_seq1, comp140773_c…
GO:0051234	establishment of localization	P	0.0161509	4.14077e-05	113	2195	200	6352	over	comp74844_c0_seq1, comp72457_c0_seq1, comp22571_c0_seq1, comp51730_c0_seq1, comp24737_c0_seq1, comp106715_c0_seq1, comp84575_c0_seq1, comp67234_c0_seq1, comp67193_c0_seq1, comp67623_c0_seq1, comp82710_c0_seq1, comp108514_c0_seq1, comp44461_c0_seq1, comp48_c0_seq2, comp1478_c0_seq1, comp39831_c0_seq1, comp127799_c0_seq1, comp18582_c0_seq1, comp3618_c0_seq1, comp14338_c0_seq1, comp94081_c0_seq1, co…	comp31596_c0_seq1, comp22354_c0_seq1, comp72342_c0_seq1, comp1601_c0_seq1, comp107056_c0_seq1, comp128094_c0_seq1, comp10002_c0_seq1, comp52891_c0_seq1, comp200673_c0_seq1, comp174646_c0_seq1, comp29537_c0_seq1, comp40903_c0_seq1, comp2387_c0_seq1, comp103508_c0_seq1, comp2498_c0_seq1, comp102898_c0_seq1, comp140277_c0_seq1, comp174534_c0_seq1, comp133006_c0_seq1, comp42859_c0_seq1, comp152215_c0…	comp125650_c0_seq1, comp1071_c0_seq1, comp2574_c0_seq1, comp108286_c0_seq1, comp2942_c0_seq1, comp209888_c0_seq1, comp209106_c0_seq1, comp214659_c0_seq1, comp136066_c0_seq1, comp67567_c0_seq1, comp263508_c0_seq1, comp283967_c0_seq1, comp95236_c0_seq1, comp104148_c0_seq1, comp636_c0_seq1, comp4116_c0_seq1, comp63287_c0_seq1, comp6202_c0_seq1, comp95569_c0_seq1, comp4085_c0_seq1, comp66765_c0_seq1,…
GO:0005914	spot adherens junction	C	0.0161509	4.36823e-05	3	0	310	8547	over	comp39831_c0_seq1, comp90028_c0_seq1, comp55634_c0_seq1
GO:0032509	endosome transport via multivesicular body sorting pathway	P	0.0161509	4.36823e-05	3	0	310	8547	over	comp51730_c0_seq1, comp1848_c0_seq1, comp18095_c0_seq1
GO:0009898	internal side of plasma membrane	C	0.0161995	4.51024e-05	9	40	304	8507	over	comp24737_c0_seq1, comp39831_c0_seq1, comp108389_c0_seq1, comp109992_c0_seq1, comp21182_c0_seq1, comp90028_c0_seq1, comp115669_c0_seq1, comp2437_c0_seq1, comp55634_c0_seq1	comp8159_c0_seq1, comp20160_c0_seq1, comp56484_c0_seq1, comp168931_c0_seq1, comp131786_c0_seq1, comp394952_c0_seq1, comp72677_c0_seq1, comp102661_c0_seq1, comp82325_c0_seq1, comp307428_c0_seq1, comp1172_c0_seq1, comp376275_c0_seq1, comp4106_c0_seq1, comp102774_c0_seq1, comp31313_c0_seq1, comp135686_c0_seq1, comp174683_c0_seq1, comp133523_c0_seq1, comp223908_c0_seq1, comp78681_c0_seq1, comp2279_c0…
GO:0009886	post-embryonic morphogenesis	P	0.0174415	4.99478e-05	16	129	297	8418	over	comp72457_c0_seq1, comp51730_c0_seq1, comp45635_c0_seq1, comp17390_c0_seq1, comp39831_c0_seq1, comp14338_c0_seq1, comp2219_c0_seq1, comp667_c0_seq1, comp56460_c0_seq1, comp30118_c0_seq1, comp61379_c0_seq1, comp50_c0_seq1, comp90028_c0_seq1, comp604_c0_seq1, comp84192_c0_seq1, comp55634_c0_seq1	comp396683_c0_seq1, comp184756_c0_seq1, comp231422_c0_seq1, comp386241_c0_seq1, comp403_c0_seq1, comp736_c0_seq1, comp209320_c0_seq1, comp131452_c0_seq1, comp394952_c0_seq1, comp52892_c0_seq1, comp395338_c0_seq1, comp6126_c0_seq1, comp257640_c0_seq1, comp110241_c0_seq1, comp70181_c0_seq1, comp46838_c0_seq1, comp242495_c0_seq1, comp87664_c0_seq1, comp376275_c0_seq1, comp146023_c0_seq1, comp48014_c…
GO:0006810	transport	P	0.0186743	5.49636e-05	111	2160	202	6387	over	comp74844_c0_seq1, comp72457_c0_seq1, comp22571_c0_seq1, comp51730_c0_seq1, comp24737_c0_seq1, comp106715_c0_seq1, comp84575_c0_seq1, comp67234_c0_seq1, comp67193_c0_seq1, comp67623_c0_seq1, comp82710_c0_seq1, comp108514_c0_seq1, comp44461_c0_seq1, comp1478_c0_seq1, comp39831_c0_seq1, comp127799_c0_seq1, comp18582_c0_seq1, comp3618_c0_seq1, comp14338_c0_seq1, comp94081_c0_seq1, comp63372_c0_seq1,…	comp31596_c0_seq1, comp22354_c0_seq1, comp72342_c0_seq1, comp1601_c0_seq1, comp107056_c0_seq1, comp128094_c0_seq1, comp10002_c0_seq1, comp52891_c0_seq1, comp200673_c0_seq1, comp174646_c0_seq1, comp29537_c0_seq1, comp40903_c0_seq1, comp2387_c0_seq1, comp103508_c0_seq1, comp2498_c0_seq1, comp102898_c0_seq1, comp140277_c0_seq1, comp174534_c0_seq1, comp133006_c0_seq1, comp42859_c0_seq1, comp152215_c0…	comp151696_c0_seq1, comp43529_c0_seq1, comp68371_c0_seq1, comp1676_c0_seq1, comp341513_c0_seq1, comp152643_c0_seq1, comp1787_c0_seq1, comp231673_c0_seq1, comp35985_c0_seq1, comp3873_c0_seq1, comp219279_c0_seq1, comp101742_c0_seq1, comp189213_c0_seq1, comp237349_c0_seq1, comp206891_c0_seq1, comp130772_c0_seq1, comp354015_c0_seq1, comp16810_c0_seq1, comp207375_c0_seq1, comp144187_c0_seq1, comp39099…
GO:0030662	coated vesicle membrane	C	0.0208532	6.32341e-05	12	77	301	8470	over	comp106715_c0_seq1, comp127799_c0_seq1, comp63372_c0_seq1, comp124113_c0_seq1, comp39261_c0_seq1, comp87775_c0_seq1, comp48021_c0_seq1, comp63279_c0_seq1, comp11391_c0_seq1, comp2437_c0_seq1, comp2411_c0_seq1, comp60017_c0_seq1	comp140277_c0_seq1, comp152215_c0_seq1, comp2657_c0_seq1, comp294818_c0_seq1, comp2897_c0_seq1, comp261702_c0_seq1, comp1044_c0_seq1, comp112657_c0_seq1, comp194581_c0_seq1, comp44644_c0_seq1, comp10643_c0_seq1, comp406153_c0_seq1, comp217554_c0_seq1, comp189808_c0_seq1, comp3336_c0_seq1, comp19367_c0_seq1, comp2343_c0_seq1, comp170291_c0_seq1, comp345753_c0_seq1, comp97201_c0_seq1, comp32866_c0_…
GO:0002165	instar larval or pupal development	P	0.0208532	6.48969e-05	17	147	296	8400	over	comp72457_c0_seq1, comp51730_c0_seq1, comp45635_c0_seq1, comp17390_c0_seq1, comp39831_c0_seq1, comp14338_c0_seq1, comp2219_c0_seq1, comp16533_c0_seq1, comp667_c0_seq1, comp56460_c0_seq1, comp30118_c0_seq1, comp61379_c0_seq1, comp50_c0_seq1, comp90028_c0_seq1, comp604_c0_seq1, comp84192_c0_seq1, comp55634_c0_seq1	comp396683_c0_seq1, comp165529_c0_seq1, comp442337_c0_seq1, comp184756_c0_seq1, comp29825_c0_seq1, comp43247_c0_seq1, comp231422_c0_seq1, comp386241_c0_seq1, comp403_c0_seq1, comp102419_c0_seq1, comp736_c0_seq1, comp209320_c0_seq1, comp131452_c0_seq1, comp394952_c0_seq1, comp52892_c0_seq1, comp395338_c0_seq1, comp6126_c0_seq1, comp257640_c0_seq1, comp110241_c0_seq1, comp70181_c0_seq1, comp46838_c…
GO:0048666	neuron development	P	0.0208532	6.63532e-05	38	520	275	8027	over	comp21198_c0_seq1, comp72457_c0_seq1, comp24737_c0_seq1, comp44461_c0_seq1, comp51835_c0_seq1, comp19751_c0_seq1, comp45635_c0_seq1, comp17390_c0_seq1, comp87115_c0_seq1, comp63372_c0_seq1, comp99041_c0_seq1, comp40408_c0_seq1, comp54039_c0_seq1, comp69058_c0_seq1, comp58250_c0_seq1, comp49468_c0_seq1, comp71419_c0_seq1, comp39261_c0_seq1, comp30118_c0_seq1, comp33674_c0_seq1, comp188978_c0_seq1,…	comp107056_c0_seq1, comp128094_c0_seq1, comp29537_c0_seq1, comp194993_c0_seq1, comp133006_c0_seq1, comp372983_c0_seq1, comp90316_c0_seq1, comp131514_c0_seq1, comp222225_c0_seq1, comp393940_c0_seq1, comp3781_c0_seq1, comp151317_c0_seq1, comp123057_c0_seq1, comp5656_c0_seq1, comp201285_c0_seq1, comp110685_c0_seq1, comp239247_c0_seq1, comp162981_c0_seq1, comp63132_c0_seq1, comp257175_c0_seq1, comp39…
GO:0030135	coated vesicle	C	0.0231827	7.56098e-05	17	149	296	8398	over	comp106715_c0_seq1, comp127799_c0_seq1, comp18582_c0_seq1, comp63372_c0_seq1, comp124113_c0_seq1, comp108721_c0_seq1, comp39261_c0_seq1, comp87775_c0_seq1, comp115669_c0_seq1, comp44887_c0_seq1, comp48021_c0_seq1, comp63279_c0_seq1, comp11391_c0_seq1, comp88173_c0_seq1, comp2437_c0_seq1, comp2411_c0_seq1, comp60017_c0_seq1	comp107056_c0_seq1, comp39695_c0_seq1, comp140277_c0_seq1, comp152215_c0_seq1, comp2657_c0_seq1, comp294818_c0_seq1, comp21043_c0_seq1, comp2897_c0_seq1, comp3510_c0_seq1, comp160530_c0_seq1, comp88879_c0_seq1, comp261702_c0_seq1, comp18675_c0_seq1, comp116350_c0_seq1, comp1044_c0_seq1, comp112657_c0_seq1, comp28768_c0_seq1, comp194581_c0_seq1, comp44644_c0_seq1, comp10643_c0_seq1, comp406153_c0_…
GO:0030120	vesicle coat	C	0.0257175	8.59228e-05	9	44	304	8503	over	comp106715_c0_seq1, comp127799_c0_seq1, comp63372_c0_seq1, comp124113_c0_seq1, comp39261_c0_seq1, comp48021_c0_seq1, comp63279_c0_seq1, comp11391_c0_seq1, comp2437_c0_seq1	comp152215_c0_seq1, comp2657_c0_seq1, comp194581_c0_seq1, comp406153_c0_seq1, comp217554_c0_seq1, comp3336_c0_seq1, comp19367_c0_seq1, comp97201_c0_seq1, comp32866_c0_seq1, comp3656_c0_seq1, comp47357_c0_seq1, comp11637_c0_seq1, comp367337_c0_seq1, comp107809_c0_seq1, comp10263_c0_seq1, comp93829_c0_seq1, comp110260_c0_seq1, comp3501_c0_seq1, comp136699_c0_seq1, comp48404_c0_seq1, comp3708_c0_seq…
GO:0023051	regulation of signaling	P	0.0294721	0.000100811	54	863	259	7684	over	comp75329_c0_seq1, comp51730_c0_seq1, comp82710_c0_seq1, comp30430_c0_seq1, comp24652_c0_seq1, comp44461_c0_seq1, comp1478_c0_seq1, comp39831_c0_seq1, comp31401_c0_seq1, comp2219_c0_seq1, comp59467_c0_seq1, comp99041_c0_seq1, comp54039_c0_seq1, comp78463_c0_seq1, comp58250_c0_seq1, comp110520_c0_seq1, comp97251_c0_seq1, comp667_c0_seq1, comp85041_c0_seq1, comp82877_c0_seq1, comp75348_c0_seq1, com…	comp277487_c0_seq1, comp72342_c0_seq1, comp107056_c0_seq1, comp30794_c0_seq1, comp326236_c0_seq1, comp103508_c0_seq1, comp174534_c0_seq1, comp103477_c0_seq1, comp117133_c0_seq1, comp213428_c0_seq1, comp127882_c0_seq1, comp42859_c0_seq1, comp433_c0_seq1, comp56484_c0_seq1, comp51288_c0_seq1, comp131514_c0_seq1, comp194801_c0_seq1, comp86461_c0_seq1, comp252873_c0_seq1, comp259719_c0_seq1, comp2782…
GO:0005768	endosome	C	0.0318294	0.000111407	28	342	285	8205	over	comp75329_c0_seq1, comp67234_c0_seq1, comp67193_c0_seq1, comp18582_c0_seq1, comp63372_c0_seq1, comp31401_c0_seq1, comp124113_c0_seq1, comp57161_c0_seq1, comp99041_c0_seq1, comp58250_c0_seq1, comp87654_c0_seq1, comp1848_c0_seq1, comp108721_c0_seq1, comp37536_c0_seq1, comp108389_c0_seq1, comp33674_c0_seq1, comp18095_c0_seq1, comp66086_c0_seq1, comp10783_c0_seq1, comp54066_c0_seq1, comp48021_c0_seq1…	comp29537_c0_seq1, comp393940_c0_seq1, comp224981_c0_seq1, comp141239_c0_seq1, comp451_c0_seq1, comp250836_c0_seq1, comp291662_c0_seq1, comp124019_c0_seq1, comp75419_c0_seq1, comp187754_c0_seq1, comp2196_c0_seq1, comp60148_c0_seq1, comp321891_c0_seq1, comp203641_c0_seq1, comp266354_c0_seq1, comp37467_c0_seq1, comp39917_c0_seq1, comp113413_c0_seq1, comp104140_c0_seq1, comp150546_c0_seq1, comp28743…
GO:0007560	imaginal disc morphogenesis	P	0.0375239	0.000148782	14	113	299	8434	over	comp72457_c0_seq1, comp51730_c0_seq1, comp45635_c0_seq1, comp17390_c0_seq1, comp39831_c0_seq1, comp14338_c0_seq1, comp2219_c0_seq1, comp56460_c0_seq1, comp30118_c0_seq1, comp50_c0_seq1, comp90028_c0_seq1, comp604_c0_seq1, comp84192_c0_seq1, comp55634_c0_seq1	comp396683_c0_seq1, comp184756_c0_seq1, comp231422_c0_seq1, comp386241_c0_seq1, comp403_c0_seq1, comp736_c0_seq1, comp209320_c0_seq1, comp131452_c0_seq1, comp394952_c0_seq1, comp52892_c0_seq1, comp395338_c0_seq1, comp6126_c0_seq1, comp257640_c0_seq1, comp110241_c0_seq1, comp70181_c0_seq1, comp46838_c0_seq1, comp242495_c0_seq1, comp87664_c0_seq1, comp376275_c0_seq1, comp48014_c0_seq1, comp4217_c0_…
GO:0007163	establishment or maintenance of cell polarity	P	0.0375239	0.000150942	16	143	297	8404	over	comp22571_c0_seq1, comp51730_c0_seq1, comp44461_c0_seq1, comp45635_c0_seq1, comp17390_c0_seq1, comp39831_c0_seq1, comp2219_c0_seq1, comp58250_c0_seq1, comp49468_c0_seq1, comp30118_c0_seq1, comp74714_c0_seq1, comp90028_c0_seq1, comp48021_c0_seq1, comp2137_c0_seq1, comp92602_c0_seq1, comp55634_c0_seq1	comp90316_c0_seq1, comp131514_c0_seq1, comp151317_c0_seq1, comp207172_c0_seq1, comp64413_c0_seq1, comp63132_c0_seq1, comp231422_c0_seq1, comp3480_c0_seq1, comp203641_c0_seq1, comp37467_c0_seq1, comp113413_c0_seq1, comp33808_c0_seq1, comp15151_c0_seq1, comp56790_c0_seq1, comp101363_c0_seq1, comp200230_c0_seq1, comp325883_c0_seq1, comp6126_c0_seq1, comp49232_c0_seq1, comp94614_c0_seq1, comp155025_c…
GO:0038024	cargo receptor activity	F	0.0375239	0.000167269	4	5	309	8542	over	comp3971_c0_seq1, comp61451_c0_seq1, comp600_c0_seq1, comp2886_c0_seq1	comp123683_c0_seq1, comp81688_c0_seq1, comp143939_c0_seq1, comp3279_c0_seq1, comp53958_c0_seq1
GO:0046667	compound eye retinal cell programmed cell death	P	0.0375239	0.000167269	4	5	309	8542	over	comp39831_c0_seq1, comp30118_c0_seq1, comp90028_c0_seq1, comp55634_c0_seq1	comp32866_c0_seq1, comp2393_c0_seq1, comp20695_c0_seq1, comp1995_c0_seq1, comp4262_c0_seq1
GO:0034381	plasma lipoprotein particle clearance	P	0.0375239	0.000168818	5	11	308	8536	over	comp24622_c0_seq1, comp61451_c0_seq1, comp34253_c0_seq1, comp2437_c0_seq1, comp2886_c0_seq1	comp60148_c0_seq1, comp123683_c0_seq1, comp3355_c0_seq1, comp2203_c0_seq1, comp2683_c0_seq1, comp16663_c0_seq1, comp143939_c0_seq1, comp4003_c0_seq2, comp4003_c0_seq1, comp53958_c0_seq1, comp1678_c0_seq1
GO:0007400	neuroblast fate determination	P	0.0375239	0.000170142	3	1	310	8546	over	comp39831_c0_seq1, comp90028_c0_seq1, comp55634_c0_seq1	comp151368_c0_seq1
GO:0014019	neuroblast development	P	0.0375239	0.000170142	3	1	310	8546	over	comp39831_c0_seq1, comp90028_c0_seq1, comp55634_c0_seq1	comp1995_c0_seq1
GO:0090381	regulation of heart induction	P	0.0375239	0.000170142	3	1	310	8546	over	comp39831_c0_seq1, comp90028_c0_seq1, comp55634_c0_seq1	comp1995_c0_seq1
GO:1901320	negative regulation of heart induction	N	0.0375239	0.000170142	3	1	310	8546	over	comp39831_c0_seq1, comp90028_c0_seq1, comp55634_c0_seq1	comp1995_c0_seq1
GO:0016342	catenin complex	C	0.0375239	0.000170142	3	1	310	8546	over	comp39831_c0_seq1, comp90028_c0_seq1, comp55634_c0_seq1	comp336296_c0_seq1
GO:0030057	desmosome	C	0.0375239	0.000170142	3	1	310	8546	over	comp39831_c0_seq1, comp90028_c0_seq1, comp55634_c0_seq1	comp217117_c0_seq1
GO:0003136	negative regulation of heart induction by canonical Wnt receptor signaling pathway	P	0.0375239	0.000170142	3	1	310	8546	over	comp39831_c0_seq1, comp90028_c0_seq1, comp55634_c0_seq1	comp1995_c0_seq1
GO:0003129	heart induction	P	0.0375239	0.000170142	3	1	310	8546	over	comp39831_c0_seq1, comp90028_c0_seq1, comp55634_c0_seq1	comp1995_c0_seq1
GO:0007444	imaginal disc development	P	0.0387984	0.000179008	17	161	296	8386	over	comp72457_c0_seq1, comp51730_c0_seq1, comp44461_c0_seq1, comp45635_c0_seq1, comp17390_c0_seq1, comp39831_c0_seq1, comp14338_c0_seq1, comp2219_c0_seq1, comp56460_c0_seq1, comp53541_c0_seq1, comp30118_c0_seq1, comp49530_c0_seq1, comp50_c0_seq1, comp90028_c0_seq1, comp604_c0_seq1, comp84192_c0_seq1, comp55634_c0_seq1	comp396683_c0_seq1, comp4024_c0_seq1, comp442337_c0_seq1, comp114152_c0_seq1, comp34803_c0_seq1, comp184756_c0_seq1, comp7646_c0_seq1, comp231422_c0_seq1, comp386241_c0_seq1, comp403_c0_seq1, comp736_c0_seq1, comp4296_c0_seq1, comp209320_c0_seq1, comp131452_c0_seq1, comp394952_c0_seq1, comp52892_c0_seq1, comp395338_c0_seq1, comp6126_c0_seq1, comp257640_c0_seq1, comp77683_c0_seq1, comp15676_c0_seq…
GO:0019897	extrinsic to plasma membrane	C	0.0389245	0.000184004	7	28	306	8519	over	comp24737_c0_seq1, comp39831_c0_seq1, comp109992_c0_seq1, comp21182_c0_seq1, comp90028_c0_seq1, comp115669_c0_seq1, comp55634_c0_seq1	comp8159_c0_seq1, comp56484_c0_seq1, comp131786_c0_seq1, comp394952_c0_seq1, comp72677_c0_seq1, comp102661_c0_seq1, comp376275_c0_seq1, comp135686_c0_seq1, comp174683_c0_seq1, comp133523_c0_seq1, comp223908_c0_seq1, comp141866_c0_seq1, comp78681_c0_seq1, comp2279_c0_seq1, comp154530_c0_seq1, comp198527_c0_seq1, comp4222_c0_seq1, comp163565_c0_seq1, comp6754_c0_seq1, comp242485_c0_seq1, comp135819…
GO:0045334	clathrin-coated endocytic vesicle	C	0.0389245	0.000185782	6	19	307	8528	over	comp106715_c0_seq1, comp63372_c0_seq1, comp39261_c0_seq1, comp48021_c0_seq1, comp63279_c0_seq1, comp2437_c0_seq1	comp2657_c0_seq1, comp294818_c0_seq1, comp10643_c0_seq1, comp217554_c0_seq1, comp345753_c0_seq1, comp32866_c0_seq1, comp47357_c0_seq1, comp107809_c0_seq1, comp10263_c0_seq1, comp272110_c0_seq1, comp80391_c0_seq1, comp20773_c0_seq1, comp75428_c0_seq1, comp390708_c0_seq1, comp257567_c0_seq1, comp907_c0_seq1, comp361204_c0_seq1, comp4262_c0_seq1, comp18752_c0_seq1
GO:0048563	post-embryonic organ morphogenesis	P	0.0393456	0.000190922	14	116	299	8431	over	comp72457_c0_seq1, comp51730_c0_seq1, comp45635_c0_seq1, comp17390_c0_seq1, comp39831_c0_seq1, comp14338_c0_seq1, comp2219_c0_seq1, comp56460_c0_seq1, comp30118_c0_seq1, comp50_c0_seq1, comp90028_c0_seq1, comp604_c0_seq1, comp84192_c0_seq1, comp55634_c0_seq1	comp396683_c0_seq1, comp184756_c0_seq1, comp231422_c0_seq1, comp386241_c0_seq1, comp403_c0_seq1, comp736_c0_seq1, comp209320_c0_seq1, comp131452_c0_seq1, comp394952_c0_seq1, comp52892_c0_seq1, comp395338_c0_seq1, comp6126_c0_seq1, comp257640_c0_seq1, comp110241_c0_seq1, comp70181_c0_seq1, comp46838_c0_seq1, comp242495_c0_seq1, comp87664_c0_seq1, comp376275_c0_seq1, comp48014_c0_seq1, comp4217_c0_…
GO:0048749	compound eye development	P	0.0407617	0.000201036	10	62	303	8485	over	comp22571_c0_seq1, comp44461_c0_seq1, comp45635_c0_seq1, comp17390_c0_seq1, comp39831_c0_seq1, comp1848_c0_seq1, comp53541_c0_seq1, comp30118_c0_seq1, comp90028_c0_seq1, comp55634_c0_seq1	comp90316_c0_seq1, comp63132_c0_seq1, comp34803_c0_seq1, comp184756_c0_seq1, comp278532_c0_seq1, comp394952_c0_seq1, comp52892_c0_seq1, comp70181_c0_seq1, comp46838_c0_seq1, comp51834_c0_seq1, comp386798_c0_seq1, comp4217_c0_seq3, comp4217_c0_seq2, comp209800_c0_seq1, comp3002_c0_seq1, comp30033_c0_seq1, comp182338_c0_seq1, comp267622_c0_seq1, comp32866_c0_seq1, comp138383_c0_seq1, comp151368_c0_…
GO:0005905	coated pit	C	0.0417929	0.000209446	8	39	305	8508	over	comp106715_c0_seq1, comp127799_c0_seq1, comp63372_c0_seq1, comp108721_c0_seq1, comp39261_c0_seq1, comp48021_c0_seq1, comp63279_c0_seq1, comp2437_c0_seq1	comp152215_c0_seq1, comp199310_c0_seq1, comp294818_c0_seq1, comp56693_c0_seq1, comp83702_c0_seq1, comp105022_c0_seq1, comp10643_c0_seq1, comp217554_c0_seq1, comp50904_c0_seq1, comp186045_c0_seq1, comp345753_c0_seq1, comp32866_c0_seq1, comp47357_c0_seq1, comp107809_c0_seq1, comp10263_c0_seq1, comp94267_c0_seq1, comp247405_c0_seq1, comp3883_c0_seq1, comp133827_c0_seq1, comp272110_c0_seq1, comp12971…
GO:0044707	single-multicellular organism proces	N	0.043675	0.000222353	144	3076	169	5471	over	comp21198_c0_seq1, comp74844_c0_seq1, comp55079_c0_seq1, comp955_c0_seq1, comp72457_c0_seq1, comp22571_c0_seq1, comp22601_c0_seq1, comp51730_c0_seq1, comp22871_c0_seq1, comp24737_c0_seq1, comp106715_c0_seq1, comp67234_c0_seq1, comp50720_c0_seq1, comp42959_c0_seq1, comp82710_c0_seq1, comp24652_c0_seq1, comp79978_c0_seq1, comp44461_c0_seq1, comp51835_c0_seq1, comp19751_c0_seq1, comp1478_c0_seq1, co…	comp72342_c0_seq1, comp1601_c0_seq1, comp107056_c0_seq1, comp8159_c0_seq1, comp126407_c0_seq1, comp339394_c0_seq1, comp40171_c0_seq1, comp128094_c0_seq1, comp10002_c0_seq1, comp62743_c0_seq1, comp45620_c0_seq1, comp29537_c0_seq1, comp169204_c0_seq1, comp21552_c0_seq1, comp30794_c0_seq1, comp40903_c0_seq1, comp186664_c0_seq1, comp326236_c0_seq1, comp396683_c0_seq1, comp176141_c0_seq1, comp2387_c0_…	comp88839_c0_seq1, comp225519_c0_seq1, comp40833_c0_seq1, comp20232_c0_seq1, comp333931_c0_seq1, comp54600_c0_seq1, comp40020_c0_seq1, comp194697_c0_seq1, comp77146_c0_seq1, comp143459_c0_seq1, comp75428_c0_seq1, comp128165_c0_seq1, comp336355_c0_seq1, comp1289_c0_seq1, comp164865_c0_seq1, comp187763_c0_seq1, comp125166_c0_seq1, comp255576_c0_seq1, comp251887_c0_seq1, comp77594_c0_seq1, comp3628_…
GO:0032501	multicellular organismal process	P	0.046616	0.000241034	144	3081	169	5466	over	comp21198_c0_seq1, comp74844_c0_seq1, comp55079_c0_seq1, comp955_c0_seq1, comp72457_c0_seq1, comp22571_c0_seq1, comp22601_c0_seq1, comp51730_c0_seq1, comp22871_c0_seq1, comp24737_c0_seq1, comp106715_c0_seq1, comp67234_c0_seq1, comp50720_c0_seq1, comp42959_c0_seq1, comp82710_c0_seq1, comp24652_c0_seq1, comp79978_c0_seq1, comp44461_c0_seq1, comp51835_c0_seq1, comp19751_c0_seq1, comp1478_c0_seq1, co…	comp72342_c0_seq1, comp1601_c0_seq1, comp107056_c0_seq1, comp8159_c0_seq1, comp126407_c0_seq1, comp339394_c0_seq1, comp40171_c0_seq1, comp128094_c0_seq1, comp10002_c0_seq1, comp62743_c0_seq1, comp45620_c0_seq1, comp29537_c0_seq1, comp169204_c0_seq1, comp21552_c0_seq1, comp30794_c0_seq1, comp40903_c0_seq1, comp186664_c0_seq1, comp326236_c0_seq1, comp396683_c0_seq1, comp176141_c0_seq1, comp2387_c0_…	comp20006_c0_seq1, comp259266_c0_seq1, comp51824_c0_seq1, comp88839_c0_seq1, comp225519_c0_seq1, comp40833_c0_seq1, comp20232_c0_seq1, comp333931_c0_seq1, comp54600_c0_seq1, comp40020_c0_seq1, comp194697_c0_seq1, comp77146_c0_seq1, comp143459_c0_seq1, comp75428_c0_seq1, comp128165_c0_seq1, comp336355_c0_seq1, comp1289_c0_seq1, comp164865_c0_seq1, comp187763_c0_seq1, comp125166_c0_seq1, comp255576…
GO:0048869	cellular developmental process	P	0.0467895	0.000245653	84	1582	229	6965	over	comp21198_c0_seq1, comp955_c0_seq1, comp72457_c0_seq1, comp22571_c0_seq1, comp51730_c0_seq1, comp24737_c0_seq1, comp106715_c0_seq1, comp67234_c0_seq1, comp50720_c0_seq1, comp24652_c0_seq1, comp44461_c0_seq1, comp51835_c0_seq1, comp19751_c0_seq1, comp1478_c0_seq1, comp45635_c0_seq1, comp132033_c0_seq1, comp17390_c0_seq1, comp87115_c0_seq1, comp39831_c0_seq1, comp14338_c0_seq1, comp63372_c0_seq1, c…	comp72342_c0_seq1, comp107056_c0_seq1, comp80192_c0_seq1, comp8159_c0_seq1, comp40171_c0_seq1, comp128094_c0_seq1, comp62743_c0_seq1, comp45620_c0_seq1, comp29537_c0_seq1, comp30794_c0_seq1, comp186664_c0_seq1, comp326236_c0_seq1, comp396683_c0_seq1, comp176141_c0_seq1, comp103508_c0_seq1, comp194993_c0_seq1, comp103477_c0_seq1, comp117133_c0_seq1, comp133006_c0_seq1, comp213428_c0_seq1, comp1278…

## Sheet: M. nov sp 2 Arthur
Species	Direction of Gene Regulation	Number of sig contigs	Number of seq in Fisher's*	Number of results**
Micrarchus nov sp 2 (Mt. Arthur)	Cold	828	80	4
Micrarchus nov sp 2 (Mt. Arthur)	Control	781	102	1
Direction of regulation:	COLD
GO-ID	Term	Category	FDR	P-Value	#Test	#Ref	#notAnnotTest	#notAnnotRef	Over/Under	TestSeqs	RefSeqs
GO:0016676	oxidoreductase activity, acting on a heme group of donors, oxygen as acceptor	F	0.0259555	6.12527e-06	4	16	76	12823	over	comp30205_c0_seq1, comp9258_c0_seq1, comp21119_c0_seq1, comp47176_c0_seq1	comp2175_c0_seq1, comp364401_c0_seq1, comp3234_c0_seq1, comp9145_c0_seq2, comp9145_c0_seq1, comp6946_c0_seq1, comp6590_c0_seq2, comp1977_c0_seq1, comp30146_c0_seq1, comp53642_c0_seq1, comp184799_c0_seq1, comp9145_c0_seq11, comp9145_c0_seq10, comp9181_c0_seq1, comp42484_c0_seq1, comp3027_c0_seq1
GO:0016675	oxidoreductase activity, acting on a heme group of donors	F	0.0259555	6.12527e-06	4	16	76	12823	over	comp30205_c0_seq1, comp9258_c0_seq1, comp21119_c0_seq1, comp47176_c0_seq1	comp2175_c0_seq1, comp364401_c0_seq1, comp3234_c0_seq1, comp9145_c0_seq2, comp9145_c0_seq1, comp6946_c0_seq1, comp6590_c0_seq2, comp1977_c0_seq1, comp30146_c0_seq1, comp53642_c0_seq1, comp184799_c0_seq1, comp9145_c0_seq11, comp9145_c0_seq10, comp9181_c0_seq1, comp42484_c0_seq1, comp3027_c0_seq1
GO:0004129	cytochrome-c oxidase activity	F	0.0259555	6.12527e-06	4	16	76	12823	over	comp30205_c0_seq1, comp9258_c0_seq1, comp21119_c0_seq1, comp47176_c0_seq1	comp2175_c0_seq1, comp364401_c0_seq1, comp3234_c0_seq1, comp9145_c0_seq2, comp9145_c0_seq1, comp6946_c0_seq1, comp6590_c0_seq2, comp1977_c0_seq1, comp30146_c0_seq1, comp53642_c0_seq1, comp184799_c0_seq1, comp9145_c0_seq11, comp9145_c0_seq10, comp9181_c0_seq1, comp42484_c0_seq1, comp3027_c0_seq1
GO:0015002	heme-copper terminal oxidase activity	F	0.0259555	7.53097e-06	4	17	76	12822	over	comp30205_c0_seq1, comp9258_c0_seq1, comp21119_c0_seq1, comp47176_c0_seq1	comp9188_c0_seq1, comp2175_c0_seq1, comp364401_c0_seq1, comp3234_c0_seq1, comp9145_c0_seq2, comp9145_c0_seq1, comp6946_c0_seq1, comp6590_c0_seq2, comp1977_c0_seq1, comp30146_c0_seq1, comp53642_c0_seq1, comp184799_c0_seq1, comp9145_c0_seq11, comp9145_c0_seq10, comp9181_c0_seq1, comp42484_c0_seq1, comp3027_c0_seq1
Direction of regulation:	CONTROL
GO-ID	Term	Category	FDR	P-Value	#Test	#Ref	#notAnnotTest	#notAnnotRef	Over/Under	TestSeqs	RefSeqs
GO:0042302	structural constituent of cuticle	F	2.16219e-05	1.56839e-09	6	10	96	12807	over	comp1887_c0_seq1, comp10379_c0_seq1, comp3794_c0_seq1, comp32429_c0_seq1, comp3098_c0_seq1, comp58198_c0_seq1	comp553209_c0_seq1, comp11252_c0_seq1, comp142496_c0_seq1, comp175808_c0_seq1, comp6260_c0_seq1, comp8722_c0_seq4, comp2525_c0_seq1, comp133960_c0_seq1, comp5866_c0_seq1, comp51917_c0_seq1

## Sheet: M. nov sp 2 Sewell
Species	Direction of Gene Regulation	Number of sig contigs	Number of seq in Fisher's*	Number of results**
Micrarchus nov sp 2 (Sewell)	Cold	8143	2827	117
Micrarchus nov sp 2 (Sewell)	Control	9348	992	624
Direction of regulation:	COLD
GO-ID	Term	Category	FDR	P-Value	#Test	#Ref	#notAnnotTest	#notAnnotRef	Over/Under	TestSeqs	RefSeqs	Additional contigs from RefSeqs, when excel cell was full
GO:0003735	structural constituent of ribosome	F	6.35564e-34	4.82145e-38	93	20	2734	8559	over	comp31102_c0_seq1, comp7234_c0_seq1, comp30792_c0_seq1, comp4992_c0_seq1, comp5570_c0_seq1, comp4746_c0_seq1, comp33583_c0_seq1, comp1386_c0_seq1, comp2501_c0_seq1, comp4699_c0_seq1, comp58017_c0_seq1, comp4708_c0_seq1, comp4999_c0_seq1, comp6178_c0_seq1, comp4686_c0_seq1, comp48637_c0_seq1, comp5177_c0_seq1, comp1758_c0_seq1, comp5014_c0_seq1, comp5436_c0_seq1, comp5401_c0_seq1, comp1700_c0_seq1…	comp5292_c0_seq1, comp4522_c0_seq1, comp16721_c0_seq1, comp33287_c0_seq1, comp47200_c0_seq1, comp11450_c0_seq1, comp6004_c0_seq1, comp5296_c0_seq1, comp33993_c0_seq1, comp4431_c0_seq1, comp4957_c0_seq1, comp5093_c0_seq1, comp5045_c0_seq1, comp4500_c0_seq1, comp5844_c0_seq1, comp1468_c0_seq1, comp5877_c0_seq1, comp5078_c0_seq1, comp5606_c0_seq1, comp28670_c0_seq1
GO:0005840	ribosome	C	1.17089e-30	1.7765e-34	127	64	2700	8515	over	comp31102_c0_seq1, comp122224_c0_seq1, comp7234_c0_seq1, comp30792_c0_seq1, comp4992_c0_seq1, comp15668_c0_seq1, comp5570_c0_seq1, comp4746_c0_seq1, comp4810_c0_seq1, comp1120_c0_seq1, comp33583_c0_seq1, comp1386_c0_seq1, comp2501_c0_seq1, comp4699_c0_seq1, comp58017_c0_seq1, comp4708_c0_seq1, comp4999_c0_seq1, comp1564_c0_seq1, comp6178_c0_seq1, comp34233_c0_seq1, comp148266_c0_seq1, comp4941_c0…	comp329350_c0_seq1, comp175561_c0_seq1, comp5292_c0_seq1, comp231151_c0_seq1, comp27375_c0_seq1, comp355922_c0_seq1, comp37689_c0_seq1, comp43807_c0_seq1, comp41835_c0_seq1, comp4522_c0_seq1, comp279321_c0_seq1, comp45797_c0_seq1, comp102756_c0_seq1, comp16721_c0_seq1, comp142972_c0_seq1, comp236412_c0_seq1, comp235897_c0_seq1, comp33287_c0_seq1, comp47200_c0_seq1, comp481580_c0_seq1, comp311260_…
GO:0044391	ribosomal subunit	C	2.1987e-30	5.00387e-34	95	29	2732	8550	over	comp31102_c0_seq1, comp122224_c0_seq1, comp7234_c0_seq1, comp30792_c0_seq1, comp4992_c0_seq1, comp15668_c0_seq1, comp5570_c0_seq1, comp4746_c0_seq1, comp1120_c0_seq1, comp33583_c0_seq1, comp1386_c0_seq1, comp2501_c0_seq1, comp4699_c0_seq1, comp58017_c0_seq1, comp4708_c0_seq1, comp4999_c0_seq1, comp6178_c0_seq1, comp4941_c0_seq1, comp4686_c0_seq1, comp48637_c0_seq1, comp5177_c0_seq1, comp1758_c0_s…	comp5292_c0_seq1, comp37689_c0_seq1, comp43807_c0_seq1, comp4522_c0_seq1, comp45797_c0_seq1, comp16721_c0_seq1, comp33287_c0_seq1, comp47200_c0_seq1, comp311260_c0_seq1, comp11450_c0_seq1, comp6004_c0_seq1, comp5296_c0_seq1, comp33993_c0_seq1, comp4431_c0_seq1, comp4957_c0_seq1, comp5093_c0_seq1, comp5045_c0_seq1, comp4500_c0_seq1, comp82159_c0_seq1, comp169759_c0_seq1, comp5844_c0_seq1, comp1468…
GO:0030529	ribonucleoprotein complex	C	2.36191e-24	7.16706e-28	299	394	2528	8185	over	comp51_c0_seq1, comp30524_c0_seq1, comp192315_c0_seq1, comp32387_c0_seq1, comp186343_c0_seq1, comp62339_c0_seq1, comp31102_c0_seq1, comp2069_c0_seq1, comp122224_c0_seq1, comp7234_c0_seq1, comp30792_c0_seq1, comp97933_c0_seq1, comp4992_c0_seq1, comp15668_c0_seq1, comp5570_c0_seq1, comp127815_c0_seq1, comp86858_c0_seq1, comp100567_c0_seq1, comp4746_c0_seq1, comp60007_c0_seq1, comp104059_c0_seq1, co…	comp189184_c0_seq1, comp187834_c0_seq1, comp329350_c0_seq1, comp269640_c0_seq1, comp57397_c0_seq1, comp261445_c0_seq1, comp175561_c0_seq1, comp268037_c0_seq1, comp59850_c0_seq1, comp289922_c0_seq1, comp139022_c0_seq1, comp175576_c0_seq1, comp5292_c0_seq1, comp150150_c0_seq1, comp231151_c0_seq1, comp1744_c0_seq1, comp127018_c0_seq1, comp154188_c0_seq1, comp174344_c0_seq1, comp27375_c0_seq1, comp11…
GO:0015934	large ribosomal subunit	C	5.30457e-22	2.01205e-25	61	13	2766	8566	over	comp31102_c0_seq1, comp122224_c0_seq1, comp7234_c0_seq1, comp30792_c0_seq1, comp5570_c0_seq1, comp4746_c0_seq1, comp1120_c0_seq1, comp33583_c0_seq1, comp1386_c0_seq1, comp4699_c0_seq1, comp4708_c0_seq1, comp6178_c0_seq1, comp48637_c0_seq1, comp5177_c0_seq1, comp1758_c0_seq1, comp5436_c0_seq1, comp5001_c0_seq1, comp2041_c0_seq1, comp4776_c0_seq1, comp36991_c0_seq1, comp4929_c0_seq1, comp4763_c0_se…	comp43807_c0_seq1, comp4522_c0_seq1, comp45797_c0_seq1, comp16721_c0_seq1, comp33287_c0_seq1, comp47200_c0_seq1, comp11450_c0_seq1, comp5296_c0_seq1, comp4957_c0_seq1, comp169759_c0_seq1, comp154887_c0_seq1, comp5606_c0_seq1, comp28670_c0_seq1
GO:0022626	cytosolic ribosome	C	7.8148e-19	3.55703e-22	66	24	2761	8555	over	comp122224_c0_seq1, comp7234_c0_seq1, comp4992_c0_seq1, comp5570_c0_seq1, comp4746_c0_seq1, comp1386_c0_seq1, comp4699_c0_seq1, comp4708_c0_seq1, comp4999_c0_seq1, comp6178_c0_seq1, comp4686_c0_seq1, comp5177_c0_seq1, comp1758_c0_seq1, comp16573_c0_seq1, comp5436_c0_seq1, comp5001_c0_seq1, comp6800_c0_seq1, comp4776_c0_seq1, comp5214_c0_seq1, comp4950_c0_seq1, comp5145_c0_seq1, comp5445_c0_seq1, …	comp5292_c0_seq1, comp41835_c0_seq1, comp4522_c0_seq1, comp11450_c0_seq1, comp6004_c0_seq1, comp5296_c0_seq1, comp4431_c0_seq1, comp4957_c0_seq1, comp280229_c0_seq1, comp5093_c0_seq1, comp5045_c0_seq1, comp4500_c0_seq1, comp169759_c0_seq1, comp5844_c0_seq1, comp1468_c0_seq1, comp5877_c0_seq1, comp133133_c0_seq1, comp154887_c0_seq1, comp287962_c0_seq1, comp5606_c0_seq1, comp63752_c0_seq1, comp2505…
GO:0006614	SRP-dependent cotranslational protein targeting to membrane	P	2.41409e-18	1.28195e-21	62	21	2765	8558	over	comp7234_c0_seq1, comp4992_c0_seq1, comp5570_c0_seq1, comp4746_c0_seq1, comp2327_c0_seq1, comp8469_c0_seq1, comp1386_c0_seq1, comp4699_c0_seq1, comp4708_c0_seq1, comp4999_c0_seq1, comp6178_c0_seq1, comp4686_c0_seq1, comp2713_c0_seq1, comp5177_c0_seq1, comp1758_c0_seq1, comp5436_c0_seq1, comp77463_c0_seq1, comp6800_c0_seq1, comp9505_c0_seq1, comp4776_c0_seq1, comp5214_c0_seq1, comp39405_c0_seq1, c…	comp216269_c0_seq1, comp2980_c0_seq1, comp2615_c0_seq1, comp5296_c0_seq1, comp4431_c0_seq1, comp2713_c0_seq2, comp4957_c0_seq1, comp10137_c0_seq1, comp19627_c0_seq1, comp240178_c0_seq1, comp5093_c0_seq1, comp208526_c0_seq1, comp4500_c0_seq1, comp10045_c0_seq1, comp23838_c0_seq1, comp5844_c0_seq1, comp5877_c0_seq1, comp280811_c0_seq1, comp176758_c0_seq1, comp5606_c0_seq1, comp2896_c0_seq1
GO:0006412	translation	P	2.77188e-18	1.68222e-21	223	289	2604	8290	over	comp61481_c0_seq1, comp32387_c0_seq1, comp186343_c0_seq1, comp62339_c0_seq1, comp31102_c0_seq1, comp2069_c0_seq1, comp122224_c0_seq1, comp7234_c0_seq1, comp30792_c0_seq1, comp191209_c0_seq1, comp4992_c0_seq1, comp37469_c0_seq1, comp5570_c0_seq1, comp154254_c0_seq1, comp4746_c0_seq1, comp7724_c0_seq1, comp161400_c0_seq1, comp33583_c0_seq1, comp19623_c0_seq1, comp50393_c0_seq1, comp2327_c0_seq1, co…	comp261923_c0_seq1, comp71700_c0_seq1, comp139022_c0_seq1, comp104297_c0_seq1, comp5292_c0_seq1, comp231151_c0_seq1, comp234740_c0_seq1, comp13370_c0_seq1, comp175736_c0_seq1, comp3366_c0_seq1, comp5563_c0_seq1, comp473835_c0_seq1, comp134100_c0_seq1, comp231422_c0_seq1, comp355922_c0_seq1, comp3733_c0_seq1, comp199707_c0_seq1, comp196198_c0_seq1, comp345050_c0_seq1, comp491333_c0_seq1, comp36918…
GO:0006613	cotranslational protein targeting to membrane	P	4.4587e-18	3.72065e-21	62	22	2765	8557	over	comp7234_c0_seq1, comp4992_c0_seq1, comp5570_c0_seq1, comp4746_c0_seq1, comp2327_c0_seq1, comp8469_c0_seq1, comp1386_c0_seq1, comp4699_c0_seq1, comp4708_c0_seq1, comp4999_c0_seq1, comp6178_c0_seq1, comp4686_c0_seq1, comp2713_c0_seq1, comp5177_c0_seq1, comp1758_c0_seq1, comp5436_c0_seq1, comp77463_c0_seq1, comp6800_c0_seq1, comp9505_c0_seq1, comp4776_c0_seq1, comp5214_c0_seq1, comp39405_c0_seq1, c…	comp216269_c0_seq1, comp2980_c0_seq1, comp2615_c0_seq1, comp5296_c0_seq1, comp4431_c0_seq1, comp2713_c0_seq2, comp4957_c0_seq1, comp10137_c0_seq1, comp19627_c0_seq1, comp240178_c0_seq1, comp5093_c0_seq1, comp208526_c0_seq1, comp4500_c0_seq1, comp10045_c0_seq1, comp23838_c0_seq1, comp5844_c0_seq1, comp5877_c0_seq1, comp280811_c0_seq1, comp176758_c0_seq1, comp5606_c0_seq1, comp48331_c0_seq1, comp28…
GO:0045047	protein targeting to ER	P	4.4587e-18	3.72065e-21	62	22	2765	8557	over	comp7234_c0_seq1, comp4992_c0_seq1, comp5570_c0_seq1, comp4746_c0_seq1, comp2327_c0_seq1, comp8469_c0_seq1, comp1386_c0_seq1, comp4699_c0_seq1, comp4708_c0_seq1, comp4999_c0_seq1, comp6178_c0_seq1, comp4686_c0_seq1, comp2713_c0_seq1, comp5177_c0_seq1, comp1758_c0_seq1, comp5436_c0_seq1, comp77463_c0_seq1, comp6800_c0_seq1, comp9505_c0_seq1, comp4776_c0_seq1, comp5214_c0_seq1, comp39405_c0_seq1, c…	comp216269_c0_seq1, comp2980_c0_seq1, comp20846_c0_seq1, comp2615_c0_seq1, comp5296_c0_seq1, comp4431_c0_seq1, comp2713_c0_seq2, comp4957_c0_seq1, comp10137_c0_seq1, comp19627_c0_seq1, comp240178_c0_seq1, comp5093_c0_seq1, comp208526_c0_seq1, comp4500_c0_seq1, comp10045_c0_seq1, comp23838_c0_seq1, comp5844_c0_seq1, comp5877_c0_seq1, comp280811_c0_seq1, comp176758_c0_seq1, comp5606_c0_seq1, comp28…
GO:0072599	establishment of protein localization in endoplasmic reticulum	P	4.4587e-18	3.72065e-21	62	22	2765	8557	over	comp7234_c0_seq1, comp4992_c0_seq1, comp5570_c0_seq1, comp4746_c0_seq1, comp2327_c0_seq1, comp8469_c0_seq1, comp1386_c0_seq1, comp4699_c0_seq1, comp4708_c0_seq1, comp4999_c0_seq1, comp6178_c0_seq1, comp4686_c0_seq1, comp2713_c0_seq1, comp5177_c0_seq1, comp1758_c0_seq1, comp5436_c0_seq1, comp77463_c0_seq1, comp6800_c0_seq1, comp9505_c0_seq1, comp4776_c0_seq1, comp5214_c0_seq1, comp39405_c0_seq1, c…	comp216269_c0_seq1, comp2980_c0_seq1, comp20846_c0_seq1, comp2615_c0_seq1, comp5296_c0_seq1, comp4431_c0_seq1, comp2713_c0_seq2, comp4957_c0_seq1, comp10137_c0_seq1, comp19627_c0_seq1, comp240178_c0_seq1, comp5093_c0_seq1, comp208526_c0_seq1, comp4500_c0_seq1, comp10045_c0_seq1, comp23838_c0_seq1, comp5844_c0_seq1, comp5877_c0_seq1, comp280811_c0_seq1, comp176758_c0_seq1, comp5606_c0_seq1, comp28…
GO:0006413	translational initiation	P	1.05419e-16	9.59661e-20	81	49	2746	8530	over	comp61481_c0_seq1, comp2069_c0_seq1, comp7234_c0_seq1, comp4992_c0_seq1, comp5570_c0_seq1, comp4746_c0_seq1, comp19623_c0_seq1, comp1386_c0_seq1, comp4699_c0_seq1, comp4708_c0_seq1, comp4999_c0_seq1, comp63307_c0_seq1, comp6178_c0_seq1, comp3564_c0_seq1, comp4686_c0_seq1, comp5177_c0_seq1, comp1758_c0_seq1, comp2882_c0_seq1, comp5436_c0_seq1, comp3077_c0_seq1, comp33991_c0_seq1, comp3400_c0_seq1,…	comp234740_c0_seq1, comp13370_c0_seq1, comp5563_c0_seq1, comp36918_c0_seq1, comp241740_c0_seq1, comp19557_c0_seq1, comp379880_c0_seq1, comp218067_c0_seq1, comp1380_c0_seq1, comp19561_c0_seq1, comp15104_c0_seq1, comp7519_c0_seq1, comp9640_c0_seq1, comp2998_c0_seq1, comp439833_c0_seq1, comp82057_c0_seq1, comp6004_c0_seq1, comp2873_c0_seq1, comp5296_c0_seq1, comp4431_c0_seq1, comp168092_c0_seq1, com…
GO:0022625	cytosolic large ribosomal subunit	C	3.6684e-16	3.61775e-19	42	7	2785	8572	over	comp122224_c0_seq1, comp7234_c0_seq1, comp5570_c0_seq1, comp4746_c0_seq1, comp1386_c0_seq1, comp4699_c0_seq1, comp4708_c0_seq1, comp6178_c0_seq1, comp5177_c0_seq1, comp1758_c0_seq1, comp5436_c0_seq1, comp5001_c0_seq1, comp4776_c0_seq1, comp4929_c0_seq1, comp4763_c0_seq1, comp4935_c0_seq1, comp5004_c0_seq1, comp4994_c0_seq1, comp1940_c0_seq1, comp5049_c0_seq1, comp1476_c0_seq1, comp5113_c0_seq1, c…	comp4522_c0_seq1, comp11450_c0_seq1, comp5296_c0_seq1, comp4957_c0_seq1, comp169759_c0_seq1, comp154887_c0_seq1, comp5606_c0_seq1
GO:0006415	translational termination	P	9.85988e-15	1.04717e-17	52	19	2775	8560	over	comp7234_c0_seq1, comp4992_c0_seq1, comp5570_c0_seq1, comp4746_c0_seq1, comp1386_c0_seq1, comp4699_c0_seq1, comp4708_c0_seq1, comp4999_c0_seq1, comp6178_c0_seq1, comp4686_c0_seq1, comp5177_c0_seq1, comp1758_c0_seq1, comp5436_c0_seq1, comp241089_c0_seq1, comp6800_c0_seq1, comp4776_c0_seq1, comp5214_c0_seq1, comp4950_c0_seq1, comp5145_c0_seq1, comp5445_c0_seq1, comp4763_c0_seq1, comp4935_c0_seq1, c…	comp139022_c0_seq1, comp196198_c0_seq1, comp368970_c0_seq1, comp331922_c0_seq1, comp111683_c0_seq1, comp239780_c0_seq1, comp5296_c0_seq1, comp4431_c0_seq1, comp4957_c0_seq1, comp605949_c0_seq1, comp5093_c0_seq1, comp4500_c0_seq1, comp292013_c0_seq1, comp286469_c0_seq1, comp5844_c0_seq1, comp5877_c0_seq1, comp5606_c0_seq1, comp319348_c0_seq1, comp3427_c0_seq1
GO:0070972	protein localization in endoplasmic reticulum	P	2.91906e-13	3.32164e-16	65	39	2762	8540	over	comp6927_c0_seq1, comp7234_c0_seq1, comp4992_c0_seq1, comp5570_c0_seq1, comp4746_c0_seq1, comp2327_c0_seq1, comp8469_c0_seq1, comp1386_c0_seq1, comp34627_c0_seq1, comp4699_c0_seq1, comp4708_c0_seq1, comp4999_c0_seq1, comp6178_c0_seq1, comp4686_c0_seq1, comp2713_c0_seq1, comp5177_c0_seq1, comp1758_c0_seq1, comp5436_c0_seq1, comp77463_c0_seq1, comp6800_c0_seq1, comp9505_c0_seq1, comp4776_c0_seq1, c…	comp266974_c0_seq1, comp270639_c0_seq1, comp216269_c0_seq1, comp2980_c0_seq1, comp113414_c0_seq1, comp20846_c0_seq1, comp41677_c0_seq1, comp30605_c0_seq1, comp31217_c0_seq1, comp1670_c0_seq1, comp284382_c0_seq1, comp168678_c0_seq1, comp2615_c0_seq1, comp78043_c0_seq1, comp5296_c0_seq1, comp4431_c0_seq1, comp2713_c0_seq2, comp76375_c0_seq1, comp4957_c0_seq1, comp10137_c0_seq1, comp19627_c0_seq1, c…
GO:0044445	cytosolic part	C	4.37988e-12	5.3162e-15	87	77	2740	8502	over	comp122224_c0_seq1, comp7234_c0_seq1, comp4992_c0_seq1, comp6465_c0_seq1, comp5570_c0_seq1, comp25568_c0_seq1, comp154254_c0_seq1, comp4746_c0_seq1, comp10863_c0_seq1, comp1386_c0_seq1, comp4699_c0_seq1, comp4708_c0_seq1, comp4999_c0_seq1, comp1649_c0_seq1, comp6178_c0_seq1, comp12600_c0_seq1, comp4686_c0_seq1, comp5177_c0_seq1, comp1758_c0_seq1, comp16573_c0_seq1, comp5436_c0_seq1, comp1654_c0_s…	comp325196_c0_seq1, comp5292_c0_seq1, comp175736_c0_seq1, comp134100_c0_seq1, comp231422_c0_seq1, comp77169_c0_seq1, comp195126_c0_seq1, comp230191_c0_seq1, comp41835_c0_seq1, comp171918_c0_seq1, comp2547_c0_seq1, comp4522_c0_seq1, comp415408_c0_seq1, comp91282_c0_seq1, comp186395_c0_seq1, comp87744_c0_seq1, comp454361_c0_seq1, comp613_c0_seq1, comp346780_c0_seq1, comp17461_c0_seq1, comp36622_c1_…
GO:0005761	mitochondrial ribosome	C	5.63147e-12	7.26255e-15	34	7	2793	8572	over	comp31102_c0_seq1, comp30792_c0_seq1, comp15668_c0_seq1, comp1120_c0_seq1, comp33583_c0_seq1, comp2501_c0_seq1, comp58017_c0_seq1, comp1564_c0_seq1, comp48637_c0_seq1, comp83598_c0_seq1, comp9455_c0_seq1, comp2041_c0_seq1, comp36991_c0_seq1, comp25399_c0_seq1, comp1089_c0_seq1, comp967_c0_seq1, comp25640_c0_seq1, comp3313_c0_seq1, comp22353_c0_seq1, comp29748_c0_seq1, comp850_c0_seq1, comp1007_c0…	comp27375_c0_seq1, comp37689_c0_seq1, comp16721_c0_seq1, comp33287_c0_seq1, comp47200_c0_seq1, comp33993_c0_seq1, comp28670_c0_seq1
GO:0000313	organellar ribosome	C	2.12694e-11	2.90433e-14	34	8	2793	8571	over	comp31102_c0_seq1, comp30792_c0_seq1, comp15668_c0_seq1, comp1120_c0_seq1, comp33583_c0_seq1, comp2501_c0_seq1, comp58017_c0_seq1, comp1564_c0_seq1, comp48637_c0_seq1, comp83598_c0_seq1, comp9455_c0_seq1, comp2041_c0_seq1, comp36991_c0_seq1, comp25399_c0_seq1, comp1089_c0_seq1, comp967_c0_seq1, comp25640_c0_seq1, comp3313_c0_seq1, comp22353_c0_seq1, comp29748_c0_seq1, comp850_c0_seq1, comp1007_c0…	comp5292_c0_seq1, comp27375_c0_seq1, comp37689_c0_seq1, comp16721_c0_seq1, comp33287_c0_seq1, comp47200_c0_seq1, comp33993_c0_seq1, comp28670_c0_seq1
GO:0072594	establishment of protein localization to organelle	P	4.24079e-11	6.11251e-14	88	84	2739	8495	over	comp7234_c0_seq1, comp4992_c0_seq1, comp5570_c0_seq1, comp179269_c0_seq1, comp4746_c0_seq1, comp62322_c0_seq1, comp3087_c0_seq1, comp3596_c0_seq1, comp116111_c0_seq1, comp25083_c0_seq1, comp2327_c0_seq1, comp8469_c0_seq1, comp1386_c0_seq1, comp58100_c0_seq1, comp1854_c0_seq1, comp4699_c0_seq1, comp82935_c0_seq1, comp4708_c0_seq1, comp4999_c0_seq1, comp6178_c0_seq1, comp4686_c0_seq1, comp2713_c0_s…	comp15293_c0_seq1, comp203464_c0_seq1, comp100288_c0_seq1, comp408553_c0_seq1, comp174791_c0_seq1, comp154236_c0_seq1, comp172390_c0_seq1, comp216269_c0_seq1, comp1682_c0_seq1, comp392772_c0_seq1, comp2980_c0_seq1, comp268055_c0_seq1, comp2676_c0_seq1, comp13975_c0_seq1, comp20846_c0_seq1, comp159052_c0_seq1, comp14111_c0_seq1, comp66311_c0_seq1, comp281108_c0_seq1, comp61466_c0_seq1, comp98737_c…
GO:0016071	mRNA metabolic process	P	5.66685e-11	8.59785e-14	288	509	2539	8070	over	comp51_c0_seq1, comp30524_c0_seq1, comp84101_c0_seq1, comp192315_c0_seq1, comp32387_c0_seq1, comp62339_c0_seq1, comp148531_c0_seq1, comp2069_c0_seq1, comp7234_c0_seq1, comp42571_c0_seq1, comp121609_c0_seq1, comp97933_c0_seq1, comp4992_c0_seq1, comp93851_c0_seq1, comp5570_c0_seq1, comp1192_c0_seq1, comp111573_c0_seq1, comp123352_c0_seq1, comp127815_c0_seq1, comp150257_c0_seq1, comp34814_c0_seq1, c…	comp189184_c0_seq1, comp187834_c0_seq1, comp375277_c0_seq1, comp329350_c0_seq1, comp269640_c0_seq1, comp57397_c0_seq1, comp261445_c0_seq1, comp3219_c0_seq1, comp32079_c0_seq1, comp120523_c0_seq1, comp268037_c0_seq1, comp139022_c0_seq1, comp828095_c0_seq1, comp175576_c0_seq1, comp60019_c0_seq1, comp201316_c0_seq1, comp280782_c0_seq1, comp113572_c0_seq1, comp1744_c0_seq1, comp289936_c0_seq1, comp15…
GO:0005198	structural molecule activity	F	3.93565e-10	6.26981e-13	164	239	2663	8340	over	comp3405_c0_seq1, comp6461_c0_seq1, comp31102_c0_seq1, comp7234_c0_seq1, comp30792_c0_seq1, comp102876_c0_seq1, comp48507_c0_seq1, comp4992_c0_seq1, comp5570_c0_seq1, comp58154_c0_seq1, comp252358_c0_seq1, comp4746_c0_seq1, comp5760_c0_seq1, comp12549_c0_seq1, comp33583_c0_seq1, comp2710_c0_seq1, comp1386_c0_seq1, comp2501_c0_seq1, comp133728_c0_seq1, comp4699_c0_seq1, comp58017_c0_seq1, comp9537…	comp33935_c0_seq1, comp267922_c0_seq1, comp182162_c0_seq1, comp154270_c0_seq1, comp101202_c0_seq1, comp5292_c0_seq1, comp209591_c0_seq1, comp3938_c0_seq1, comp1376_c0_seq1, comp3941_c0_seq1, comp198874_c0_seq1, comp77745_c0_seq1, comp274012_c0_seq1, comp248762_c0_seq1, comp129680_c0_seq1, comp4330_c0_seq1, comp71524_c0_seq1, comp2692_c0_seq1, comp123586_c0_seq1, comp3543_c0_seq1, comp177535_c0_se…
GO:0006414	translational elongation	P	7.79611e-09	1.30113e-11	56	43	2771	8536	over	comp7234_c0_seq1, comp4992_c0_seq1, comp5570_c0_seq1, comp4746_c0_seq1, comp1386_c0_seq1, comp4699_c0_seq1, comp4708_c0_seq1, comp4999_c0_seq1, comp6178_c0_seq1, comp27814_c0_seq1, comp4686_c0_seq1, comp5177_c0_seq1, comp1758_c0_seq1, comp96523_c0_seq1, comp5436_c0_seq1, comp1700_c0_seq1, comp6800_c0_seq1, comp4776_c0_seq1, comp5214_c0_seq1, comp4950_c0_seq1, comp5145_c0_seq1, comp5445_c0_seq1, c…	comp104297_c0_seq1, comp345050_c0_seq1, comp491333_c0_seq1, comp4522_c0_seq1, comp331949_c0_seq1, comp4220_c0_seq1, comp476200_c0_seq1, comp65043_c0_seq1, comp380579_c0_seq1, comp136776_c0_seq1, comp55081_c0_seq1, comp649723_c0_seq1, comp1560_c0_seq1, comp143759_c0_seq1, comp5296_c0_seq1, comp1384_c0_seq1, comp4320_c0_seq1, comp4431_c0_seq1, comp103468_c0_seq1, comp4957_c0_seq1, comp21943_c0_seq1…
GO:0000184	nuclear-transcribed mRNA catabolic process, nonsense-mediated decay	P	1.11667e-08	1.94836e-11	60	50	2767	8529	over	comp32387_c0_seq1, comp7234_c0_seq1, comp4992_c0_seq1, comp5570_c0_seq1, comp4746_c0_seq1, comp1386_c0_seq1, comp4699_c0_seq1, comp4708_c0_seq1, comp4999_c0_seq1, comp6178_c0_seq1, comp4686_c0_seq1, comp5177_c0_seq1, comp1758_c0_seq1, comp5436_c0_seq1, comp119015_c0_seq1, comp1186_c0_seq1, comp241089_c0_seq1, comp150609_c0_seq1, comp6800_c0_seq1, comp4776_c0_seq1, comp5214_c0_seq1, comp4950_c0_se…	comp139022_c0_seq1, comp196198_c0_seq1, comp271506_c0_seq1, comp242080_c0_seq1, comp1380_c0_seq1, comp224456_c0_seq1, comp389671_c0_seq1, comp368970_c0_seq1, comp105436_c0_seq1, comp331922_c0_seq1, comp91460_c0_seq1, comp23672_c0_seq1, comp341488_c0_seq1, comp100099_c0_seq1, comp111683_c0_seq1, comp239780_c0_seq1, comp102856_c0_seq1, comp2873_c0_seq1, comp5296_c0_seq1, comp4431_c0_seq1, comp96052…
GO:0015935	small ribosomal subunit	C	2.69673e-08	4.90983e-11	35	16	2792	8563	over	comp30792_c0_seq1, comp4992_c0_seq1, comp15668_c0_seq1, comp2501_c0_seq1, comp58017_c0_seq1, comp4999_c0_seq1, comp4941_c0_seq1, comp4686_c0_seq1, comp83598_c0_seq1, comp9455_c0_seq1, comp6800_c0_seq1, comp5214_c0_seq1, comp4950_c0_seq1, comp5145_c0_seq1, comp5445_c0_seq1, comp25399_c0_seq1, comp4639_c0_seq1, comp5341_c0_seq1, comp1089_c0_seq1, comp25640_c0_seq1, comp3313_c0_seq1, comp5226_c0_seq…	comp5292_c0_seq1, comp37689_c0_seq1, comp311260_c0_seq1, comp6004_c0_seq1, comp33993_c0_seq1, comp4431_c0_seq1, comp5093_c0_seq1, comp5045_c0_seq1, comp4500_c0_seq1, comp82159_c0_seq1, comp5844_c0_seq1, comp1468_c0_seq1, comp5877_c0_seq1, comp5078_c0_seq1, comp63752_c0_seq1, comp67284_c0_seq1
GO:0005739	mitochondrion	C	6.98671e-08	1.32505e-10	471	1022	2356	7557	over	comp84101_c0_seq1, comp45793_c0_seq1, comp1301_c0_seq1, comp31102_c0_seq1, comp170613_c0_seq1, comp30792_c0_seq1, comp28269_c0_seq1, comp191209_c0_seq1, comp2551_c0_seq1, comp2636_c0_seq1, comp113620_c0_seq1, comp39619_c0_seq1, comp15668_c0_seq1, comp23464_c0_seq1, comp25568_c0_seq1, comp103396_c0_seq1, comp10400_c0_seq1, comp154254_c0_seq1, comp77068_c0_seq1, comp20201_c0_seq1, comp103286_c0_seq…	comp32543_c0_seq1, comp360148_c0_seq1, comp13096_c0_seq1, comp191070_c0_seq1, comp15293_c0_seq1, comp246741_c0_seq1, comp103400_c0_seq1, comp124323_c0_seq1, comp2386_c0_seq1, comp992_c0_seq1, comp460952_c0_seq1, comp1251_c0_seq1, comp310274_c0_seq1, comp195476_c0_seq1, comp138186_c0_seq1, comp108128_c0_seq1, comp245253_c0_seq1, comp196645_c0_seq1, comp261237_c0_seq1, comp397422_c0_seq1, comp15362…
GO:0003723	RNA binding	F	2.27303e-07	4.48329e-10	264	504	2563	8075	over	comp51_c0_seq1, comp61481_c0_seq1, comp148990_c0_seq1, comp84101_c0_seq1, comp32387_c0_seq1, comp186343_c0_seq1, comp62339_c0_seq1, comp2069_c0_seq1, comp122224_c0_seq1, comp7234_c0_seq1, comp121609_c0_seq1, comp4992_c0_seq1, comp5570_c0_seq1, comp111573_c0_seq1, comp123352_c0_seq1, comp4746_c0_seq1, comp231888_c0_seq1, comp60007_c0_seq1, comp4810_c0_seq1, comp108877_c0_seq1, comp101360_c0_seq1, …	comp213750_c0_seq1, comp329350_c0_seq1, comp182047_c0_seq1, comp57397_c0_seq1, comp112305_c0_seq1, comp120523_c0_seq1, comp118176_c0_seq1, comp410404_c0_seq1, comp195476_c0_seq1, comp139022_c0_seq1, comp104297_c0_seq1, comp5292_c0_seq1, comp60019_c0_seq1, comp201316_c0_seq1, comp231151_c0_seq1, comp113572_c0_seq1, comp1744_c0_seq1, comp13370_c0_seq1, comp289936_c0_seq1, comp154188_c0_seq1, comp17…
GO:0006612	protein targeting to membrane	P	4.095e-07	8.38756e-10	74	83	2753	8496	over	comp3405_c0_seq1, comp7234_c0_seq1, comp4992_c0_seq1, comp5570_c0_seq1, comp4746_c0_seq1, comp25083_c0_seq1, comp2327_c0_seq1, comp8469_c0_seq1, comp1386_c0_seq1, comp4699_c0_seq1, comp4708_c0_seq1, comp4999_c0_seq1, comp6178_c0_seq1, comp33487_c0_seq1, comp4686_c0_seq1, comp2713_c0_seq1, comp5177_c0_seq1, comp1758_c0_seq1, comp5436_c0_seq1, comp77463_c0_seq1, comp6800_c0_seq1, comp9505_c0_seq1, …	comp33935_c0_seq1, comp154270_c0_seq1, comp82820_c0_seq1, comp60470_c0_seq1, comp136485_c0_seq1, comp198874_c0_seq1, comp392515_c0_seq1, comp148441_c0_seq1, comp386589_c0_seq1, comp216269_c0_seq1, comp209717_c0_seq1, comp2980_c0_seq1, comp13975_c0_seq1, comp255617_c0_seq1, comp181456_c0_seq1, comp41677_c0_seq1, comp31217_c0_seq1, comp423308_c0_seq1, comp50123_c0_seq1, comp94665_c0_seq1, comp18179…
GO:0043624	cellular protein complex disassembly	P	4.92853e-07	1.04687e-09	62	62	2765	8517	over	comp7234_c0_seq1, comp4992_c0_seq1, comp5570_c0_seq1, comp4746_c0_seq1, comp1386_c0_seq1, comp4699_c0_seq1, comp4708_c0_seq1, comp4999_c0_seq1, comp39878_c0_seq1, comp6178_c0_seq1, comp3645_c0_seq1, comp4686_c0_seq1, comp5177_c0_seq1, comp1758_c0_seq1, comp1563_c0_seq1, comp5436_c0_seq1, comp241089_c0_seq1, comp114754_c0_seq1, comp6800_c0_seq1, comp4776_c0_seq1, comp18763_c0_seq1, comp5214_c0_seq…	comp33935_c0_seq1, comp272068_c0_seq1, comp211_c0_seq1, comp195476_c0_seq1, comp139022_c0_seq1, comp196198_c0_seq1, comp470309_c0_seq1, comp113219_c0_seq1, comp89621_c0_seq1, comp40572_c0_seq1, comp368970_c0_seq1, comp132015_c0_seq1, comp591655_c0_seq1, comp331922_c0_seq1, comp238992_c0_seq1, comp234628_c0_seq1, comp73227_c0_seq1, comp279065_c0_seq1, comp148572_c0_seq1, comp37854_c0_seq1, comp268…
GO:0000956	nuclear-transcribed mRNA catabolic process	P	1.9428e-06	4.27409e-09	89	117	2738	8462	over	comp84101_c0_seq1, comp192315_c0_seq1, comp32387_c0_seq1, comp7234_c0_seq1, comp97933_c0_seq1, comp4992_c0_seq1, comp5570_c0_seq1, comp127815_c0_seq1, comp4746_c0_seq1, comp108877_c0_seq1, comp78382_c0_seq1, comp1386_c0_seq1, comp4699_c0_seq1, comp4708_c0_seq1, comp4999_c0_seq1, comp44868_c0_seq1, comp84885_c0_seq1, comp6178_c0_seq1, comp4686_c0_seq1, comp5177_c0_seq1, comp1758_c0_seq1, comp31323…	comp57397_c0_seq1, comp139022_c0_seq1, comp156638_c0_seq1, comp97404_c0_seq1, comp225513_c0_seq1, comp231388_c0_seq1, comp283941_c0_seq1, comp60151_c0_seq1, comp196198_c0_seq1, comp208151_c0_seq1, comp273210_c0_seq1, comp150101_c0_seq1, comp62730_c0_seq1, comp271506_c0_seq1, comp242080_c0_seq1, comp157173_c0_seq1, comp30157_c0_seq1, comp1380_c0_seq1, comp224456_c0_seq1, comp209162_c0_seq1, comp38…
GO:0043241	protein complex disassembly	P	2.27816e-06	5.18472e-09	62	66	2765	8513	over	comp7234_c0_seq1, comp4992_c0_seq1, comp5570_c0_seq1, comp4746_c0_seq1, comp1386_c0_seq1, comp4699_c0_seq1, comp4708_c0_seq1, comp4999_c0_seq1, comp39878_c0_seq1, comp6178_c0_seq1, comp3645_c0_seq1, comp4686_c0_seq1, comp5177_c0_seq1, comp1758_c0_seq1, comp1563_c0_seq1, comp5436_c0_seq1, comp241089_c0_seq1, comp114754_c0_seq1, comp6800_c0_seq1, comp4776_c0_seq1, comp18763_c0_seq1, comp5214_c0_seq…	comp33935_c0_seq1, comp272068_c0_seq1, comp211_c0_seq1, comp195476_c0_seq1, comp139022_c0_seq1, comp196198_c0_seq1, comp386589_c0_seq1, comp470309_c0_seq1, comp113219_c0_seq1, comp89621_c0_seq1, comp40572_c0_seq1, comp368970_c0_seq1, comp132015_c0_seq1, comp591655_c0_seq1, comp331922_c0_seq1, comp238992_c0_seq1, comp234628_c0_seq1, comp73227_c0_seq1, comp279065_c0_seq1, comp148572_c0_seq1, comp37…
GO:0000502	proteasome complex	C	6.97856e-06	1.6865e-08	35	24	2792	8555	over	comp42571_c0_seq1, comp1555_c0_seq1, comp1192_c0_seq1, comp34814_c0_seq1, comp3242_c0_seq1, comp1014_c0_seq1, comp909_c0_seq1, comp1018_c0_seq1, comp72481_c0_seq1, comp22835_c0_seq1, comp26708_c0_seq1, comp20099_c0_seq1, comp16573_c0_seq1, comp1023_c0_seq1, comp1739_c0_seq1, comp16308_c0_seq1, comp3535_c0_seq1, comp37386_c0_seq1, comp1731_c0_seq1, comp939_c0_seq1, comp23421_c0_seq1, comp19257_c0_…	comp3219_c0_seq1, comp32079_c0_seq1, comp2435_c0_seq1, comp77169_c0_seq1, comp1682_c0_seq1, comp238015_c0_seq1, comp37311_c0_seq1, comp20083_c0_seq1, comp25932_c0_seq1, comp73419_c0_seq1, comp73054_c0_seq1, comp3_c0_seq1, comp447333_c0_seq1, comp1656_c0_seq1, comp31095_c0_seq1, comp1594_c0_seq1, comp109277_c0_seq1, comp26899_c0_seq1, comp24735_c0_seq1, comp82557_c0_seq1, comp3730_c0_seq1, comp245…
GO:0005759	mitochondrial matrix	C	6.97856e-06	1.69408e-08	126	201	2701	8378	over	comp31102_c0_seq1, comp30792_c0_seq1, comp191209_c0_seq1, comp39619_c0_seq1, comp15668_c0_seq1, comp23464_c0_seq1, comp25568_c0_seq1, comp77068_c0_seq1, comp20201_c0_seq1, comp3596_c0_seq1, comp65690_c0_seq1, comp1118_c0_seq1, comp1120_c0_seq1, comp33583_c0_seq1, comp24851_c0_seq1, comp147788_c0_seq1, comp58100_c0_seq1, comp2501_c0_seq1, comp56684_c0_seq1, comp58017_c0_seq1, comp103445_c0_seq1, c…	comp245253_c0_seq1, comp289936_c0_seq1, comp27375_c0_seq1, comp121468_c0_seq1, comp89860_c0_seq1, comp3733_c0_seq1, comp39887_c0_seq1, comp37689_c0_seq1, comp43855_c0_seq1, comp1887_c0_seq1, comp6428_c0_seq1, comp172067_c0_seq1, comp206558_c0_seq1, comp266593_c0_seq1, comp276127_c0_seq1, comp443126_c0_seq1, comp445434_c0_seq1, comp3606_c0_seq1, comp70883_c0_seq1, comp482488_c0_seq1, comp111314_c0…
GO:0006402	mRNA catabolic process	P	1.78245e-05	4.46222e-08	94	136	2733	8443	over	comp84101_c0_seq1, comp192315_c0_seq1, comp32387_c0_seq1, comp7234_c0_seq1, comp97933_c0_seq1, comp4992_c0_seq1, comp5570_c0_seq1, comp127815_c0_seq1, comp4746_c0_seq1, comp108877_c0_seq1, comp78382_c0_seq1, comp1386_c0_seq1, comp4699_c0_seq1, comp4708_c0_seq1, comp4999_c0_seq1, comp44868_c0_seq1, comp84885_c0_seq1, comp6178_c0_seq1, comp4686_c0_seq1, comp5177_c0_seq1, comp1758_c0_seq1, comp31323…	comp57397_c0_seq1, comp139022_c0_seq1, comp289936_c0_seq1, comp156638_c0_seq1, comp97404_c0_seq1, comp225513_c0_seq1, comp231388_c0_seq1, comp283941_c0_seq1, comp60151_c0_seq1, comp196198_c0_seq1, comp208151_c0_seq1, comp437264_c0_seq1, comp273210_c0_seq1, comp150101_c0_seq1, comp62730_c0_seq1, comp379880_c0_seq1, comp271506_c0_seq1, comp242080_c0_seq1, comp157173_c0_seq1, comp30157_c0_seq1, comp…
GO:0005762	mitochondrial large ribosomal subunit	C	3.78723e-05	1.00556e-07	17	4	2810	8575	over	comp31102_c0_seq1, comp30792_c0_seq1, comp1120_c0_seq1, comp33583_c0_seq1, comp48637_c0_seq1, comp2041_c0_seq1, comp36991_c0_seq1, comp29748_c0_seq1, comp850_c0_seq1, comp1007_c0_seq1, comp2830_c0_seq1, comp4693_c0_seq1, comp22371_c0_seq1, comp3162_c0_seq1, comp23038_c0_seq1, comp26874_c0_seq1, comp1024_c0_seq1	comp16721_c0_seq1, comp33287_c0_seq1, comp47200_c0_seq1, comp28670_c0_seq1
GO:0000315	organellar large ribosomal subunit	C	3.78723e-05	1.00556e-07	17	4	2810	8575	over	comp31102_c0_seq1, comp30792_c0_seq1, comp1120_c0_seq1, comp33583_c0_seq1, comp48637_c0_seq1, comp2041_c0_seq1, comp36991_c0_seq1, comp29748_c0_seq1, comp850_c0_seq1, comp1007_c0_seq1, comp2830_c0_seq1, comp4693_c0_seq1, comp22371_c0_seq1, comp3162_c0_seq1, comp23038_c0_seq1, comp26874_c0_seq1, comp1024_c0_seq1	comp16721_c0_seq1, comp33287_c0_seq1, comp47200_c0_seq1, comp28670_c0_seq1
GO:0044429	mitochondrial part	C	3.86674e-05	1.05601e-07	236	474	2591	8105	over	comp31102_c0_seq1, comp30792_c0_seq1, comp191209_c0_seq1, comp2551_c0_seq1, comp39619_c0_seq1, comp15668_c0_seq1, comp23464_c0_seq1, comp25568_c0_seq1, comp10400_c0_seq1, comp154254_c0_seq1, comp77068_c0_seq1, comp20201_c0_seq1, comp62322_c0_seq1, comp3087_c0_seq1, comp1451_c0_seq2, comp1451_c0_seq1, comp11735_c0_seq1, comp3596_c0_seq1, comp140081_c0_seq1, comp65690_c0_seq1, comp2309_c0_seq1, com…	comp360148_c0_seq1, comp13096_c0_seq1, comp15293_c0_seq1, comp2386_c0_seq1, comp1251_c0_seq1, comp310274_c0_seq1, comp195476_c0_seq1, comp108128_c0_seq1, comp245253_c0_seq1, comp397422_c0_seq1, comp121929_c0_seq1, comp353711_c0_seq1, comp680695_c0_seq1, comp1522_c0_seq1, comp234740_c0_seq1, comp289936_c0_seq1, comp175736_c0_seq1, comp27375_c0_seq1, comp121468_c0_seq1, comp134100_c0_seq1, comp6183…
GO:0005763	mitochondrial small ribosomal subunit	C	7.61449e-05	2.29065e-07	14	2	2813	8577	over	comp30792_c0_seq1, comp15668_c0_seq1, comp2501_c0_seq1, comp58017_c0_seq1, comp83598_c0_seq1, comp9455_c0_seq1, comp25399_c0_seq1, comp1089_c0_seq1, comp25640_c0_seq1, comp3313_c0_seq1, comp26272_c0_seq1, comp14184_c0_seq1, comp14533_c0_seq1, comp30369_c0_seq1	comp37689_c0_seq1, comp33993_c0_seq1
GO:0045271	respiratory chain complex I	C	7.61449e-05	2.31057e-07	21	9	2806	8570	over	comp10400_c0_seq1, comp11735_c0_seq1, comp9084_c0_seq1, comp10300_c0_seq1, comp1732_c0_seq1, comp3264_c0_seq2, comp10640_c0_seq1, comp9451_c0_seq1, comp1317_c0_seq1, comp2935_c0_seq1, comp12122_c0_seq1, comp2866_c0_seq1, comp4931_c0_seq1, comp9758_c0_seq1, comp3657_c0_seq1, comp1307_c0_seq1, comp8954_c0_seq1, comp2453_c0_seq1, comp2038_c0_seq1, comp13642_c0_seq1, comp12836_c0_seq1	comp13096_c0_seq1, comp36378_c0_seq1, comp17301_c0_seq1, comp7634_c0_seq1, comp1577_c0_seq1, comp3521_c0_seq2, comp3521_c0_seq1, comp11423_c0_seq1, comp2403_c0_seq1
GO:0005747	mitochondrial respiratory chain complex I	C	7.61449e-05	2.31057e-07	21	9	2806	8570	over	comp10400_c0_seq1, comp11735_c0_seq1, comp9084_c0_seq1, comp10300_c0_seq1, comp1732_c0_seq1, comp3264_c0_seq2, comp10640_c0_seq1, comp9451_c0_seq1, comp1317_c0_seq1, comp2935_c0_seq1, comp12122_c0_seq1, comp2866_c0_seq1, comp4931_c0_seq1, comp9758_c0_seq1, comp3657_c0_seq1, comp1307_c0_seq1, comp8954_c0_seq1, comp2453_c0_seq1, comp2038_c0_seq1, comp13642_c0_seq1, comp12836_c0_seq1	comp13096_c0_seq1, comp36378_c0_seq1, comp17301_c0_seq1, comp7634_c0_seq1, comp1577_c0_seq1, comp3521_c0_seq2, comp3521_c0_seq1, comp11423_c0_seq1, comp2403_c0_seq1
GO:0030964	NADH dehydrogenase complex	C	7.61449e-05	2.31057e-07	21	9	2806	8570	over	comp10400_c0_seq1, comp11735_c0_seq1, comp9084_c0_seq1, comp10300_c0_seq1, comp1732_c0_seq1, comp3264_c0_seq2, comp10640_c0_seq1, comp9451_c0_seq1, comp1317_c0_seq1, comp2935_c0_seq1, comp12122_c0_seq1, comp2866_c0_seq1, comp4931_c0_seq1, comp9758_c0_seq1, comp3657_c0_seq1, comp1307_c0_seq1, comp8954_c0_seq1, comp2453_c0_seq1, comp2038_c0_seq1, comp13642_c0_seq1, comp12836_c0_seq1	comp13096_c0_seq1, comp36378_c0_seq1, comp17301_c0_seq1, comp7634_c0_seq1, comp1577_c0_seq1, comp3521_c0_seq2, comp3521_c0_seq1, comp11423_c0_seq1, comp2403_c0_seq1
GO:0006401	RNA catabolic process	P	0.000102542	3.33276e-07	97	151	2730	8428	over	comp84101_c0_seq1, comp192315_c0_seq1, comp32387_c0_seq1, comp7234_c0_seq1, comp97933_c0_seq1, comp4992_c0_seq1, comp5570_c0_seq1, comp127815_c0_seq1, comp4746_c0_seq1, comp108877_c0_seq1, comp78382_c0_seq1, comp1386_c0_seq1, comp4699_c0_seq1, comp4708_c0_seq1, comp4999_c0_seq1, comp44868_c0_seq1, comp84885_c0_seq1, comp6178_c0_seq1, comp4686_c0_seq1, comp5177_c0_seq1, comp1758_c0_seq1, comp31323…	comp57397_c0_seq1, comp234612_c0_seq1, comp139022_c0_seq1, comp289936_c0_seq1, comp156638_c0_seq1, comp97404_c0_seq1, comp225513_c0_seq1, comp231388_c0_seq1, comp283941_c0_seq1, comp60151_c0_seq1, comp196198_c0_seq1, comp208151_c0_seq1, comp437264_c0_seq1, comp273210_c0_seq1, comp150101_c0_seq1, comp62730_c0_seq1, comp379880_c0_seq1, comp271506_c0_seq1, comp242080_c0_seq1, comp157173_c0_seq1, com…
GO:0019083	viral transcription	P	0.000102542	3.34495e-07	69	92	2758	8487	over	comp7234_c0_seq1, comp183087_c0_seq1, comp4992_c0_seq1, comp5570_c0_seq1, comp4746_c0_seq1, comp50669_c0_seq1, comp1386_c0_seq1, comp4699_c0_seq1, comp63385_c0_seq1, comp4708_c0_seq1, comp4999_c0_seq1, comp6178_c0_seq1, comp82363_c0_seq1, comp127374_c0_seq1, comp4686_c0_seq1, comp5177_c0_seq1, comp1758_c0_seq1, comp5436_c0_seq1, comp6800_c0_seq1, comp4776_c0_seq1, comp5214_c0_seq1, comp4950_c0_se…	comp261923_c0_seq1, comp131976_c0_seq1, comp38046_c0_seq1, comp3272_c0_seq2, comp3272_c0_seq1, comp1665_c0_seq2, comp1665_c0_seq1, comp63421_c0_seq1, comp126519_c0_seq1, comp443126_c0_seq1, comp203132_c0_seq1, comp2981_c0_seq1, comp242988_c0_seq1, comp174362_c0_seq1, comp292292_c0_seq1, comp367207_c0_seq1, comp39842_c0_seq1, comp74111_c0_seq1, comp76289_c0_seq1, comp153374_c0_seq1, comp331363_c0_…
GO:0019080	viral genome expression	P	0.000102542	3.34495e-07	69	92	2758	8487	over	comp7234_c0_seq1, comp183087_c0_seq1, comp4992_c0_seq1, comp5570_c0_seq1, comp4746_c0_seq1, comp50669_c0_seq1, comp1386_c0_seq1, comp4699_c0_seq1, comp63385_c0_seq1, comp4708_c0_seq1, comp4999_c0_seq1, comp6178_c0_seq1, comp82363_c0_seq1, comp127374_c0_seq1, comp4686_c0_seq1, comp5177_c0_seq1, comp1758_c0_seq1, comp5436_c0_seq1, comp6800_c0_seq1, comp4776_c0_seq1, comp5214_c0_seq1, comp4950_c0_se…	comp261923_c0_seq1, comp131976_c0_seq1, comp38046_c0_seq1, comp3272_c0_seq2, comp3272_c0_seq1, comp1665_c0_seq2, comp1665_c0_seq1, comp63421_c0_seq1, comp126519_c0_seq1, comp443126_c0_seq1, comp203132_c0_seq1, comp2981_c0_seq1, comp242988_c0_seq1, comp174362_c0_seq1, comp292292_c0_seq1, comp367207_c0_seq1, comp39842_c0_seq1, comp74111_c0_seq1, comp76289_c0_seq1, comp153374_c0_seq1, comp331363_c0_…
GO:0042254	ribosome biogenesis	P	0.000128583	4.29194e-07	72	99	2755	8480	over	comp61481_c0_seq1, comp148990_c0_seq1, comp84101_c0_seq1, comp4992_c0_seq1, comp154254_c0_seq1, comp4810_c0_seq1, comp108877_c0_seq1, comp68613_c0_seq1, comp200042_c0_seq1, comp54107_c0_seq1, comp4999_c0_seq1, comp64429_c0_seq1, comp28973_c0_seq1, comp88296_c0_seq1, comp4686_c0_seq1, comp5177_c0_seq1, comp37759_c0_seq1, comp1186_c0_seq1, comp103916_c0_seq1, comp20213_c0_seq1, comp56993_c0_seq1, c…	comp57397_c0_seq1, comp112305_c0_seq1, comp389779_c0_seq1, comp127018_c0_seq1, comp175736_c0_seq1, comp29457_c0_seq1, comp3366_c0_seq1, comp465617_c0_seq1, comp134100_c0_seq1, comp231422_c0_seq1, comp135364_c0_seq1, comp120013_c0_seq1, comp62730_c0_seq1, comp195126_c0_seq1, comp192238_c0_seq1, comp443126_c0_seq1, comp439302_c0_seq1, comp230191_c0_seq1, comp157173_c0_seq1, comp415408_c0_seq1, comp…
GO:0071158	positive regulation of cell cycle arrest	P	0.000149737	5.11164e-07	33	27	2794	8552	over	comp42571_c0_seq1, comp1192_c0_seq1, comp34814_c0_seq1, comp3242_c0_seq1, comp1014_c0_seq1, comp909_c0_seq1, comp1018_c0_seq1, comp72481_c0_seq1, comp22835_c0_seq1, comp26708_c0_seq1, comp20099_c0_seq1, comp16573_c0_seq1, comp26059_c0_seq1, comp2617_c0_seq1, comp32791_c0_seq1, comp3535_c0_seq1, comp85690_c0_seq1, comp1731_c0_seq1, comp166671_c0_seq1, comp939_c0_seq1, comp23421_c0_seq1, comp19257_…	comp3219_c0_seq1, comp32079_c0_seq1, comp280782_c0_seq1, comp1682_c0_seq1, comp190142_c0_seq1, comp37311_c0_seq1, comp20083_c0_seq1, comp25932_c0_seq1, comp212012_c0_seq1, comp451061_c0_seq1, comp80071_c0_seq1, comp4494_c0_seq1, comp12574_c0_seq1, comp199192_c0_seq1, comp1656_c0_seq1, comp31095_c0_seq1, comp104771_c0_seq1, comp1594_c0_seq1, comp24735_c0_seq1, comp150174_c0_seq1, comp3730_c0_seq1,…
GO:0006396	RNA processing	P	0.000155892	5.44002e-07	277	592	2550	7987	over	comp51_c0_seq1, comp30524_c0_seq1, comp148990_c0_seq1, comp84101_c0_seq1, comp192315_c0_seq1, comp94237_c0_seq1, comp32387_c0_seq1, comp105414_c0_seq1, comp148531_c0_seq1, comp2069_c0_seq1, comp121609_c0_seq1, comp138167_c0_seq1, comp4992_c0_seq1, comp93851_c0_seq1, comp111573_c0_seq1, comp123352_c0_seq1, comp150257_c0_seq1, comp231888_c0_seq1, comp60007_c0_seq1, comp104059_c0_seq1, comp28252_c0_…	comp189184_c0_seq1, comp52220_c0_seq1, comp187834_c0_seq1, comp375277_c0_seq1, comp329350_c0_seq1, comp269640_c0_seq1, comp57397_c0_seq1, comp261445_c0_seq1, comp112305_c0_seq1, comp155662_c0_seq1, comp120523_c0_seq1, comp175561_c0_seq1, comp232272_c0_seq1, comp268037_c0_seq1, comp59850_c0_seq1, comp135329_c0_seq1, comp828095_c0_seq1, comp175576_c0_seq1, comp60019_c0_seq1, comp201316_c0_seq1, com…
GO:0000022	mitotic spindle elongation	P	0.000185158	6.60174e-07	20	9	2807	8570	over	comp7234_c0_seq1, comp4992_c0_seq1, comp1386_c0_seq1, comp4708_c0_seq1, comp3400_c0_seq1, comp5001_c0_seq1, comp1940_c0_seq1, comp6939_c0_seq1, comp6500_c0_seq1, comp11279_c0_seq1, comp5226_c0_seq1, comp17031_c0_seq1, comp13770_c0_seq1, comp4693_c0_seq1, comp17861_c0_seq1, comp4624_c0_seq1, comp5197_c0_seq1, comp11137_c0_seq1, comp5038_c0_seq1, comp67835_c0_seq1	comp279065_c0_seq1, comp268839_c0_seq1, comp6004_c0_seq1, comp4957_c0_seq1, comp170202_c0_seq1, comp433027_c0_seq1, comp364444_c0_seq1, comp569866_c0_seq1, comp73256_c0_seq1
GO:0022613	ribonucleoprotein complex biogenesis	P	0.000222229	8.09208e-07	109	182	2718	8397	over	comp61481_c0_seq1, comp148990_c0_seq1, comp84101_c0_seq1, comp62339_c0_seq1, comp4992_c0_seq1, comp154254_c0_seq1, comp60007_c0_seq1, comp36119_c0_seq1, comp4810_c0_seq1, comp108877_c0_seq1, comp68613_c0_seq1, comp12395_c0_seq1, comp30187_c0_seq1, comp200042_c0_seq1, comp3496_c0_seq1, comp2604_c0_seq2, comp2604_c0_seq1, comp54107_c0_seq1, comp4999_c0_seq1, comp64429_c0_seq1, comp28973_c0_seq1, co…	comp329350_c0_seq1, comp57397_c0_seq1, comp112305_c0_seq1, comp268037_c0_seq1, comp119682_c0_seq1, comp389779_c0_seq1, comp1744_c0_seq1, comp127018_c0_seq1, comp175736_c0_seq1, comp174344_c0_seq1, comp29457_c0_seq1, comp3366_c0_seq1, comp465617_c0_seq1, comp134100_c0_seq1, comp100318_c0_seq1, comp231422_c0_seq1, comp135364_c0_seq1, comp275963_c0_seq1, comp273210_c0_seq1, comp328371_c0_seq1, comp1…
GO:0008380	RNA splicing	P	0.000236316	8.78433e-07	169	324	2658	8255	over	comp51_c0_seq1, comp30524_c0_seq1, comp32387_c0_seq1, comp148531_c0_seq1, comp2069_c0_seq1, comp121609_c0_seq1, comp138167_c0_seq1, comp111573_c0_seq1, comp123352_c0_seq1, comp231888_c0_seq1, comp60007_c0_seq1, comp104059_c0_seq1, comp28252_c0_seq1, comp50669_c0_seq1, comp36119_c0_seq1, comp196818_c0_seq1, comp12563_c0_seq1, comp101360_c0_seq1, comp68613_c0_seq1, comp78382_c0_seq1, comp12395_c0_s…	comp189184_c0_seq1, comp187834_c0_seq1, comp375277_c0_seq1, comp329350_c0_seq1, comp269640_c0_seq1, comp57397_c0_seq1, comp261445_c0_seq1, comp120523_c0_seq1, comp268037_c0_seq1, comp59850_c0_seq1, comp828095_c0_seq1, comp175576_c0_seq1, comp60019_c0_seq1, comp201316_c0_seq1, comp1744_c0_seq1, comp154188_c0_seq1, comp174344_c0_seq1, comp114055_c0_seq1, comp169029_c0_seq1, comp240887_c0_seq1, comp…
GO:0000314	organellar small ribosomal subunit	C	0.000263547	9.99647e-07	14	3	2813	8576	over	comp30792_c0_seq1, comp15668_c0_seq1, comp2501_c0_seq1, comp58017_c0_seq1, comp83598_c0_seq1, comp9455_c0_seq1, comp25399_c0_seq1, comp1089_c0_seq1, comp25640_c0_seq1, comp3313_c0_seq1, comp26272_c0_seq1, comp14184_c0_seq1, comp14533_c0_seq1, comp30369_c0_seq1	comp5292_c0_seq1, comp37689_c0_seq1, comp33993_c0_seq1
GO:0006457	protein folding	P	0.000267169	1.03365e-06	67	92	2760	8487	over	comp6927_c0_seq1, comp55222_c0_seq1, comp23464_c0_seq1, comp10863_c0_seq1, comp3596_c0_seq1, comp169364_c0_seq1, comp1501_c0_seq1, comp1392_c0_seq1, comp84449_c0_seq1, comp1649_c0_seq1, comp12600_c0_seq1, comp5542_c0_seq1, comp148266_c0_seq1, comp2800_c0_seq1, comp55129_c0_seq1, comp3504_c0_seq1, comp120904_c0_seq1, comp2913_c0_seq1, comp65229_c0_seq1, comp87603_c0_seq1, comp14875_c0_seq1, comp16…	comp189184_c0_seq1, comp187834_c0_seq1, comp388737_c0_seq1, comp276255_c0_seq1, comp3670_c0_seq1, comp347181_c0_seq1, comp72281_c0_seq1, comp278514_c0_seq1, comp71157_c0_seq1, comp212005_c0_seq1, comp93475_c0_seq1, comp198778_c0_seq1, comp110428_c0_seq1, comp281345_c0_seq1, comp106880_c0_seq1, comp510328_c0_seq1, comp81937_c0_seq1, comp91282_c0_seq1, comp151623_c0_seq1, comp52733_c0_seq1, comp174…
GO:0042302	structural constituent of cuticle	F	0.000273338	1.07826e-06	15	4	2812	8575	over	comp6461_c0_seq1, comp102876_c0_seq1, comp5760_c0_seq1, comp50406_c0_seq1, comp3020_c0_seq1, comp69050_c0_seq1, comp3145_c0_seq1, comp41636_c0_seq1, comp3698_c0_seq4, comp3698_c0_seq2, comp1438_c0_seq1, comp6894_c0_seq1, comp17466_c0_seq1, comp72474_c0_seq1, comp3948_c1_seq1	comp73896_c0_seq1, comp2621_c0_seq1, comp254168_c0_seq1, comp126355_c0_seq1
GO:0022627	cytosolic small ribosomal subunit	C	0.0003042	1.22308e-06	21	11	2806	8568	over	comp4992_c0_seq1, comp4999_c0_seq1, comp4686_c0_seq1, comp6800_c0_seq1, comp5214_c0_seq1, comp4950_c0_seq1, comp5145_c0_seq1, comp5445_c0_seq1, comp4639_c0_seq1, comp5341_c0_seq1, comp5226_c0_seq1, comp5148_c0_seq1, comp13770_c0_seq1, comp1628_c0_seq1, comp4452_c0_seq1, comp5197_c0_seq1, comp4584_c0_seq1, comp5038_c0_seq1, comp30369_c0_seq1, comp5374_c0_seq1, comp4759_c0_seq1	comp5292_c0_seq1, comp6004_c0_seq1, comp4431_c0_seq1, comp5093_c0_seq1, comp5045_c0_seq1, comp4500_c0_seq1, comp5844_c0_seq1, comp1468_c0_seq1, comp5877_c0_seq1, comp63752_c0_seq1, comp67284_c0_seq1
GO:0034623	cellular macromolecular complex disassembly	P	0.000413547	1.6941e-06	69	98	2758	8481	over	comp7234_c0_seq1, comp4992_c0_seq1, comp5570_c0_seq1, comp4746_c0_seq1, comp1386_c0_seq1, comp4699_c0_seq1, comp4708_c0_seq1, comp4999_c0_seq1, comp39878_c0_seq1, comp6178_c0_seq1, comp3645_c0_seq1, comp4686_c0_seq1, comp5177_c0_seq1, comp1758_c0_seq1, comp1563_c0_seq1, comp5436_c0_seq1, comp241089_c0_seq1, comp114754_c0_seq1, comp6800_c0_seq1, comp4776_c0_seq1, comp18763_c0_seq1, comp5214_c0_seq…	comp33935_c0_seq1, comp272068_c0_seq1, comp211_c0_seq1, comp195476_c0_seq1, comp139022_c0_seq1, comp131976_c0_seq1, comp196198_c0_seq1, comp470309_c0_seq1, comp126519_c0_seq1, comp113219_c0_seq1, comp203132_c0_seq1, comp89621_c0_seq1, comp40572_c0_seq1, comp368970_c0_seq1, comp132015_c0_seq1, comp591655_c0_seq1, comp292292_c0_seq1, comp331922_c0_seq1, comp69115_c0_seq1, comp158441_c0_seq1, comp23…
GO:0019843	rRNA binding	F	0.000631438	2.63459e-06	17	7	2810	8572	over	comp5401_c0_seq1, comp50749_c0_seq1, comp4763_c0_seq1, comp4935_c0_seq1, comp1385_c0_seq1, comp5049_c0_seq1, comp6939_c0_seq1, comp6500_c0_seq1, comp23962_c0_seq1, comp15675_c0_seq1, comp5198_c0_seq1, comp201538_c0_seq1, comp5148_c0_seq1, comp60186_c0_seq1, comp13770_c0_seq1, comp4624_c0_seq1, comp5197_c0_seq1	comp62730_c0_seq1, comp309181_c0_seq1, comp575654_c0_seq1, comp271495_c0_seq1, comp6004_c0_seq1, comp43338_c0_seq1, comp468088_c0_seq1
GO:0002479	antigen processing and presentation of exogenous peptide antigen via MHC class I, TAP-dependent	P	0.000676675	2.87466e-06	29	24	2798	8555	over	comp6927_c0_seq1, comp42571_c0_seq1, comp1192_c0_seq1, comp34814_c0_seq1, comp8469_c0_seq1, comp3242_c0_seq1, comp1014_c0_seq1, comp909_c0_seq1, comp1018_c0_seq1, comp72481_c0_seq1, comp22835_c0_seq1, comp26708_c0_seq1, comp20099_c0_seq1, comp16573_c0_seq1, comp3535_c0_seq1, comp1731_c0_seq1, comp939_c0_seq1, comp23421_c0_seq1, comp19257_c0_seq1, comp2347_c0_seq1, comp4175_c0_seq1, comp1502_c0_se…	comp3219_c0_seq1, comp32079_c0_seq1, comp280782_c0_seq1, comp1682_c0_seq1, comp20846_c0_seq1, comp190142_c0_seq1, comp37311_c0_seq1, comp20083_c0_seq1, comp25932_c0_seq1, comp212012_c0_seq1, comp80071_c0_seq1, comp4494_c0_seq1, comp12574_c0_seq1, comp199192_c0_seq1, comp1656_c0_seq1, comp31095_c0_seq1, comp1594_c0_seq1, comp24735_c0_seq1, comp150174_c0_seq1, comp3730_c0_seq1, comp453440_c0_seq1, …
GO:0006520	cellular amino acid metabolic process	P	0.000839985	3.63216e-06	151	290	2676	8289	over	comp45793_c0_seq1, comp42571_c0_seq1, comp191209_c0_seq1, comp105542_c0_seq1, comp255651_c0_seq1, comp113620_c0_seq1, comp39619_c0_seq1, comp1192_c0_seq1, comp20201_c0_seq1, comp34814_c0_seq1, comp105523_c0_seq1, comp140081_c0_seq1, comp65690_c0_seq1, comp161400_c0_seq1, comp89333_c0_seq1, comp62721_c0_seq1, comp1118_c0_seq1, comp120949_c0_seq1, comp168010_c0_seq1, comp70181_c0_seq1, comp3242_c0_…	comp2962_c0_seq1, comp272068_c0_seq1, comp3219_c0_seq1, comp32079_c0_seq1, comp103400_c0_seq1, comp3333_c0_seq1, comp1584_c0_seq1, comp108128_c0_seq1, comp152344_c0_seq1, comp280782_c0_seq1, comp544632_c0_seq1, comp150740_c0_seq1, comp287152_c0_seq1, comp89860_c0_seq1, comp3733_c0_seq1, comp55491_c0_seq1, comp39887_c0_seq1, comp491333_c0_seq1, comp232016_c0_seq1, comp231294_c0_seq1, comp1887_c0_s…
GO:0071011	precatalytic spliceosome	C	0.000961748	4.23163e-06	24	17	2803	8562	over	comp51_c0_seq1, comp36119_c0_seq1, comp12395_c0_seq1, comp2604_c0_seq2, comp2604_c0_seq1, comp45452_c0_seq1, comp2754_c0_seq1, comp21739_c0_seq1, comp73553_c0_seq1, comp26527_c0_seq1, comp79840_c0_seq1, comp17299_c0_seq1, comp47714_c0_seq1, comp18489_c0_seq1, comp12521_c0_seq1, comp29210_c0_seq1, comp22957_c0_seq1, comp3154_c0_seq1, comp76920_c0_seq1, comp41581_c0_seq1, comp56677_c0_seq1, comp910…	comp6938_c0_seq1, comp123922_c0_seq1, comp296808_c0_seq1, comp411052_c0_seq1, comp8071_c0_seq1, comp52733_c0_seq1, comp3178_c0_seq1, comp1002_c0_seq1, comp88918_c0_seq1, comp3149_c0_seq1, comp7241_c0_seq1, comp51_c0_seq2, comp123534_c0_seq1, comp172863_c0_seq1, comp32240_c0_seq1, comp141144_c0_seq1, comp130965_c0_seq1
GO:0032984	macromolecular complex disassembly	P	0.00102634	4.59369e-06	69	102	2758	8477	over	comp7234_c0_seq1, comp4992_c0_seq1, comp5570_c0_seq1, comp4746_c0_seq1, comp1386_c0_seq1, comp4699_c0_seq1, comp4708_c0_seq1, comp4999_c0_seq1, comp39878_c0_seq1, comp6178_c0_seq1, comp3645_c0_seq1, comp4686_c0_seq1, comp5177_c0_seq1, comp1758_c0_seq1, comp1563_c0_seq1, comp5436_c0_seq1, comp241089_c0_seq1, comp114754_c0_seq1, comp6800_c0_seq1, comp4776_c0_seq1, comp18763_c0_seq1, comp5214_c0_seq…	comp33935_c0_seq1, comp272068_c0_seq1, comp211_c0_seq1, comp195476_c0_seq1, comp139022_c0_seq1, comp131976_c0_seq1, comp196198_c0_seq1, comp386589_c0_seq1, comp470309_c0_seq1, comp126519_c0_seq1, comp113219_c0_seq1, comp203132_c0_seq1, comp89621_c0_seq1, comp40572_c0_seq1, comp368970_c0_seq1, comp132015_c0_seq1, comp591655_c0_seq1, comp292292_c0_seq1, comp331922_c0_seq1, comp69115_c0_seq1, comp15…
GO:0072474	signal transduction involved in mitotic cell cycle G1/S checkpoint	P	0.0012699	6.45449e-06	28	24	2799	8555	over	comp42571_c0_seq1, comp1192_c0_seq1, comp34814_c0_seq1, comp3242_c0_seq1, comp1014_c0_seq1, comp909_c0_seq1, comp1018_c0_seq1, comp72481_c0_seq1, comp22835_c0_seq1, comp26708_c0_seq1, comp20099_c0_seq1, comp16573_c0_seq1, comp32791_c0_seq1, comp3535_c0_seq1, comp1731_c0_seq1, comp939_c0_seq1, comp23421_c0_seq1, comp19257_c0_seq1, comp2347_c0_seq1, comp4175_c0_seq1, comp1502_c0_seq1, comp2709_c0_s…	comp3219_c0_seq1, comp32079_c0_seq1, comp280782_c0_seq1, comp1682_c0_seq1, comp190142_c0_seq1, comp37311_c0_seq1, comp20083_c0_seq1, comp25932_c0_seq1, comp212012_c0_seq1, comp451061_c0_seq1, comp80071_c0_seq1, comp4494_c0_seq1, comp12574_c0_seq1, comp199192_c0_seq1, comp1656_c0_seq1, comp31095_c0_seq1, comp1594_c0_seq1, comp24735_c0_seq1, comp150174_c0_seq1, comp3730_c0_seq1, comp453440_c0_seq1,…
GO:0072431	signal transduction involved in mitotic cell cycle G1/S transition DNA damage checkpoint	P	0.0012699	6.45449e-06	28	24	2799	8555	over	comp42571_c0_seq1, comp1192_c0_seq1, comp34814_c0_seq1, comp3242_c0_seq1, comp1014_c0_seq1, comp909_c0_seq1, comp1018_c0_seq1, comp72481_c0_seq1, comp22835_c0_seq1, comp26708_c0_seq1, comp20099_c0_seq1, comp16573_c0_seq1, comp32791_c0_seq1, comp3535_c0_seq1, comp1731_c0_seq1, comp939_c0_seq1, comp23421_c0_seq1, comp19257_c0_seq1, comp2347_c0_seq1, comp4175_c0_seq1, comp1502_c0_seq1, comp2709_c0_s…	comp3219_c0_seq1, comp32079_c0_seq1, comp280782_c0_seq1, comp1682_c0_seq1, comp190142_c0_seq1, comp37311_c0_seq1, comp20083_c0_seq1, comp25932_c0_seq1, comp212012_c0_seq1, comp451061_c0_seq1, comp80071_c0_seq1, comp4494_c0_seq1, comp12574_c0_seq1, comp199192_c0_seq1, comp1656_c0_seq1, comp31095_c0_seq1, comp1594_c0_seq1, comp24735_c0_seq1, comp150174_c0_seq1, comp3730_c0_seq1, comp453440_c0_seq1,…
GO:0072422	signal transduction involved in DNA damage checkpoint	P	0.0012699	6.45449e-06	28	24	2799	8555	over	comp42571_c0_seq1, comp1192_c0_seq1, comp34814_c0_seq1, comp3242_c0_seq1, comp1014_c0_seq1, comp909_c0_seq1, comp1018_c0_seq1, comp72481_c0_seq1, comp22835_c0_seq1, comp26708_c0_seq1, comp20099_c0_seq1, comp16573_c0_seq1, comp32791_c0_seq1, comp3535_c0_seq1, comp1731_c0_seq1, comp939_c0_seq1, comp23421_c0_seq1, comp19257_c0_seq1, comp2347_c0_seq1, comp4175_c0_seq1, comp1502_c0_seq1, comp2709_c0_s…	comp3219_c0_seq1, comp32079_c0_seq1, comp280782_c0_seq1, comp1682_c0_seq1, comp190142_c0_seq1, comp37311_c0_seq1, comp20083_c0_seq1, comp25932_c0_seq1, comp212012_c0_seq1, comp451061_c0_seq1, comp80071_c0_seq1, comp4494_c0_seq1, comp12574_c0_seq1, comp199192_c0_seq1, comp1656_c0_seq1, comp31095_c0_seq1, comp1594_c0_seq1, comp24735_c0_seq1, comp150174_c0_seq1, comp3730_c0_seq1, comp453440_c0_seq1,…
GO:0072413	signal transduction involved in mitotic cell cycle checkpoint	P	0.0012699	6.45449e-06	28	24	2799	8555	over	comp42571_c0_seq1, comp1192_c0_seq1, comp34814_c0_seq1, comp3242_c0_seq1, comp1014_c0_seq1, comp909_c0_seq1, comp1018_c0_seq1, comp72481_c0_seq1, comp22835_c0_seq1, comp26708_c0_seq1, comp20099_c0_seq1, comp16573_c0_seq1, comp32791_c0_seq1, comp3535_c0_seq1, comp1731_c0_seq1, comp939_c0_seq1, comp23421_c0_seq1, comp19257_c0_seq1, comp2347_c0_seq1, comp4175_c0_seq1, comp1502_c0_seq1, comp2709_c0_s…	comp3219_c0_seq1, comp32079_c0_seq1, comp280782_c0_seq1, comp1682_c0_seq1, comp190142_c0_seq1, comp37311_c0_seq1, comp20083_c0_seq1, comp25932_c0_seq1, comp212012_c0_seq1, comp451061_c0_seq1, comp80071_c0_seq1, comp4494_c0_seq1, comp12574_c0_seq1, comp199192_c0_seq1, comp1656_c0_seq1, comp31095_c0_seq1, comp1594_c0_seq1, comp24735_c0_seq1, comp150174_c0_seq1, comp3730_c0_seq1, comp453440_c0_seq1,…
GO:0072404	signal transduction involved in G1/S transition checkpoint	P	0.0012699	6.45449e-06	28	24	2799	8555	over	comp42571_c0_seq1, comp1192_c0_seq1, comp34814_c0_seq1, comp3242_c0_seq1, comp1014_c0_seq1, comp909_c0_seq1, comp1018_c0_seq1, comp72481_c0_seq1, comp22835_c0_seq1, comp26708_c0_seq1, comp20099_c0_seq1, comp16573_c0_seq1, comp32791_c0_seq1, comp3535_c0_seq1, comp1731_c0_seq1, comp939_c0_seq1, comp23421_c0_seq1, comp19257_c0_seq1, comp2347_c0_seq1, comp4175_c0_seq1, comp1502_c0_seq1, comp2709_c0_s…	comp3219_c0_seq1, comp32079_c0_seq1, comp280782_c0_seq1, comp1682_c0_seq1, comp190142_c0_seq1, comp37311_c0_seq1, comp20083_c0_seq1, comp25932_c0_seq1, comp212012_c0_seq1, comp451061_c0_seq1, comp80071_c0_seq1, comp4494_c0_seq1, comp12574_c0_seq1, comp199192_c0_seq1, comp1656_c0_seq1, comp31095_c0_seq1, comp1594_c0_seq1, comp24735_c0_seq1, comp150174_c0_seq1, comp3730_c0_seq1, comp453440_c0_seq1,…
GO:0072401	signal transduction involved in DNA integrity checkpoint	P	0.0012699	6.45449e-06	28	24	2799	8555	over	comp42571_c0_seq1, comp1192_c0_seq1, comp34814_c0_seq1, comp3242_c0_seq1, comp1014_c0_seq1, comp909_c0_seq1, comp1018_c0_seq1, comp72481_c0_seq1, comp22835_c0_seq1, comp26708_c0_seq1, comp20099_c0_seq1, comp16573_c0_seq1, comp32791_c0_seq1, comp3535_c0_seq1, comp1731_c0_seq1, comp939_c0_seq1, comp23421_c0_seq1, comp19257_c0_seq1, comp2347_c0_seq1, comp4175_c0_seq1, comp1502_c0_seq1, comp2709_c0_s…	comp3219_c0_seq1, comp32079_c0_seq1, comp280782_c0_seq1, comp1682_c0_seq1, comp190142_c0_seq1, comp37311_c0_seq1, comp20083_c0_seq1, comp25932_c0_seq1, comp212012_c0_seq1, comp451061_c0_seq1, comp80071_c0_seq1, comp4494_c0_seq1, comp12574_c0_seq1, comp199192_c0_seq1, comp1656_c0_seq1, comp31095_c0_seq1, comp1594_c0_seq1, comp24735_c0_seq1, comp150174_c0_seq1, comp3730_c0_seq1, comp453440_c0_seq1,…
GO:0006977	DNA damage response, signal transduction by p53 class mediator resulting in cell cycle arrest	P	0.0012699	6.45449e-06	28	24	2799	8555	over	comp42571_c0_seq1, comp1192_c0_seq1, comp34814_c0_seq1, comp3242_c0_seq1, comp1014_c0_seq1, comp909_c0_seq1, comp1018_c0_seq1, comp72481_c0_seq1, comp22835_c0_seq1, comp26708_c0_seq1, comp20099_c0_seq1, comp16573_c0_seq1, comp32791_c0_seq1, comp3535_c0_seq1, comp1731_c0_seq1, comp939_c0_seq1, comp23421_c0_seq1, comp19257_c0_seq1, comp2347_c0_seq1, comp4175_c0_seq1, comp1502_c0_seq1, comp2709_c0_s…	comp3219_c0_seq1, comp32079_c0_seq1, comp280782_c0_seq1, comp1682_c0_seq1, comp190142_c0_seq1, comp37311_c0_seq1, comp20083_c0_seq1, comp25932_c0_seq1, comp212012_c0_seq1, comp451061_c0_seq1, comp80071_c0_seq1, comp4494_c0_seq1, comp12574_c0_seq1, comp199192_c0_seq1, comp1656_c0_seq1, comp31095_c0_seq1, comp1594_c0_seq1, comp24735_c0_seq1, comp150174_c0_seq1, comp3730_c0_seq1, comp453440_c0_seq1,…
GO:0072395	signal transduction involved in cell cycle checkpoint	P	0.0012699	6.45449e-06	28	24	2799	8555	over	comp42571_c0_seq1, comp1192_c0_seq1, comp34814_c0_seq1, comp3242_c0_seq1, comp1014_c0_seq1, comp909_c0_seq1, comp1018_c0_seq1, comp72481_c0_seq1, comp22835_c0_seq1, comp26708_c0_seq1, comp20099_c0_seq1, comp16573_c0_seq1, comp32791_c0_seq1, comp3535_c0_seq1, comp1731_c0_seq1, comp939_c0_seq1, comp23421_c0_seq1, comp19257_c0_seq1, comp2347_c0_seq1, comp4175_c0_seq1, comp1502_c0_seq1, comp2709_c0_s…	comp3219_c0_seq1, comp32079_c0_seq1, comp280782_c0_seq1, comp1682_c0_seq1, comp190142_c0_seq1, comp37311_c0_seq1, comp20083_c0_seq1, comp25932_c0_seq1, comp212012_c0_seq1, comp451061_c0_seq1, comp80071_c0_seq1, comp4494_c0_seq1, comp12574_c0_seq1, comp199192_c0_seq1, comp1656_c0_seq1, comp31095_c0_seq1, comp1594_c0_seq1, comp24735_c0_seq1, comp150174_c0_seq1, comp3730_c0_seq1, comp453440_c0_seq1,…
GO:0051231	spindle elongation	P	0.00130118	6.7122e-06	20	12	2807	8567	over	comp7234_c0_seq1, comp4992_c0_seq1, comp1386_c0_seq1, comp4708_c0_seq1, comp3400_c0_seq1, comp5001_c0_seq1, comp1940_c0_seq1, comp6939_c0_seq1, comp6500_c0_seq1, comp11279_c0_seq1, comp5226_c0_seq1, comp17031_c0_seq1, comp13770_c0_seq1, comp4693_c0_seq1, comp17861_c0_seq1, comp4624_c0_seq1, comp5197_c0_seq1, comp11137_c0_seq1, comp5038_c0_seq1, comp67835_c0_seq1	comp279065_c0_seq1, comp122181_c0_seq1, comp268839_c0_seq1, comp6004_c0_seq1, comp4957_c0_seq1, comp139908_c0_seq1, comp170202_c0_seq1, comp433027_c0_seq1, comp145453_c0_seq1, comp364444_c0_seq1, comp569866_c0_seq1, comp73256_c0_seq1
GO:0006364	rRNA processing	P	0.00154679	8.09656e-06	47	59	2780	8520	over	comp148990_c0_seq1, comp84101_c0_seq1, comp4992_c0_seq1, comp108877_c0_seq1, comp68613_c0_seq1, comp200042_c0_seq1, comp54107_c0_seq1, comp64429_c0_seq1, comp88296_c0_seq1, comp4686_c0_seq1, comp37759_c0_seq1, comp1186_c0_seq1, comp103916_c0_seq1, comp20213_c0_seq1, comp4776_c0_seq1, comp115758_c0_seq1, comp61652_c0_seq1, comp5145_c0_seq1, comp28332_c0_seq1, comp50749_c0_seq1, comp5445_c0_seq1, c…	comp57397_c0_seq1, comp112305_c0_seq1, comp127018_c0_seq1, comp29457_c0_seq1, comp465617_c0_seq1, comp135364_c0_seq1, comp62730_c0_seq1, comp443126_c0_seq1, comp439302_c0_seq1, comp157173_c0_seq1, comp44418_c0_seq1, comp250854_c0_seq1, comp114567_c0_seq1, comp3318_c0_seq1, comp254513_c0_seq1, comp67495_c0_seq1, comp307974_c0_seq1, comp283798_c0_seq1, comp149263_c0_seq1, comp77907_c0_seq1, comp212…
GO:0016491	oxidoreductase activity	F	0.00184795	9.81311e-06	238	518	2589	8061	over	comp45793_c0_seq1, comp56590_c0_seq1, comp9797_c0_seq1, comp170613_c0_seq1, comp28269_c0_seq1, comp2551_c0_seq1, comp3237_c0_seq1, comp2636_c0_seq1, comp1220_c0_seq1, comp113620_c0_seq1, comp39619_c0_seq1, comp74136_c0_seq1, comp175651_c0_seq1, comp151744_c0_seq1, comp103396_c0_seq1, comp52769_c0_seq1, comp10400_c0_seq1, comp20201_c0_seq1, comp61294_c0_seq1, comp1451_c0_seq1, comp140419_c0_seq1, …	comp52780_c0_seq1, comp296136_c0_seq1, comp459392_c0_seq1, comp104168_c0_seq1, comp323237_c0_seq1, comp3445_c0_seq1, comp13096_c0_seq1, comp246741_c0_seq1, comp992_c0_seq1, comp1251_c0_seq1, comp3333_c0_seq1, comp305902_c0_seq1, comp152440_c0_seq1, comp138186_c0_seq1, comp193869_c0_seq1, comp108128_c0_seq1, comp135329_c0_seq1, comp243278_c0_seq1, comp397422_c0_seq1, comp3827_c0_seq1, comp163894_c…
GO:0071203	WASH complex	C	0.00205503	1.10686e-05	12	3	2815	8576	over	comp68639_c0_seq1, comp129406_c0_seq1, comp94168_c0_seq1, comp114754_c0_seq1, comp3045_c0_seq1, comp57574_c0_seq1, comp121064_c0_seq1, comp120975_c0_seq1, comp152314_c0_seq1, comp120856_c0_seq1, comp94180_c0_seq1, comp65413_c0_seq1	comp3211_c0_seq1, comp202639_c0_seq1, comp339068_c0_seq1
GO:0000375	RNA splicing, via transesterification reactions	P	0.00208647	1.13963e-05	135	259	2692	8320	over	comp51_c0_seq1, comp30524_c0_seq1, comp32387_c0_seq1, comp148531_c0_seq1, comp2069_c0_seq1, comp121609_c0_seq1, comp111573_c0_seq1, comp123352_c0_seq1, comp231888_c0_seq1, comp60007_c0_seq1, comp104059_c0_seq1, comp50669_c0_seq1, comp36119_c0_seq1, comp196818_c0_seq1, comp12563_c0_seq1, comp68613_c0_seq1, comp78382_c0_seq1, comp12395_c0_seq1, comp30187_c0_seq1, comp29637_c0_seq1, comp105586_c0_se…	comp189184_c0_seq1, comp187834_c0_seq1, comp375277_c0_seq1, comp329350_c0_seq1, comp269640_c0_seq1, comp120523_c0_seq1, comp268037_c0_seq1, comp828095_c0_seq1, comp175576_c0_seq1, comp201316_c0_seq1, comp1744_c0_seq1, comp154188_c0_seq1, comp174344_c0_seq1, comp114055_c0_seq1, comp169029_c0_seq1, comp240887_c0_seq1, comp426512_c0_seq1, comp352111_c0_seq1, comp199707_c0_seq1, comp38046_c0_seq1, co…
GO:0019058	viral infectious cycle	P	0.00213872	1.18439e-05	83	137	2744	8442	over	comp51_c0_seq1, comp7234_c0_seq1, comp183087_c0_seq1, comp4992_c0_seq1, comp87542_c0_seq1, comp5570_c0_seq1, comp4746_c0_seq1, comp50669_c0_seq1, comp1386_c0_seq1, comp4699_c0_seq1, comp63385_c0_seq1, comp156572_c0_seq1, comp4708_c0_seq1, comp4999_c0_seq1, comp6178_c0_seq1, comp58498_c0_seq1, comp82363_c0_seq1, comp127374_c0_seq1, comp4686_c0_seq1, comp5177_c0_seq1, comp1758_c0_seq1, comp5436_c0_…	comp261923_c0_seq1, comp131976_c0_seq1, comp134434_c0_seq1, comp38046_c0_seq1, comp3272_c0_seq2, comp3272_c0_seq1, comp1665_c0_seq2, comp1665_c0_seq1, comp63421_c0_seq1, comp379880_c0_seq1, comp126519_c0_seq1, comp443126_c0_seq1, comp63197_c0_seq1, comp203132_c0_seq1, comp2981_c0_seq1, comp371415_c0_seq1, comp123922_c0_seq1, comp296808_c0_seq1, comp242988_c0_seq1, comp174362_c0_seq1, comp292292_c…
GO:0030330	DNA damage response, signal transduction by p53 class mediator	P	0.00241787	1.35732e-05	41	49	2786	8530	over	comp42571_c0_seq1, comp1192_c0_seq1, comp34814_c0_seq1, comp207543_c0_seq1, comp192951_c0_seq1, comp3242_c0_seq1, comp1014_c0_seq1, comp909_c0_seq1, comp1018_c0_seq1, comp72481_c0_seq1, comp22835_c0_seq1, comp26708_c0_seq1, comp68744_c0_seq1, comp20099_c0_seq1, comp16573_c0_seq1, comp55190_c0_seq1, comp176663_c0_seq1, comp32791_c0_seq1, comp3535_c0_seq1, comp1731_c0_seq1, comp73461_c0_seq1, comp7…	comp3219_c0_seq1, comp32079_c0_seq1, comp194291_c0_seq1, comp148598_c0_seq1, comp280782_c0_seq1, comp234851_c0_seq1, comp465617_c0_seq1, comp1682_c0_seq1, comp287948_c0_seq1, comp164062_c0_seq1, comp190142_c0_seq1, comp37311_c0_seq1, comp20083_c0_seq1, comp25932_c0_seq1, comp155314_c0_seq1, comp73419_c0_seq1, comp212012_c0_seq1, comp451061_c0_seq1, comp80071_c0_seq1, comp4494_c0_seq1, comp194696_…
GO:0006397	mRNA processing	P	0.00310922	1.76901e-05	185	387	2642	8192	over	comp51_c0_seq1, comp30524_c0_seq1, comp192315_c0_seq1, comp32387_c0_seq1, comp148531_c0_seq1, comp2069_c0_seq1, comp121609_c0_seq1, comp93851_c0_seq1, comp111573_c0_seq1, comp123352_c0_seq1, comp150257_c0_seq1, comp231888_c0_seq1, comp60007_c0_seq1, comp28252_c0_seq1, comp50669_c0_seq1, comp36119_c0_seq1, comp196818_c0_seq1, comp12563_c0_seq1, comp101360_c0_seq1, comp68613_c0_seq1, comp78382_c0_s…	comp189184_c0_seq1, comp187834_c0_seq1, comp375277_c0_seq1, comp329350_c0_seq1, comp269640_c0_seq1, comp57397_c0_seq1, comp261445_c0_seq1, comp120523_c0_seq1, comp268037_c0_seq1, comp828095_c0_seq1, comp175576_c0_seq1, comp60019_c0_seq1, comp201316_c0_seq1, comp113572_c0_seq1, comp1744_c0_seq1, comp154188_c0_seq1, comp174344_c0_seq1, comp114055_c0_seq1, comp225513_c0_seq1, comp231388_c0_seq1, com…
GO:0005681	spliceosomal complex	C	0.00350205	2.01908e-05	100	179	2727	8400	over	comp51_c0_seq1, comp30524_c0_seq1, comp32387_c0_seq1, comp60007_c0_seq1, comp28252_c0_seq1, comp36119_c0_seq1, comp196818_c0_seq1, comp12563_c0_seq1, comp68613_c0_seq1, comp12395_c0_seq1, comp30187_c0_seq1, comp200042_c0_seq1, comp29637_c0_seq1, comp91245_c0_seq1, comp42493_c0_seq1, comp1392_c0_seq1, comp2604_c0_seq2, comp2604_c0_seq1, comp3641_c0_seq2, comp114205_c0_seq1, comp126319_c0_seq1, com…	comp189184_c0_seq1, comp187834_c0_seq1, comp329350_c0_seq1, comp269640_c0_seq1, comp261445_c0_seq1, comp268037_c0_seq1, comp59850_c0_seq1, comp139022_c0_seq1, comp175576_c0_seq1, comp1744_c0_seq1, comp174344_c0_seq1, comp114055_c0_seq1, comp169029_c0_seq1, comp352111_c0_seq1, comp196198_c0_seq1, comp135364_c0_seq1, comp275963_c0_seq1, comp328371_c0_seq1, comp226236_c0_seq1, comp126473_c0_seq1, co…
GO:0022624	proteasome accessory complex	C	0.00384496	2.24595e-05	18	11	2809	8568	over	comp42571_c0_seq1, comp34814_c0_seq1, comp909_c0_seq1, comp1018_c0_seq1, comp72481_c0_seq1, comp22835_c0_seq1, comp26708_c0_seq1, comp20099_c0_seq1, comp37386_c0_seq1, comp1731_c0_seq1, comp23421_c0_seq1, comp19257_c0_seq1, comp1502_c0_seq1, comp2709_c0_seq1, comp1161_c0_seq1, comp38398_c0_seq1, comp790_c0_seq1, comp25165_c0_seq1	comp32079_c0_seq1, comp2435_c0_seq1, comp1682_c0_seq1, comp37311_c0_seq1, comp20083_c0_seq1, comp25932_c0_seq1, comp73419_c0_seq1, comp31095_c0_seq1, comp26899_c0_seq1, comp24735_c0_seq1, comp90666_c0_seq1
GO:0031571	mitotic cell cycle G1/S transition DNA damage checkpoint	P	0.00437731	2.59012e-05	28	27	2799	8552	over	comp42571_c0_seq1, comp1192_c0_seq1, comp34814_c0_seq1, comp3242_c0_seq1, comp1014_c0_seq1, comp909_c0_seq1, comp1018_c0_seq1, comp72481_c0_seq1, comp22835_c0_seq1, comp26708_c0_seq1, comp20099_c0_seq1, comp16573_c0_seq1, comp32791_c0_seq1, comp3535_c0_seq1, comp1731_c0_seq1, comp939_c0_seq1, comp23421_c0_seq1, comp19257_c0_seq1, comp2347_c0_seq1, comp4175_c0_seq1, comp1502_c0_seq1, comp2709_c0_s…	comp3219_c0_seq1, comp32079_c0_seq1, comp280782_c0_seq1, comp1682_c0_seq1, comp351626_c0_seq1, comp190142_c0_seq1, comp37311_c0_seq1, comp20083_c0_seq1, comp25932_c0_seq1, comp212012_c0_seq1, comp451061_c0_seq1, comp80071_c0_seq1, comp4494_c0_seq1, comp12574_c0_seq1, comp199192_c0_seq1, comp1656_c0_seq1, comp31095_c0_seq1, comp245467_c0_seq1, comp1594_c0_seq1, comp24735_c0_seq1, comp150174_c0_seq…
GO:0042590	antigen processing and presentation of exogenous peptide antigen via MHC class I	P	0.00483435	2.89724e-05	29	29	2798	8550	over	comp6927_c0_seq1, comp42571_c0_seq1, comp1192_c0_seq1, comp34814_c0_seq1, comp8469_c0_seq1, comp3242_c0_seq1, comp1014_c0_seq1, comp909_c0_seq1, comp1018_c0_seq1, comp72481_c0_seq1, comp22835_c0_seq1, comp26708_c0_seq1, comp20099_c0_seq1, comp16573_c0_seq1, comp3535_c0_seq1, comp1731_c0_seq1, comp939_c0_seq1, comp23421_c0_seq1, comp19257_c0_seq1, comp2347_c0_seq1, comp4175_c0_seq1, comp1502_c0_se…	comp97453_c0_seq1, comp3219_c0_seq1, comp32079_c0_seq1, comp2435_c0_seq1, comp280782_c0_seq1, comp1682_c0_seq1, comp20846_c0_seq1, comp190142_c0_seq1, comp37311_c0_seq1, comp20083_c0_seq1, comp25932_c0_seq1, comp73419_c0_seq1, comp212012_c0_seq1, comp80071_c0_seq1, comp4494_c0_seq1, comp12574_c0_seq1, comp199192_c0_seq1, comp1656_c0_seq1, comp31095_c0_seq1, comp1594_c0_seq1, comp26899_c0_seq1, co…
GO:0032991	macromolecular complex	C	0.00516652	3.1355e-05	923	2457	1904	6122	over	comp51_c0_seq1, comp61481_c0_seq1, comp30524_c0_seq1, comp149295_c0_seq1, comp84101_c0_seq1, comp105242_c0_seq1, comp45793_c0_seq1, comp192315_c0_seq1, comp94237_c0_seq1, comp32387_c0_seq1, comp186343_c0_seq1, comp183677_c0_seq1, comp62300_c0_seq1, comp62339_c0_seq1, comp137690_c0_seq1, comp31102_c0_seq1, comp2069_c0_seq1, comp122224_c0_seq1, comp7234_c0_seq1, comp183087_c0_seq1, comp223921_c0_se…	comp135970_c0_seq1, comp189184_c0_seq1, comp468439_c0_seq1, comp45620_c0_seq1, comp33935_c0_seq1, comp83781_c0_seq1, comp296136_c0_seq1, comp479100_c0_seq1, comp187834_c0_seq1, comp1934_c0_seq1, comp228814_c0_seq1, comp375277_c0_seq1, comp236664_c0_seq1, comp195013_c0_seq1, comp272068_c0_seq1, comp329350_c0_seq1, comp308423_c0_seq1, comp151157_c0_seq1, comp98032_c0_seq1, comp173587_c0_seq1, comp2…	comp181991_c0_seq1, comp330840_c0_seq1, comp559133_c0_seq1, comp285715_c0_seq1, comp439614_c0_seq1, comp315079_c0_seq1, comp126355_c0_seq1, comp224479_c0_seq1, comp150078_c0_seq1, comp82510_c0_seq1, comp277945_c0_seq1, comp126466_c0_seq1, comp355468_c0_seq1, comp168715_c0_seq1, comp192438_c0_seq1, comp85636_c0_seq1, comp164995_c0_seq1, comp202639_c0_seq1, comp432224_c0_seq1, comp3758_c0_seq2, com…
GO:0016072	rRNA metabolic process	P	0.00545295	3.3507e-05	50	70	2777	8509	over	comp148990_c0_seq1, comp84101_c0_seq1, comp4992_c0_seq1, comp108877_c0_seq1, comp68613_c0_seq1, comp200042_c0_seq1, comp54107_c0_seq1, comp64429_c0_seq1, comp88296_c0_seq1, comp4686_c0_seq1, comp37759_c0_seq1, comp1186_c0_seq1, comp103916_c0_seq1, comp20213_c0_seq1, comp4776_c0_seq1, comp115758_c0_seq1, comp61652_c0_seq1, comp5145_c0_seq1, comp28332_c0_seq1, comp50749_c0_seq1, comp5445_c0_seq1, c…	comp57397_c0_seq1, comp112305_c0_seq1, comp127018_c0_seq1, comp29457_c0_seq1, comp465617_c0_seq1, comp97404_c0_seq1, comp135364_c0_seq1, comp62730_c0_seq1, comp443126_c0_seq1, comp439302_c0_seq1, comp157173_c0_seq1, comp209162_c0_seq1, comp44418_c0_seq1, comp222403_c0_seq1, comp250854_c0_seq1, comp311973_c0_seq1, comp114567_c0_seq1, comp3318_c0_seq1, comp254513_c0_seq1, comp67495_c0_seq1, comp307…
GO:0005746	mitochondrial respiratory chain	C	0.00569598	3.54325e-05	27	26	2800	8553	over	comp10400_c0_seq1, comp11735_c0_seq1, comp9084_c0_seq1, comp10300_c0_seq1, comp1732_c0_seq1, comp3264_c0_seq2, comp3355_c0_seq1, comp10640_c0_seq1, comp6505_c0_seq1, comp9451_c0_seq1, comp1317_c0_seq1, comp2935_c0_seq1, comp12122_c0_seq1, comp2866_c0_seq1, comp4931_c0_seq1, comp9758_c0_seq1, comp3657_c0_seq1, comp1307_c0_seq1, comp8954_c0_seq1, comp2453_c0_seq1, comp6998_c0_seq1, comp7812_c0_seq1…	comp13096_c0_seq1, comp10909_c0_seq1, comp150133_c0_seq1, comp36378_c0_seq1, comp17301_c0_seq1, comp7634_c0_seq1, comp174604_c0_seq1, comp1702_c0_seq1, comp389517_c0_seq1, comp1577_c0_seq1, comp3521_c0_seq2, comp3521_c0_seq1, comp101581_c0_seq1, comp228460_c0_seq1, comp11423_c0_seq1, comp209218_c0_seq1, comp242890_c0_seq1, comp45313_c0_seq1, comp496728_c0_seq1, comp397341_c0_seq1, comp345301_c0_s…
GO:0071013	catalytic step 2 spliceosome	C	0.00860591	5.41868e-05	76	129	2751	8450	over	comp51_c0_seq1, comp32387_c0_seq1, comp60007_c0_seq1, comp36119_c0_seq1, comp196818_c0_seq1, comp12563_c0_seq1, comp68613_c0_seq1, comp30187_c0_seq1, comp29637_c0_seq1, comp42493_c0_seq1, comp2604_c0_seq2, comp2604_c0_seq1, comp3641_c0_seq2, comp114205_c0_seq1, comp111841_c0_seq1, comp45452_c0_seq1, comp70340_c0_seq1, comp2754_c0_seq1, comp96523_c0_seq1, comp73357_c0_seq1, comp36614_c0_seq1, comp…	comp269640_c0_seq1, comp268037_c0_seq1, comp175576_c0_seq1, comp174344_c0_seq1, comp114055_c0_seq1, comp352111_c0_seq1, comp135364_c0_seq1, comp275963_c0_seq1, comp226236_c0_seq1, comp126473_c0_seq1, comp133456_c0_seq1, comp134528_c0_seq1, comp6938_c0_seq1, comp164252_c0_seq1, comp1380_c0_seq1, comp249440_c0_seq1, comp112227_c0_seq1, comp123922_c0_seq1, comp278964_c0_seq1, comp296808_c0_seq1, com…
GO:0006458	'de novo' protein folding	P	0.00870736	5.54862e-05	21	17	2806	8562	over	comp23464_c0_seq1, comp10863_c0_seq1, comp169364_c0_seq1, comp1392_c0_seq1, comp84449_c0_seq1, comp1649_c0_seq1, comp12600_c0_seq1, comp5542_c0_seq1, comp148266_c0_seq1, comp3504_c0_seq1, comp65229_c0_seq1, comp1622_c0_seq1, comp11669_c0_seq1, comp2906_c0_seq1, comp102306_c0_seq1, comp3797_c0_seq1, comp6984_c0_seq1, comp4025_c0_seq1, comp3801_c0_seq1, comp16280_c0_seq1, comp3256_c0_seq1	comp3670_c0_seq1, comp347181_c0_seq1, comp281345_c0_seq1, comp151623_c0_seq1, comp17461_c0_seq1, comp79847_c0_seq1, comp461264_c0_seq1, comp198802_c0_seq1, comp11550_c0_seq1, comp6263_c0_seq1, comp199527_c0_seq1, comp11437_c0_seq1, comp3060_c0_seq1, comp276249_c0_seq1, comp19395_c0_seq1, comp194734_c0_seq1, comp18799_c0_seq1
GO:0071843	cellular component biogenesis at cellular level	P	0.00882936	5.8434e-05	111	212	2716	8367	over	comp61481_c0_seq1, comp148990_c0_seq1, comp84101_c0_seq1, comp62339_c0_seq1, comp4992_c0_seq1, comp154254_c0_seq1, comp60007_c0_seq1, comp36119_c0_seq1, comp4810_c0_seq1, comp108877_c0_seq1, comp68613_c0_seq1, comp12395_c0_seq1, comp30187_c0_seq1, comp200042_c0_seq1, comp3496_c0_seq1, comp2604_c0_seq2, comp2604_c0_seq1, comp54107_c0_seq1, comp4999_c0_seq1, comp64429_c0_seq1, comp28973_c0_seq1, co…	comp33935_c0_seq1, comp329350_c0_seq1, comp57397_c0_seq1, comp112305_c0_seq1, comp154270_c0_seq1, comp268037_c0_seq1, comp119682_c0_seq1, comp389779_c0_seq1, comp1744_c0_seq1, comp127018_c0_seq1, comp175736_c0_seq1, comp174344_c0_seq1, comp29457_c0_seq1, comp3366_c0_seq1, comp465617_c0_seq1, comp134100_c0_seq1, comp100318_c0_seq1, comp231422_c0_seq1, comp135364_c0_seq1, comp275963_c0_seq1, comp27…
GO:0051084	'de novo' posttranslational protein folding	P	0.00882936	5.88104e-05	19	14	2808	8565	over	comp23464_c0_seq1, comp10863_c0_seq1, comp169364_c0_seq1, comp1392_c0_seq1, comp84449_c0_seq1, comp1649_c0_seq1, comp12600_c0_seq1, comp5542_c0_seq1, comp3504_c0_seq1, comp65229_c0_seq1, comp1622_c0_seq1, comp11669_c0_seq1, comp2906_c0_seq1, comp3797_c0_seq1, comp6984_c0_seq1, comp4025_c0_seq1, comp3801_c0_seq1, comp16280_c0_seq1, comp3256_c0_seq1	comp3670_c0_seq1, comp347181_c0_seq1, comp281345_c0_seq1, comp17461_c0_seq1, comp79847_c0_seq1, comp461264_c0_seq1, comp11550_c0_seq1, comp199527_c0_seq1, comp11437_c0_seq1, comp3060_c0_seq1, comp276249_c0_seq1, comp19395_c0_seq1, comp194734_c0_seq1, comp18799_c0_seq1
GO:0071779	G1/S transition checkpoint	P	0.00882936	5.96126e-05	28	29	2799	8550	over	comp42571_c0_seq1, comp1192_c0_seq1, comp34814_c0_seq1, comp3242_c0_seq1, comp1014_c0_seq1, comp909_c0_seq1, comp1018_c0_seq1, comp72481_c0_seq1, comp22835_c0_seq1, comp26708_c0_seq1, comp20099_c0_seq1, comp16573_c0_seq1, comp32791_c0_seq1, comp3535_c0_seq1, comp1731_c0_seq1, comp939_c0_seq1, comp23421_c0_seq1, comp19257_c0_seq1, comp2347_c0_seq1, comp4175_c0_seq1, comp1502_c0_seq1, comp2709_c0_s…	comp3219_c0_seq1, comp32079_c0_seq1, comp280782_c0_seq1, comp1682_c0_seq1, comp351626_c0_seq1, comp190142_c0_seq1, comp37311_c0_seq1, comp20083_c0_seq1, comp25932_c0_seq1, comp212012_c0_seq1, comp451061_c0_seq1, comp80071_c0_seq1, comp101399_c0_seq1, comp4494_c0_seq1, comp123224_c0_seq1, comp12574_c0_seq1, comp199192_c0_seq1, comp1656_c0_seq1, comp31095_c0_seq1, comp245467_c0_seq1, comp1594_c0_se…
GO:0033238	regulation of cellular amine metabolic process	P	0.00882936	5.96126e-05	28	29	2799	8550	over	comp42571_c0_seq1, comp1192_c0_seq1, comp34814_c0_seq1, comp3242_c0_seq1, comp1014_c0_seq1, comp909_c0_seq1, comp1018_c0_seq1, comp72481_c0_seq1, comp22835_c0_seq1, comp26708_c0_seq1, comp20099_c0_seq1, comp16573_c0_seq1, comp1863_c0_seq1, comp3535_c0_seq1, comp1731_c0_seq1, comp120598_c0_seq1, comp939_c0_seq1, comp23421_c0_seq1, comp19257_c0_seq1, comp2347_c0_seq1, comp1502_c0_seq1, comp2709_c0_…	comp272068_c0_seq1, comp3219_c0_seq1, comp32079_c0_seq1, comp280782_c0_seq1, comp1682_c0_seq1, comp190142_c0_seq1, comp37311_c0_seq1, comp4971_c0_seq1, comp20083_c0_seq1, comp25932_c0_seq1, comp212012_c0_seq1, comp136651_c0_seq1, comp80071_c0_seq1, comp488506_c0_seq1, comp250_c0_seq1, comp199192_c0_seq1, comp1656_c0_seq1, comp31095_c0_seq1, comp1594_c0_seq1, comp24735_c0_seq1, comp132948_c0_seq1,…
GO:0031575	mitotic cell cycle G1/S transition checkpoint	P	0.00882936	5.96126e-05	28	29	2799	8550	over	comp42571_c0_seq1, comp1192_c0_seq1, comp34814_c0_seq1, comp3242_c0_seq1, comp1014_c0_seq1, comp909_c0_seq1, comp1018_c0_seq1, comp72481_c0_seq1, comp22835_c0_seq1, comp26708_c0_seq1, comp20099_c0_seq1, comp16573_c0_seq1, comp32791_c0_seq1, comp3535_c0_seq1, comp1731_c0_seq1, comp939_c0_seq1, comp23421_c0_seq1, comp19257_c0_seq1, comp2347_c0_seq1, comp4175_c0_seq1, comp1502_c0_seq1, comp2709_c0_s…	comp3219_c0_seq1, comp32079_c0_seq1, comp280782_c0_seq1, comp1682_c0_seq1, comp351626_c0_seq1, comp190142_c0_seq1, comp37311_c0_seq1, comp20083_c0_seq1, comp25932_c0_seq1, comp212012_c0_seq1, comp451061_c0_seq1, comp80071_c0_seq1, comp101399_c0_seq1, comp4494_c0_seq1, comp123224_c0_seq1, comp12574_c0_seq1, comp199192_c0_seq1, comp1656_c0_seq1, comp31095_c0_seq1, comp245467_c0_seq1, comp1594_c0_se…
GO:0042770	signal transduction in response to DNA damage	P	0.00931367	6.3589e-05	43	58	2784	8521	over	comp42571_c0_seq1, comp1192_c0_seq1, comp34814_c0_seq1, comp207543_c0_seq1, comp192951_c0_seq1, comp3242_c0_seq1, comp1014_c0_seq1, comp909_c0_seq1, comp1018_c0_seq1, comp121087_c0_seq1, comp72481_c0_seq1, comp22835_c0_seq1, comp26708_c0_seq1, comp68744_c0_seq1, comp20099_c0_seq1, comp16573_c0_seq1, comp55190_c0_seq1, comp176663_c0_seq1, comp32791_c0_seq1, comp3535_c0_seq1, comp1731_c0_seq1, comp…	comp3219_c0_seq1, comp32079_c0_seq1, comp194291_c0_seq1, comp460952_c0_seq1, comp148598_c0_seq1, comp280782_c0_seq1, comp234851_c0_seq1, comp465617_c0_seq1, comp1682_c0_seq1, comp287948_c0_seq1, comp164062_c0_seq1, comp190142_c0_seq1, comp37311_c0_seq1, comp20083_c0_seq1, comp25932_c0_seq1, comp155314_c0_seq1, comp73419_c0_seq1, comp224937_c0_seq1, comp143363_c0_seq1, comp212012_c0_seq1, comp4510…
GO:0000398	nuclear mRNA splicing, via spliceosome	P	0.00941168	6.60732e-05	129	257	2698	8322	over	comp51_c0_seq1, comp30524_c0_seq1, comp32387_c0_seq1, comp148531_c0_seq1, comp2069_c0_seq1, comp121609_c0_seq1, comp111573_c0_seq1, comp123352_c0_seq1, comp231888_c0_seq1, comp60007_c0_seq1, comp50669_c0_seq1, comp36119_c0_seq1, comp196818_c0_seq1, comp12563_c0_seq1, comp68613_c0_seq1, comp12395_c0_seq1, comp30187_c0_seq1, comp29637_c0_seq1, comp105586_c0_seq1, comp91245_c0_seq1, comp42493_c0_seq…	comp189184_c0_seq1, comp187834_c0_seq1, comp375277_c0_seq1, comp329350_c0_seq1, comp269640_c0_seq1, comp120523_c0_seq1, comp268037_c0_seq1, comp828095_c0_seq1, comp175576_c0_seq1, comp201316_c0_seq1, comp1744_c0_seq1, comp154188_c0_seq1, comp174344_c0_seq1, comp114055_c0_seq1, comp169029_c0_seq1, comp240887_c0_seq1, comp426512_c0_seq1, comp352111_c0_seq1, comp199707_c0_seq1, comp38046_c0_seq1, co…
GO:0000377	RNA splicing, via transesterification reactions with bulged adenosine as nucleophile	P	0.00941168	6.60732e-05	129	257	2698	8322	over	comp51_c0_seq1, comp30524_c0_seq1, comp32387_c0_seq1, comp148531_c0_seq1, comp2069_c0_seq1, comp121609_c0_seq1, comp111573_c0_seq1, comp123352_c0_seq1, comp231888_c0_seq1, comp60007_c0_seq1, comp50669_c0_seq1, comp36119_c0_seq1, comp196818_c0_seq1, comp12563_c0_seq1, comp68613_c0_seq1, comp12395_c0_seq1, comp30187_c0_seq1, comp29637_c0_seq1, comp105586_c0_seq1, comp91245_c0_seq1, comp42493_c0_seq…	comp189184_c0_seq1, comp187834_c0_seq1, comp375277_c0_seq1, comp329350_c0_seq1, comp269640_c0_seq1, comp120523_c0_seq1, comp268037_c0_seq1, comp828095_c0_seq1, comp175576_c0_seq1, comp201316_c0_seq1, comp1744_c0_seq1, comp154188_c0_seq1, comp174344_c0_seq1, comp114055_c0_seq1, comp169029_c0_seq1, comp240887_c0_seq1, comp426512_c0_seq1, comp352111_c0_seq1, comp199707_c0_seq1, comp38046_c0_seq1, co…
GO:0006521	regulation of cellular amino acid metabolic process	P	0.00941168	6.64001e-05	25	24	2802	8555	over	comp42571_c0_seq1, comp1192_c0_seq1, comp34814_c0_seq1, comp3242_c0_seq1, comp1014_c0_seq1, comp909_c0_seq1, comp1018_c0_seq1, comp72481_c0_seq1, comp22835_c0_seq1, comp26708_c0_seq1, comp20099_c0_seq1, comp16573_c0_seq1, comp3535_c0_seq1, comp1731_c0_seq1, comp939_c0_seq1, comp23421_c0_seq1, comp19257_c0_seq1, comp2347_c0_seq1, comp1502_c0_seq1, comp2709_c0_seq1, comp17861_c0_seq1, comp1161_c0_s…	comp272068_c0_seq1, comp3219_c0_seq1, comp32079_c0_seq1, comp280782_c0_seq1, comp1682_c0_seq1, comp190142_c0_seq1, comp37311_c0_seq1, comp4971_c0_seq1, comp20083_c0_seq1, comp25932_c0_seq1, comp212012_c0_seq1, comp80071_c0_seq1, comp488506_c0_seq1, comp199192_c0_seq1, comp1656_c0_seq1, comp31095_c0_seq1, comp1594_c0_seq1, comp24735_c0_seq1, comp150174_c0_seq1, comp3730_c0_seq1, comp453440_c0_seq1…
GO:0002474	antigen processing and presentation of peptide antigen via MHC class I	P	0.0120084	8.56313e-05	37	47	2790	8532	over	comp6927_c0_seq1, comp42571_c0_seq1, comp1192_c0_seq1, comp34814_c0_seq1, comp8469_c0_seq1, comp3242_c0_seq1, comp1014_c0_seq1, comp909_c0_seq1, comp1018_c0_seq1, comp39855_c0_seq1, comp72481_c0_seq1, comp22835_c0_seq1, comp26708_c0_seq1, comp19499_c0_seq1, comp20099_c0_seq1, comp16573_c0_seq1, comp3535_c0_seq1, comp1731_c0_seq1, comp3244_c0_seq1, comp1381_c0_seq1, comp939_c0_seq1, comp23421_c0_s…	comp97453_c0_seq1, comp233807_c0_seq1, comp3219_c0_seq1, comp32079_c0_seq1, comp2435_c0_seq1, comp160673_c0_seq1, comp268277_c0_seq1, comp280782_c0_seq1, comp229776_c0_seq1, comp1682_c0_seq1, comp7918_c0_seq1, comp364593_c0_seq1, comp20846_c0_seq1, comp190142_c0_seq1, comp37311_c0_seq1, comp20083_c0_seq1, comp25932_c0_seq1, comp59264_c0_seq1, comp73419_c0_seq1, comp286784_c0_seq1, comp134184_c0_s…
GO:0016460	myosin II complex	C	0.0124923	9.00298e-05	12	5	2815	8574	over	comp4111_c0_seq1, comp1582_c0_seq1, comp100712_c0_seq1, comp4064_c0_seq1, comp9898_c0_seq1, comp50929_c0_seq1, comp3519_c0_seq1, comp34379_c0_seq1, comp4075_c0_seq1, comp3474_c0_seq1, comp14383_c0_seq1, comp3006_c0_seq1	comp87105_c0_seq1, comp82154_c0_seq1, comp369998_c0_seq1, comp279259_c0_seq1, comp8238_c0_seq1
GO:0003743	translation initiation factor activity	F	0.0139721	0.000101754	25	25	2802	8554	over	comp61481_c0_seq1, comp19623_c0_seq1, comp63307_c0_seq1, comp3564_c0_seq1, comp4686_c0_seq1, comp2882_c0_seq1, comp3077_c0_seq1, comp33991_c0_seq1, comp3400_c0_seq1, comp3550_c0_seq1, comp46374_c0_seq1, comp56870_c0_seq1, comp37895_c0_seq1, comp1607_c0_seq1, comp140358_c0_seq1, comp124848_c0_seq1, comp3843_c0_seq1, comp17031_c0_seq1, comp111706_c0_seq1, comp3575_c0_seq1, comp83651_c0_seq1, comp25…	comp13370_c0_seq1, comp5563_c0_seq1, comp241740_c0_seq1, comp19557_c0_seq1, comp379880_c0_seq1, comp2981_c0_seq1, comp218067_c0_seq1, comp19561_c0_seq1, comp15104_c0_seq1, comp9640_c0_seq1, comp2998_c0_seq1, comp439833_c0_seq1, comp82057_c0_seq1, comp243591_c0_seq1, comp3565_c0_seq1, comp54408_c0_seq1, comp13075_c0_seq1, comp3441_c0_seq1, comp41400_c0_seq1, comp4769_c0_seq1, comp370241_c0_seq1, c…
GO:0006446	regulation of translational initiation	P	0.0147932	0.000108856	22	20	2805	8559	over	comp2069_c0_seq1, comp63307_c0_seq1, comp2882_c0_seq1, comp33991_c0_seq1, comp3400_c0_seq1, comp3550_c0_seq1, comp46374_c0_seq1, comp37895_c0_seq1, comp1607_c0_seq1, comp882_c0_seq1, comp34898_c0_seq1, comp16653_c0_seq1, comp3843_c0_seq1, comp3634_c0_seq1, comp5189_c0_seq1, comp106312_c0_seq1, comp3575_c0_seq1, comp83651_c0_seq1, comp94230_c0_seq1, comp39103_c0_seq1, comp2211_c0_seq1, comp6311_c0…	comp234740_c0_seq1, comp36918_c0_seq1, comp241740_c0_seq1, comp7519_c0_seq1, comp82057_c0_seq1, comp168092_c0_seq1, comp280229_c0_seq1, comp105190_c0_seq1, comp54408_c0_seq1, comp13075_c0_seq1, comp3441_c0_seq1, comp286121_c0_seq1, comp4769_c0_seq1, comp370241_c0_seq1, comp312914_c0_seq1, comp63752_c0_seq1, comp62309_c0_seq1, comp66672_c0_seq1, comp181723_c0_seq1, comp67284_c0_seq1
GO:0051082	unfolded protein binding	F	0.0196141	0.000145819	31	37	2796	8542	over	comp55222_c0_seq1, comp27801_c0_seq1, comp10863_c0_seq1, comp3596_c0_seq1, comp1392_c0_seq1, comp1649_c0_seq1, comp869_c0_seq1, comp12600_c0_seq1, comp115758_c0_seq1, comp33223_c0_seq1, comp1890_c0_seq1, comp6589_c0_seq1, comp11669_c0_seq1, comp174738_c0_seq1, comp178148_c0_seq1, comp24538_c0_seq1, comp2906_c0_seq1, comp1719_c0_seq1, comp1381_c0_seq1, comp35785_c0_seq1, comp3797_c0_seq1, comp7289…	comp15293_c0_seq1, comp347181_c0_seq1, comp278514_c0_seq1, comp212005_c0_seq1, comp198778_c0_seq1, comp110428_c0_seq1, comp281345_c0_seq1, comp81937_c0_seq1, comp91282_c0_seq1, comp79847_c0_seq1, comp461264_c0_seq1, comp348114_c0_seq1, comp219989_c0_seq1, comp45305_c0_seq1, comp234793_c0_seq1, comp91348_c0_seq1, comp308014_c0_seq1, comp40989_c0_seq1, comp59426_c0_seq1, comp34351_c0_seq1, comp9104…
GO:2000045	regulation of G1/S transition of mitotic cell cycle	P	0.0199108	0.000149535	32	39	2795	8540	over	comp42571_c0_seq1, comp1192_c0_seq1, comp34814_c0_seq1, comp120378_c0_seq1, comp3242_c0_seq1, comp1014_c0_seq1, comp909_c0_seq1, comp1018_c0_seq1, comp66131_c0_seq1, comp72481_c0_seq1, comp22835_c0_seq1, comp26708_c0_seq1, comp20099_c0_seq1, comp16573_c0_seq1, comp26059_c0_seq1, comp32791_c0_seq1, comp3535_c0_seq1, comp1731_c0_seq1, comp53146_c0_seq1, comp939_c0_seq1, comp23421_c0_seq1, comp19257…	comp3219_c0_seq1, comp32079_c0_seq1, comp389779_c0_seq1, comp280782_c0_seq1, comp1682_c0_seq1, comp351626_c0_seq1, comp190142_c0_seq1, comp37311_c0_seq1, comp20083_c0_seq1, comp25932_c0_seq1, comp442406_c0_seq1, comp212012_c0_seq1, comp451061_c0_seq1, comp120606_c0_seq1, comp80071_c0_seq1, comp101399_c0_seq1, comp4494_c0_seq1, comp337045_c0_seq1, comp123224_c0_seq1, comp394432_c0_seq1, comp12574_…
GO:0071845	cellular component disassembly at cellular level	P	0.0212513	0.000161215	87	161	2740	8418	over	comp7234_c0_seq1, comp2551_c0_seq1, comp55853_c0_seq1, comp4992_c0_seq1, comp5570_c0_seq1, comp4746_c0_seq1, comp48590_c0_seq1, comp1386_c0_seq1, comp26069_c0_seq1, comp4699_c0_seq1, comp93941_c0_seq1, comp156572_c0_seq1, comp134053_c0_seq1, comp4708_c0_seq1, comp4999_c0_seq1, comp39878_c0_seq1, comp6178_c0_seq1, comp58498_c0_seq1, comp3645_c0_seq1, comp4686_c0_seq1, comp5177_c0_seq1, comp1758_c0…	comp377728_c0_seq1, comp33935_c0_seq1, comp272068_c0_seq1, comp211_c0_seq1, comp195476_c0_seq1, comp139022_c0_seq1, comp111629_c0_seq1, comp254640_c0_seq1, comp131976_c0_seq1, comp286795_c0_seq1, comp134434_c0_seq1, comp196198_c0_seq1, comp470309_c0_seq1, comp232846_c0_seq1, comp126519_c0_seq1, comp209717_c0_seq1, comp113219_c0_seq1, comp203132_c0_seq1, comp89621_c0_seq1, comp40572_c0_seq1, comp9…
GO:0007052	mitotic spindle organization	P	0.0214525	0.000164368	47	70	2780	8509	over	comp105242_c0_seq1, comp62339_c0_seq1, comp7234_c0_seq1, comp4992_c0_seq1, comp87542_c0_seq1, comp36119_c0_seq1, comp12395_c0_seq1, comp135534_c0_seq1, comp1386_c0_seq1, comp4708_c0_seq1, comp84449_c0_seq1, comp150978_c0_seq1, comp205637_c0_seq1, comp5542_c0_seq1, comp21739_c0_seq1, comp3400_c0_seq1, comp5001_c0_seq1, comp79840_c0_seq1, comp17299_c0_seq1, comp12521_c0_seq1, comp3154_c0_seq1, comp…	comp173587_c0_seq1, comp200098_c0_seq1, comp119682_c0_seq1, comp1376_c0_seq1, comp1744_c0_seq1, comp31551_c0_seq1, comp134434_c0_seq1, comp57241_c0_seq1, comp282931_c0_seq1, comp4330_c0_seq1, comp178878_c0_seq1, comp84137_c0_seq1, comp39091_c0_seq1, comp77780_c0_seq1, comp83367_c0_seq1, comp133518_c0_seq1, comp205296_c0_seq1, comp3784_c0_seq1, comp279065_c0_seq1, comp53890_c0_seq1, comp122181_c0_…
GO:0051298	centrosome duplication	P	0.0222623	0.000172262	19	16	2808	8563	over	comp7234_c0_seq1, comp1386_c0_seq1, comp4708_c0_seq1, comp2395_c0_seq1, comp5001_c0_seq1, comp4639_c0_seq1, comp174738_c0_seq1, comp1940_c0_seq1, comp29989_c0_seq1, comp6939_c0_seq1, comp6500_c0_seq1, comp11279_c0_seq1, comp82918_c0_seq1, comp4693_c0_seq1, comp5379_c0_seq1, comp135032_c0_seq1, comp37631_c0_seq1, comp11137_c0_seq1, comp5038_c0_seq1	comp45188_c0_seq1, comp77780_c0_seq1, comp219989_c0_seq1, comp48593_c0_seq1, comp193814_c0_seq1, comp4957_c0_seq1, comp161418_c0_seq1, comp136800_c0_seq1, comp156732_c0_seq1, comp1499_c0_seq1, comp74406_c0_seq1, comp41321_c0_seq1, comp103968_c0_seq1, comp2991_c0_seq1, comp357000_c0_seq1, comp87867_c0_seq1
GO:0008135	translation factor activity, nucleic acid binding	F	0.0247901	0.000193702	41	58	2786	8521	over	comp61481_c0_seq1, comp19623_c0_seq1, comp63307_c0_seq1, comp27814_c0_seq1, comp3564_c0_seq1, comp4686_c0_seq1, comp96523_c0_seq1, comp2882_c0_seq1, comp3077_c0_seq1, comp33991_c0_seq1, comp1881_c0_seq1, comp3400_c0_seq1, comp3550_c0_seq1, comp46374_c0_seq1, comp56870_c0_seq1, comp63165_c0_seq1, comp37895_c0_seq1, comp1607_c0_seq1, comp34898_c0_seq1, comp140358_c0_seq1, comp63768_c0_seq1, comp124…	comp104297_c0_seq1, comp231151_c0_seq1, comp13370_c0_seq1, comp5563_c0_seq1, comp355922_c0_seq1, comp241740_c0_seq1, comp19557_c0_seq1, comp379880_c0_seq1, comp2981_c0_seq1, comp331949_c0_seq1, comp218067_c0_seq1, comp174362_c0_seq1, comp4220_c0_seq1, comp102756_c0_seq1, comp19561_c0_seq1, comp15104_c0_seq1, comp380579_c0_seq1, comp9640_c0_seq1, comp105871_c0_seq1, comp55081_c0_seq1, comp2998_c0_…
GO:0006189	'de novo' IMP biosynthetic process	P	0.0264973	0.000209051	12	6	2815	8573	over	comp18328_c0_seq1, comp124796_c0_seq1, comp169014_c0_seq1, comp127851_c0_seq1, comp3595_c0_seq1, comp101930_c0_seq1, comp138383_c0_seq1, comp155468_c0_seq1, comp149386_c0_seq1, comp87593_c0_seq1, comp18188_c0_seq1, comp125279_c0_seq1	comp1584_c0_seq1, comp193872_c0_seq1, comp287152_c0_seq1, comp130413_c0_seq1, comp104256_c0_seq1, comp89307_c0_seq1
GO:0006048	UDP-N-acetylglucosamine biosynthetic process	P	0.0284458	0.000230898	6	0	2821	8579	over	comp3152_c0_seq1, comp52711_c0_seq1, comp95372_c0_seq1, comp3120_c1_seq1, comp78618_c0_seq1, comp61838_c0_seq1
GO:0006045	N-acetylglucosamine biosynthetic process	P	0.0284458	0.000230898	6	0	2821	8579	over	comp3152_c0_seq1, comp52711_c0_seq1, comp95372_c0_seq1, comp3120_c1_seq1, comp78618_c0_seq1, comp61838_c0_seq1
GO:1901073	glucosamine-containing compound biosynthetic process	P	0.0284458	0.000230898	6	0	2821	8579	over	comp3152_c0_seq1, comp52711_c0_seq1, comp95372_c0_seq1, comp3120_c1_seq1, comp78618_c0_seq1, comp61838_c0_seq1
GO:0005732	small nucleolar ribonucleoprotein complex	C	0.0317253	0.000259925	11	5	2816	8574	over	comp104059_c0_seq1, comp30187_c0_seq1, comp115758_c0_seq1, comp61652_c0_seq1, comp28332_c0_seq1, comp50749_c0_seq1, comp18489_c0_seq1, comp12521_c0_seq1, comp94994_c0_seq1, comp22329_c0_seq1, comp60186_c0_seq1	comp215549_c0_seq1, comp103003_c0_seq1, comp234793_c0_seq1, comp62414_c0_seq1, comp280503_c0_seq1
GO:0016853	isomerase activity	F	0.0366773	0.000303279	49	77	2778	8502	over	comp18328_c0_seq1, comp190692_c0_seq1, comp3383_c0_seq1, comp797_c0_seq1, comp52711_c0_seq1, comp95387_c0_seq1, comp27727_c0_seq1, comp3351_c0_seq1, comp135452_c0_seq1, comp55129_c0_seq1, comp18950_c0_seq1, comp113251_c0_seq1, comp120904_c0_seq1, comp93807_c0_seq1, comp87603_c0_seq1, comp83562_c0_seq1, comp14875_c0_seq1, comp22957_c0_seq1, comp6589_c0_seq1, comp37895_c0_seq1, comp59225_c0_seq1, c…	comp189184_c0_seq1, comp187834_c0_seq1, comp276255_c0_seq1, comp110892_c0_seq1, comp308103_c0_seq1, comp407159_c0_seq1, comp194132_c0_seq1, comp134434_c0_seq1, comp236726_c0_seq1, comp58984_c0_seq1, comp293780_c0_seq1, comp228909_c0_seq1, comp290700_c0_seq1, comp84137_c0_seq1, comp42269_c0_seq1, comp2772_c0_seq1, comp259_c0_seq1, comp387856_c0_seq1, comp153085_c0_seq1, comp90079_c0_seq1, comp2875…
GO:0005839	proteasome core complex	C	0.0376172	0.000313905	10	4	2817	8575	over	comp1192_c0_seq1, comp3242_c0_seq1, comp1014_c0_seq1, comp16573_c0_seq1, comp16308_c0_seq1, comp3535_c0_seq1, comp939_c0_seq1, comp2347_c0_seq1, comp17861_c0_seq1, comp29961_c0_seq1	comp3219_c0_seq1, comp1656_c0_seq1, comp3730_c0_seq1, comp3635_c0_seq1
GO:0022411	cellular component disassembly	P	0.0410133	0.000345355	87	166	2740	8413	over	comp7234_c0_seq1, comp2551_c0_seq1, comp55853_c0_seq1, comp4992_c0_seq1, comp5570_c0_seq1, comp4746_c0_seq1, comp48590_c0_seq1, comp1386_c0_seq1, comp26069_c0_seq1, comp4699_c0_seq1, comp93941_c0_seq1, comp156572_c0_seq1, comp134053_c0_seq1, comp4708_c0_seq1, comp4999_c0_seq1, comp39878_c0_seq1, comp6178_c0_seq1, comp58498_c0_seq1, comp3645_c0_seq1, comp4686_c0_seq1, comp5177_c0_seq1, comp1758_c0…	comp377728_c0_seq1, comp33935_c0_seq1, comp272068_c0_seq1, comp211_c0_seq1, comp195476_c0_seq1, comp139022_c0_seq1, comp111629_c0_seq1, comp254640_c0_seq1, comp131976_c0_seq1, comp286795_c0_seq1, comp134434_c0_seq1, comp196198_c0_seq1, comp386589_c0_seq1, comp470309_c0_seq1, comp232846_c0_seq1, comp126519_c0_seq1, comp209717_c0_seq1, comp113219_c0_seq1, comp203132_c0_seq1, comp89621_c0_seq1, comp…
GO:0005832	chaperonin-containing T-complex	C	0.0421531	0.000358151	7	1	2820	8578	over	comp10863_c0_seq1, comp1649_c0_seq1, comp12600_c0_seq1, comp6984_c0_seq1, comp3801_c0_seq1, comp1359_c0_seq1, comp3256_c0_seq1	comp11437_c0_seq1
GO:0051444	negative regulation of ubiquitin-protein ligase activity	P	0.0426117	0.000368513	35	48	2792	8531	over	comp42571_c0_seq1, comp81400_c0_seq1, comp1192_c0_seq1, comp34814_c0_seq1, comp108501_c0_seq1, comp3242_c0_seq1, comp1014_c0_seq1, comp909_c0_seq1, comp1018_c0_seq1, comp72481_c0_seq1, comp102010_c0_seq1, comp22835_c0_seq1, comp26708_c0_seq1, comp20099_c0_seq1, comp16573_c0_seq1, comp179077_c0_seq1, comp3535_c0_seq1, comp1731_c0_seq1, comp88045_c0_seq1, comp87379_c0_seq1, comp939_c0_seq1, comp234…	comp45620_c0_seq1, comp228814_c0_seq1, comp207856_c0_seq1, comp3219_c0_seq1, comp32079_c0_seq1, comp249054_c0_seq1, comp408217_c0_seq1, comp238941_c0_seq1, comp1682_c0_seq1, comp298256_c0_seq1, comp32546_c0_seq1, comp45415_c0_seq1, comp37311_c0_seq1, comp20083_c0_seq1, comp384365_c0_seq1, comp337869_c0_seq1, comp405685_c0_seq1, comp25932_c0_seq1, comp177794_c0_seq1, comp150441_c0_seq1, comp488506…
GO:0051352	negative regulation of ligase activity	P	0.0426117	0.000368513	35	48	2792	8531	over	comp42571_c0_seq1, comp81400_c0_seq1, comp1192_c0_seq1, comp34814_c0_seq1, comp108501_c0_seq1, comp3242_c0_seq1, comp1014_c0_seq1, comp909_c0_seq1, comp1018_c0_seq1, comp72481_c0_seq1, comp102010_c0_seq1, comp22835_c0_seq1, comp26708_c0_seq1, comp20099_c0_seq1, comp16573_c0_seq1, comp179077_c0_seq1, comp3535_c0_seq1, comp1731_c0_seq1, comp88045_c0_seq1, comp87379_c0_seq1, comp939_c0_seq1, comp234…	comp45620_c0_seq1, comp228814_c0_seq1, comp207856_c0_seq1, comp3219_c0_seq1, comp32079_c0_seq1, comp249054_c0_seq1, comp408217_c0_seq1, comp238941_c0_seq1, comp1682_c0_seq1, comp298256_c0_seq1, comp32546_c0_seq1, comp45415_c0_seq1, comp37311_c0_seq1, comp20083_c0_seq1, comp384365_c0_seq1, comp337869_c0_seq1, comp405685_c0_seq1, comp25932_c0_seq1, comp177794_c0_seq1, comp150441_c0_seq1, comp488506…
GO:0051436	negative regulation of ubiquitin-protein ligase activity involved in mitotic cell cycle	P	0.0427659	0.000373091	34	46	2793	8533	over	comp42571_c0_seq1, comp81400_c0_seq1, comp1192_c0_seq1, comp34814_c0_seq1, comp108501_c0_seq1, comp3242_c0_seq1, comp1014_c0_seq1, comp909_c0_seq1, comp1018_c0_seq1, comp72481_c0_seq1, comp102010_c0_seq1, comp22835_c0_seq1, comp26708_c0_seq1, comp20099_c0_seq1, comp16573_c0_seq1, comp179077_c0_seq1, comp3535_c0_seq1, comp1731_c0_seq1, comp87379_c0_seq1, comp939_c0_seq1, comp23421_c0_seq1, comp192…	comp45620_c0_seq1, comp228814_c0_seq1, comp3219_c0_seq1, comp32079_c0_seq1, comp249054_c0_seq1, comp408217_c0_seq1, comp238941_c0_seq1, comp1682_c0_seq1, comp298256_c0_seq1, comp45415_c0_seq1, comp37311_c0_seq1, comp20083_c0_seq1, comp384365_c0_seq1, comp337869_c0_seq1, comp405685_c0_seq1, comp25932_c0_seq1, comp177794_c0_seq1, comp150441_c0_seq1, comp488506_c0_seq1, comp207878_c0_seq1, comp4494_…
GO:0005686	U2 snRNP	C	0.0440374	0.000387523	8	2	2819	8577	over	comp30524_c0_seq1, comp36119_c0_seq1, comp12395_c0_seq1, comp2754_c0_seq1, comp21739_c0_seq1, comp79840_c0_seq1, comp17299_c0_seq1, comp3154_c0_seq1	comp3178_c0_seq1, comp102611_c0_seq1
GO:0006082	organic acid metabolic process	P	0.0481749	0.000427588	263	627	2564	7952	over	comp45793_c0_seq1, comp27792_c0_seq1, comp25720_c0_seq1, comp170613_c0_seq1, comp223921_c0_seq1, comp42571_c0_seq1, comp191209_c0_seq1, comp105542_c0_seq1, comp255651_c0_seq1, comp113620_c0_seq1, comp103183_c0_seq1, comp39619_c0_seq1, comp74136_c0_seq1, comp103396_c0_seq1, comp1192_c0_seq1, comp52769_c0_seq1, comp154254_c0_seq1, comp77068_c0_seq1, comp20201_c0_seq1, comp34814_c0_seq1, comp105523_…	comp52780_c0_seq1, comp2962_c0_seq1, comp32543_c0_seq1, comp459392_c0_seq1, comp272068_c0_seq1, comp3219_c0_seq1, comp103588_c0_seq1, comp32079_c0_seq1, comp40217_c0_seq1, comp3445_c0_seq1, comp246741_c0_seq1, comp103400_c0_seq1, comp460952_c0_seq1, comp3333_c0_seq1, comp152440_c0_seq1, comp1584_c0_seq1, comp138186_c0_seq1, comp108128_c0_seq1, comp261237_c0_seq1, comp208817_c0_seq1, comp152344_c0…
Direction of regulation:	CONTROL
GO-ID	Term	Category	FDR	P-Value	#Test	#Ref	#notAnnotTest	#notAnnotRef	Over/Under	TestSeqs	RefSeqs
GO:0030017	sarcomere	C	1.05054e-16	1.03816e-20	52	88	940	10326	over	comp94934_c0_seq1, comp2876_c0_seq1, comp75651_c0_seq1, comp816_c0_seq1, comp51898_c0_seq1, comp133776_c0_seq1, comp2861_c0_seq1, comp69900_c0_seq1, comp78043_c0_seq1, comp197276_c0_seq1, comp1309_c0_seq1, comp8134_c0_seq1, comp160861_c0_seq1, comp157_c0_seq1, comp52419_c0_seq1, comp66502_c0_seq1, comp134819_c0_seq1, comp8608_c0_seq1, comp103505_c0_seq1, comp139912_c0_seq1, comp30784_c0_seq1, com…	comp9898_c0_seq1, comp195900_c0_seq1, comp548_c0_seq1, comp100528_c0_seq1, comp480_c0_seq2, comp123682_c0_seq1, comp2773_c0_seq1, comp1020_c0_seq1, comp2800_c0_seq1, comp3995_c0_seq1, comp3852_c0_seq1, comp4936_c0_seq1, comp71602_c0_seq1, comp42260_c0_seq1, comp45131_c0_seq1, comp35785_c0_seq1, comp53132_c0_seq1, comp4560_c0_seq1, comp478790_c0_seq1, comp41677_c0_seq1, comp132976_c0_seq1, comp365…
GO:0043292	contractile fiber	C	1.05054e-16	1.5939e-20	62	132	930	10282	over	comp94934_c0_seq1, comp2876_c0_seq1, comp75651_c0_seq1, comp816_c0_seq1, comp51898_c0_seq1, comp133776_c0_seq1, comp2861_c0_seq1, comp69900_c0_seq1, comp107175_c0_seq1, comp78043_c0_seq1, comp197276_c0_seq1, comp1309_c0_seq1, comp102115_c0_seq1, comp8134_c0_seq1, comp122048_c0_seq1, comp100536_c0_seq1, comp160861_c0_seq1, comp127342_c0_seq1, comp157_c0_seq1, comp52419_c0_seq1, comp66502_c0_seq1, …	comp9898_c0_seq1, comp195900_c0_seq1, comp548_c0_seq1, comp100528_c0_seq1, comp480_c0_seq2, comp123682_c0_seq1, comp122224_c0_seq1, comp154887_c0_seq1, comp2773_c0_seq1, comp1020_c0_seq1, comp2800_c0_seq1, comp67062_c0_seq1, comp3995_c0_seq1, comp3852_c0_seq1, comp177535_c0_seq1, comp4936_c0_seq1, comp30605_c0_seq1, comp72531_c0_seq1, comp71602_c0_seq1, comp352647_c0_seq1, comp42260_c0_seq1, comp…
GO:0044449	contractile fiber part	C	1.48976e-16	3.39045e-20	59	121	933	10293	over	comp94934_c0_seq1, comp2876_c0_seq1, comp75651_c0_seq1, comp816_c0_seq1, comp51898_c0_seq1, comp133776_c0_seq1, comp2861_c0_seq1, comp69900_c0_seq1, comp78043_c0_seq1, comp197276_c0_seq1, comp1309_c0_seq1, comp102115_c0_seq1, comp8134_c0_seq1, comp100536_c0_seq1, comp160861_c0_seq1, comp127342_c0_seq1, comp157_c0_seq1, comp52419_c0_seq1, comp66502_c0_seq1, comp120250_c0_seq1, comp134819_c0_seq1, …	comp9898_c0_seq1, comp195900_c0_seq1, comp548_c0_seq1, comp100528_c0_seq1, comp480_c0_seq2, comp123682_c0_seq1, comp122224_c0_seq1, comp154887_c0_seq1, comp2773_c0_seq1, comp1020_c0_seq1, comp2800_c0_seq1, comp3995_c0_seq1, comp3852_c0_seq1, comp177535_c0_seq1, comp4936_c0_seq1, comp30605_c0_seq1, comp72531_c0_seq1, comp71602_c0_seq1, comp352647_c0_seq1, comp42260_c0_seq1, comp666046_c0_seq1, com…
GO:0030016	myofibril	C	8.09624e-16	2.45676e-19	58	123	934	10291	over	comp94934_c0_seq1, comp2876_c0_seq1, comp75651_c0_seq1, comp816_c0_seq1, comp51898_c0_seq1, comp133776_c0_seq1, comp2861_c0_seq1, comp69900_c0_seq1, comp78043_c0_seq1, comp197276_c0_seq1, comp1309_c0_seq1, comp102115_c0_seq1, comp8134_c0_seq1, comp122048_c0_seq1, comp100536_c0_seq1, comp160861_c0_seq1, comp127342_c0_seq1, comp157_c0_seq1, comp52419_c0_seq1, comp66502_c0_seq1, comp134819_c0_seq1, …	comp9898_c0_seq1, comp195900_c0_seq1, comp548_c0_seq1, comp100528_c0_seq1, comp480_c0_seq2, comp123682_c0_seq1, comp122224_c0_seq1, comp154887_c0_seq1, comp2773_c0_seq1, comp1020_c0_seq1, comp2800_c0_seq1, comp67062_c0_seq1, comp3995_c0_seq1, comp3852_c0_seq1, comp177535_c0_seq1, comp4936_c0_seq1, comp30605_c0_seq1, comp72531_c0_seq1, comp71602_c0_seq1, comp352647_c0_seq1, comp42260_c0_seq1, comp…
GO:0003012	muscle system process	P	4.8993e-13	1.85833e-16	53	123	939	10291	over	comp2876_c0_seq1, comp2112_c0_seq1, comp225982_c0_seq1, comp75651_c0_seq1, comp51898_c0_seq1, comp77745_c0_seq1, comp71524_c0_seq1, comp2861_c0_seq1, comp99726_c0_seq1, comp88232_c0_seq1, comp78043_c0_seq1, comp1309_c0_seq1, comp8134_c0_seq1, comp100536_c0_seq1, comp84699_c0_seq1, comp101260_c0_seq1, comp95593_c0_seq1, comp52419_c0_seq1, comp66502_c0_seq1, comp8608_c0_seq1, comp103505_c0_seq1, co…	comp9898_c0_seq1, comp431008_c0_seq1, comp36249_c0_seq1, comp381760_c0_seq1, comp18748_c0_seq1, comp243386_c0_seq1, comp440953_c0_seq1, comp3495_c0_seq1, comp27664_c0_seq1, comp3852_c0_seq1, comp177535_c0_seq1, comp4936_c0_seq1, comp2959_c0_seq1, comp30605_c0_seq1, comp72531_c0_seq1, comp156792_c0_seq1, comp3383_c0_seq1, comp6263_c0_seq1, comp45131_c0_seq1, comp1582_c0_seq1, comp4560_c0_seq1, com…
GO:0006936	muscle contraction	P	9.17947e-12	4.17818e-15	47	106	945	10308	over	comp2876_c0_seq1, comp2112_c0_seq1, comp75651_c0_seq1, comp51898_c0_seq1, comp77745_c0_seq1, comp71524_c0_seq1, comp2861_c0_seq1, comp99726_c0_seq1, comp88232_c0_seq1, comp78043_c0_seq1, comp1309_c0_seq1, comp8134_c0_seq1, comp100536_c0_seq1, comp84699_c0_seq1, comp95593_c0_seq1, comp52419_c0_seq1, comp66502_c0_seq1, comp8608_c0_seq1, comp103505_c0_seq1, comp139912_c0_seq1, comp2765_c0_seq1, comp…	comp9898_c0_seq1, comp431008_c0_seq1, comp36249_c0_seq1, comp381760_c0_seq1, comp18748_c0_seq1, comp243386_c0_seq1, comp440953_c0_seq1, comp27664_c0_seq1, comp3852_c0_seq1, comp177535_c0_seq1, comp4936_c0_seq1, comp2959_c0_seq1, comp30605_c0_seq1, comp72531_c0_seq1, comp156792_c0_seq1, comp3383_c0_seq1, comp6263_c0_seq1, comp45131_c0_seq1, comp1582_c0_seq1, comp4560_c0_seq1, comp41677_c0_seq1, co…
GO:0031674	I band	C	1.70938e-11	9.31222e-15	34	53	958	10361	over	comp94934_c0_seq1, comp2876_c0_seq1, comp75651_c0_seq1, comp51898_c0_seq1, comp133776_c0_seq1, comp69900_c0_seq1, comp197276_c0_seq1, comp1309_c0_seq1, comp160861_c0_seq1, comp157_c0_seq1, comp52419_c0_seq1, comp66502_c0_seq1, comp134819_c0_seq1, comp103505_c0_seq1, comp139912_c0_seq1, comp37854_c0_seq1, comp2580_c0_seq1, comp42375_c0_seq1, comp142847_c0_seq1, comp3784_c0_seq1, comp1085_c0_seq1, …	comp9898_c0_seq1, comp195900_c0_seq1, comp2773_c0_seq1, comp1020_c0_seq1, comp2800_c0_seq1, comp3995_c0_seq1, comp3852_c0_seq1, comp4936_c0_seq1, comp71602_c0_seq1, comp42260_c0_seq1, comp45131_c0_seq1, comp53132_c0_seq1, comp478790_c0_seq1, comp41677_c0_seq1, comp3658_c0_seq1, comp32546_c0_seq1, comp70384_c0_seq1, comp1495_c0_seq1, comp233515_c0_seq1, comp403747_c0_seq1, comp2617_c0_seq1, comp44…
GO:0034185	apolipoprotein binding	F	1.70938e-11	1.0374e-14	27	29	965	10385	over	comp155321_c0_seq1, comp250_c0_seq1, comp176257_c0_seq1, comp122209_c0_seq1, comp265302_c0_seq1, comp70199_c0_seq1, comp135489_c0_seq1, comp241527_c0_seq1, comp122030_c0_seq1, comp131741_c0_seq1, comp132948_c0_seq1, comp235388_c0_seq1, comp161231_c0_seq1, comp97419_c0_seq1, comp134930_c0_seq1, comp194488_c0_seq1, comp123028_c0_seq1, comp89633_c0_seq1, comp178576_c0_seq1, comp110120_c0_seq1, comp2…	comp225262_c0_seq1, comp174267_c0_seq1, comp3301_c0_seq1, comp338156_c0_seq1, comp376428_c0_seq1, comp241694_c0_seq1, comp337130_c0_seq1, comp7579_c0_seq1, comp1511_c0_seq1, comp136883_c0_seq1, comp27161_c0_seq1, comp365029_c0_seq1, comp96488_c0_seq1, comp75732_c0_seq1, comp1863_c0_seq1, comp251007_c0_seq1, comp232699_c0_seq1, comp848560_c0_seq1, comp3244_c0_seq1, comp120598_c0_seq1, comp88160_c0…
GO:0009653	anatomical structure morphogenesis	P	2.37275e-10	1.81622e-13	251	1644	741	8770	over	comp138003_c0_seq1, comp139513_c0_seq1, comp150342_c0_seq1, comp94934_c0_seq1, comp2876_c0_seq1, comp176771_c0_seq1, comp98601_c0_seq1, comp2112_c0_seq1, comp177449_c0_seq1, comp164015_c0_seq1, comp192704_c0_seq1, comp1892_c0_seq1, comp70259_c0_seq1, comp75651_c0_seq1, comp176257_c0_seq1, comp911_c0_seq1, comp363_c0_seq1, comp816_c0_seq1, comp51898_c0_seq1, comp122209_c0_seq1, comp77745_c0_seq1, …	comp72281_c0_seq1, comp68376_c0_seq1, comp87744_c0_seq1, comp3680_c0_seq4, comp1226_c0_seq1, comp9898_c0_seq1, comp150990_c0_seq1, comp195900_c0_seq1, comp149152_c0_seq1, comp135452_c0_seq1, comp548_c0_seq1, comp204958_c0_seq1, comp190692_c0_seq1, comp195085_c0_seq1, comp84272_c0_seq1, comp18489_c0_seq1, comp100528_c0_seq1, comp87235_c0_seq1, comp37642_c0_seq1, comp153757_c0_seq1, comp480_c0_seq2…
GO:0072359	circulatory system development	P	2.37275e-10	1.97999e-13	101	451	891	9963	over	comp138003_c0_seq1, comp155321_c0_seq1, comp139513_c0_seq1, comp150342_c0_seq1, comp2876_c0_seq1, comp164015_c0_seq1, comp75651_c0_seq1, comp176257_c0_seq1, comp51898_c0_seq1, comp122209_c0_seq1, comp151307_c0_seq1, comp2861_c0_seq1, comp69900_c0_seq1, comp265302_c0_seq1, comp85402_c0_seq1, comp134836_c0_seq1, comp70199_c0_seq1, comp78043_c0_seq1, comp91778_c0_seq1, comp178084_c0_seq1, comp133596…	comp87744_c0_seq1, comp9898_c0_seq1, comp149152_c0_seq1, comp548_c0_seq1, comp204958_c0_seq1, comp190692_c0_seq1, comp431008_c0_seq1, comp283974_c0_seq1, comp225988_c0_seq1, comp381760_c0_seq1, comp225262_c0_seq1, comp24577_c0_seq1, comp89335_c0_seq1, comp216806_c0_seq1, comp62108_c0_seq1, comp261923_c0_seq1, comp139369_c0_seq1, comp159621_c0_seq1, comp346295_c0_seq1, comp285750_c0_seq1, comp8438…
GO:0072358	cardiovascular system development	P	2.37275e-10	1.97999e-13	101	451	891	9963	over	comp138003_c0_seq1, comp155321_c0_seq1, comp139513_c0_seq1, comp150342_c0_seq1, comp2876_c0_seq1, comp164015_c0_seq1, comp75651_c0_seq1, comp176257_c0_seq1, comp51898_c0_seq1, comp122209_c0_seq1, comp151307_c0_seq1, comp2861_c0_seq1, comp69900_c0_seq1, comp265302_c0_seq1, comp85402_c0_seq1, comp134836_c0_seq1, comp70199_c0_seq1, comp78043_c0_seq1, comp91778_c0_seq1, comp178084_c0_seq1, comp133596…	comp87744_c0_seq1, comp9898_c0_seq1, comp149152_c0_seq1, comp548_c0_seq1, comp204958_c0_seq1, comp190692_c0_seq1, comp431008_c0_seq1, comp283974_c0_seq1, comp225988_c0_seq1, comp381760_c0_seq1, comp225262_c0_seq1, comp24577_c0_seq1, comp89335_c0_seq1, comp216806_c0_seq1, comp62108_c0_seq1, comp261923_c0_seq1, comp139369_c0_seq1, comp159621_c0_seq1, comp346295_c0_seq1, comp285750_c0_seq1, comp8438…
GO:0007010	cytoskeleton organization	P	1.1327e-09	1.11265e-12	139	746	853	9668	over	comp138003_c0_seq1, comp139513_c0_seq1, comp141802_c0_seq1, comp150342_c0_seq1, comp169460_c0_seq1, comp2876_c0_seq1, comp176771_c0_seq1, comp2112_c0_seq1, comp164015_c0_seq1, comp206207_c0_seq1, comp176257_c0_seq1, comp53890_c0_seq1, comp84137_c0_seq1, comp816_c0_seq1, comp122209_c0_seq1, comp77745_c0_seq1, comp96678_c0_seq1, comp133776_c0_seq1, comp71524_c0_seq1, comp2861_c0_seq1, comp193836_c0…	comp138245_c0_seq1, comp35989_c0_seq1, comp82342_c0_seq1, comp430299_c0_seq1, comp9898_c0_seq1, comp150990_c0_seq1, comp1241_c0_seq1, comp101225_c0_seq1, comp548_c0_seq1, comp2983_c0_seq1, comp102967_c0_seq1, comp84272_c0_seq1, comp100528_c0_seq1, comp480_c0_seq2, comp134112_c0_seq1, comp200110_c0_seq1, comp6500_c0_seq1, comp114390_c0_seq1, comp2144_c0_seq1, comp343292_c0_seq1, comp103968_c0_seq1…
GO:0010642	negative regulation of platelet-derived growth factor receptor signaling pathway	P	1.1327e-09	1.20298e-12	17	9	975	10405	over	comp176257_c0_seq1, comp122209_c0_seq1, comp265302_c0_seq1, comp70199_c0_seq1, comp41835_c0_seq1, comp241527_c0_seq1, comp161231_c0_seq1, comp123028_c0_seq1, comp178576_c0_seq1, comp110120_c0_seq1, comp236183_c0_seq1, comp93386_c0_seq1, comp167006_c0_seq1, comp121197_c0_seq1, comp149135_c0_seq1, comp116431_c0_seq1, comp172201_c0_seq1	comp225262_c0_seq1, comp376428_c0_seq1, comp337130_c0_seq1, comp136883_c0_seq1, comp232699_c0_seq1, comp53406_c0_seq1, comp364165_c0_seq1, comp236503_c0_seq1, comp173012_c0_seq1
GO:0010640	regulation of platelet-derived growth factor receptor signaling pathway	P	1.1327e-09	1.20298e-12	17	9	975	10405	over	comp176257_c0_seq1, comp122209_c0_seq1, comp265302_c0_seq1, comp70199_c0_seq1, comp41835_c0_seq1, comp241527_c0_seq1, comp161231_c0_seq1, comp123028_c0_seq1, comp178576_c0_seq1, comp110120_c0_seq1, comp236183_c0_seq1, comp93386_c0_seq1, comp167006_c0_seq1, comp121197_c0_seq1, comp149135_c0_seq1, comp116431_c0_seq1, comp172201_c0_seq1	comp225262_c0_seq1, comp376428_c0_seq1, comp337130_c0_seq1, comp136883_c0_seq1, comp232699_c0_seq1, comp53406_c0_seq1, comp364165_c0_seq1, comp236503_c0_seq1, comp173012_c0_seq1
GO:0051050	positive regulation of transport	P	2.82755e-09	3.21751e-12	69	261	923	10153	over	comp155321_c0_seq1, comp69623_c0_seq1, comp62912_c0_seq1, comp225982_c0_seq1, comp75651_c0_seq1, comp176257_c0_seq1, comp51898_c0_seq1, comp122209_c0_seq1, comp69623_c1_seq1, comp69900_c0_seq1, comp265302_c0_seq1, comp70199_c0_seq1, comp78043_c0_seq1, comp80445_c0_seq1, comp123660_c0_seq1, comp135489_c0_seq1, comp52419_c0_seq1, comp241527_c0_seq1, comp122030_c0_seq1, comp66502_c0_seq1, comp131741…	comp170031_c0_seq1, comp195900_c0_seq1, comp582181_c0_seq1, comp84272_c0_seq1, comp225988_c0_seq1, comp225262_c0_seq1, comp102277_c0_seq1, comp48157_c0_seq1, comp261923_c0_seq1, comp46414_c0_seq1, comp236571_c0_seq1, comp1221_c0_seq1, comp192438_c0_seq1, comp3562_c0_seq1, comp458813_c0_seq1, comp32667_c0_seq1, comp132773_c0_seq1, comp274894_c0_seq1, comp465617_c0_seq1, comp5251_c0_seq1, comp13226…
GO:2000587	negative regulation of platelet-derived growth factor receptor-beta signaling pathway	P	6.38191e-09	9.19863e-12	16	9	976	10405	over	comp176257_c0_seq1, comp122209_c0_seq1, comp265302_c0_seq1, comp70199_c0_seq1, comp241527_c0_seq1, comp161231_c0_seq1, comp123028_c0_seq1, comp178576_c0_seq1, comp110120_c0_seq1, comp236183_c0_seq1, comp93386_c0_seq1, comp167006_c0_seq1, comp121197_c0_seq1, comp149135_c0_seq1, comp116431_c0_seq1, comp172201_c0_seq1	comp225262_c0_seq1, comp376428_c0_seq1, comp337130_c0_seq1, comp136883_c0_seq1, comp232699_c0_seq1, comp53406_c0_seq1, comp364165_c0_seq1, comp236503_c0_seq1, comp173012_c0_seq1
GO:2000586	regulation of platelet-derived growth factor receptor-beta signaling pathway	P	6.38191e-09	9.19863e-12	16	9	976	10405	over	comp176257_c0_seq1, comp122209_c0_seq1, comp265302_c0_seq1, comp70199_c0_seq1, comp241527_c0_seq1, comp161231_c0_seq1, comp123028_c0_seq1, comp178576_c0_seq1, comp110120_c0_seq1, comp236183_c0_seq1, comp93386_c0_seq1, comp167006_c0_seq1, comp121197_c0_seq1, comp149135_c0_seq1, comp116431_c0_seq1, comp172201_c0_seq1	comp225262_c0_seq1, comp376428_c0_seq1, comp337130_c0_seq1, comp136883_c0_seq1, comp232699_c0_seq1, comp53406_c0_seq1, comp364165_c0_seq1, comp236503_c0_seq1, comp173012_c0_seq1
GO:0035791	platelet-derived growth factor receptor-beta signaling pathway	P	6.38191e-09	9.19863e-12	16	9	976	10405	over	comp176257_c0_seq1, comp122209_c0_seq1, comp265302_c0_seq1, comp70199_c0_seq1, comp241527_c0_seq1, comp161231_c0_seq1, comp123028_c0_seq1, comp178576_c0_seq1, comp110120_c0_seq1, comp236183_c0_seq1, comp93386_c0_seq1, comp167006_c0_seq1, comp121197_c0_seq1, comp149135_c0_seq1, comp116431_c0_seq1, comp172201_c0_seq1	comp225262_c0_seq1, comp376428_c0_seq1, comp337130_c0_seq1, comp136883_c0_seq1, comp232699_c0_seq1, comp53406_c0_seq1, comp364165_c0_seq1, comp236503_c0_seq1, comp173012_c0_seq1
GO:0097242	beta-amyloid clearance	P	6.38191e-09	9.19863e-12	16	9	976	10405	over	comp176257_c0_seq1, comp122209_c0_seq1, comp265302_c0_seq1, comp70199_c0_seq1, comp241527_c0_seq1, comp161231_c0_seq1, comp123028_c0_seq1, comp178576_c0_seq1, comp110120_c0_seq1, comp236183_c0_seq1, comp93386_c0_seq1, comp167006_c0_seq1, comp121197_c0_seq1, comp149135_c0_seq1, comp116431_c0_seq1, comp172201_c0_seq1	comp225262_c0_seq1, comp376428_c0_seq1, comp337130_c0_seq1, comp136883_c0_seq1, comp232699_c0_seq1, comp53406_c0_seq1, comp364165_c0_seq1, comp236503_c0_seq1, comp173012_c0_seq1
GO:0042954	lipoprotein transporter activity	F	6.99268e-09	1.06094e-11	15	7	977	10407	over	comp70259_c0_seq1, comp176257_c0_seq1, comp363_c0_seq1, comp122209_c0_seq1, comp166330_c0_seq1, comp161231_c0_seq1, comp97419_c0_seq1, comp114731_c0_seq1, comp123028_c0_seq1, comp178576_c0_seq1, comp1946_c0_seq1, comp73767_c0_seq1, comp121197_c0_seq1, comp116850_c0_seq1, comp116431_c0_seq1	comp225262_c0_seq1, comp376428_c0_seq1, comp337130_c0_seq1, comp232699_c0_seq1, comp53406_c0_seq1, comp364165_c0_seq1, comp236503_c0_seq1
GO:0030018	Z disc	C	1.06098e-08	1.69023e-11	27	45	965	10369	over	comp94934_c0_seq1, comp75651_c0_seq1, comp51898_c0_seq1, comp133776_c0_seq1, comp69900_c0_seq1, comp197276_c0_seq1, comp160861_c0_seq1, comp157_c0_seq1, comp52419_c0_seq1, comp66502_c0_seq1, comp134819_c0_seq1, comp103505_c0_seq1, comp139912_c0_seq1, comp37854_c0_seq1, comp42375_c0_seq1, comp142847_c0_seq1, comp3784_c0_seq1, comp1085_c0_seq1, comp76529_c0_seq1, comp123586_c0_seq1, comp105650_c0_s…	comp9898_c0_seq1, comp195900_c0_seq1, comp2773_c0_seq1, comp1020_c0_seq1, comp2800_c0_seq1, comp3995_c0_seq1, comp71602_c0_seq1, comp42260_c0_seq1, comp478790_c0_seq1, comp41677_c0_seq1, comp3658_c0_seq1, comp32546_c0_seq1, comp70384_c0_seq1, comp1495_c0_seq1, comp233515_c0_seq1, comp403747_c0_seq1, comp2617_c0_seq1, comp441076_c0_seq1, comp31217_c0_seq1, comp209359_c0_seq1, comp4424_c0_seq1, com…
GO:0032429	regulation of phospholipase A2 activity	P	1.24263e-08	2.19917e-11	16	10	976	10404	over	comp176257_c0_seq1, comp122209_c0_seq1, comp265302_c0_seq1, comp70199_c0_seq1, comp241527_c0_seq1, comp161231_c0_seq1, comp123028_c0_seq1, comp178576_c0_seq1, comp110120_c0_seq1, comp236183_c0_seq1, comp93386_c0_seq1, comp167006_c0_seq1, comp121197_c0_seq1, comp149135_c0_seq1, comp116431_c0_seq1, comp172201_c0_seq1	comp225262_c0_seq1, comp376428_c0_seq1, comp337130_c0_seq1, comp136883_c0_seq1, comp232699_c0_seq1, comp53406_c0_seq1, comp364165_c0_seq1, comp236503_c0_seq1, comp173012_c0_seq1, comp65626_c0_seq1
GO:0020028	hemoglobin import	P	1.24263e-08	2.26242e-11	11	1	981	10413	over	comp70259_c0_seq1, comp363_c0_seq1, comp166330_c0_seq1, comp97419_c0_seq1, comp114731_c0_seq1, comp123028_c0_seq1, comp1946_c0_seq1, comp73767_c0_seq1, comp121197_c0_seq1, comp116850_c0_seq1, comp116431_c0_seq1	comp53406_c0_seq1
GO:0030492	hemoglobin binding	F	1.24263e-08	2.26242e-11	11	1	981	10413	over	comp70259_c0_seq1, comp363_c0_seq1, comp166330_c0_seq1, comp97419_c0_seq1, comp114731_c0_seq1, comp123028_c0_seq1, comp1946_c0_seq1, comp73767_c0_seq1, comp121197_c0_seq1, comp116850_c0_seq1, comp116431_c0_seq1	comp53406_c0_seq1
GO:0010881	regulation of cardiac muscle contraction by regulation of the release of sequestered calcium ion	P	1.47924e-08	2.80541e-11	15	8	977	10406	over	comp75651_c0_seq1, comp51898_c0_seq1, comp78043_c0_seq1, comp52419_c0_seq1, comp66502_c0_seq1, comp103505_c0_seq1, comp42375_c0_seq1, comp1085_c0_seq1, comp76529_c0_seq1, comp76375_c0_seq1, comp43740_c0_seq1, comp46891_c0_seq1, comp210645_c0_seq1, comp48501_c0_seq1, comp117896_c0_seq1	comp440953_c0_seq1, comp30605_c0_seq1, comp6263_c0_seq1, comp41677_c0_seq1, comp113414_c0_seq1, comp31217_c0_seq1, comp284382_c0_seq1, comp3707_c0_seq2
GO:0015918	sterol transport	P	2.38509e-08	4.70433e-11	33	74	959	10340	over	comp155321_c0_seq1, comp250_c0_seq1, comp70259_c0_seq1, comp176257_c0_seq1, comp122209_c0_seq1, comp265302_c0_seq1, comp85402_c0_seq1, comp70199_c0_seq1, comp135489_c0_seq1, comp241527_c0_seq1, comp122030_c0_seq1, comp131741_c0_seq1, comp132948_c0_seq1, comp235388_c0_seq1, comp161231_c0_seq1, comp134930_c0_seq1, comp194488_c0_seq1, comp287143_c0_seq1, comp154640_c0_seq1, comp114731_c0_seq1, comp1…	comp582181_c0_seq1, comp225262_c0_seq1, comp1221_c0_seq1, comp174267_c0_seq1, comp111415_c0_seq1, comp32667_c0_seq1, comp132773_c0_seq1, comp274894_c0_seq1, comp465617_c0_seq1, comp3301_c0_seq1, comp1699_c0_seq1, comp488506_c0_seq1, comp338156_c0_seq1, comp376428_c0_seq1, comp2557_c0_seq1, comp171749_c0_seq1, comp241694_c0_seq1, comp145814_c0_seq1, comp337130_c0_seq1, comp7579_c0_seq1, comp45301_…
GO:0006874	cellular calcium ion homeostasis	P	2.42802e-08	5.11797e-11	34	79	958	10335	over	comp94934_c0_seq1, comp225982_c0_seq1, comp75651_c0_seq1, comp51898_c0_seq1, comp69900_c0_seq1, comp111149_c0_seq1, comp231_c0_seq1, comp78043_c0_seq1, comp123660_c0_seq1, comp117153_c0_seq1, comp83646_c0_seq1, comp143558_c0_seq1, comp84699_c0_seq1, comp52419_c0_seq1, comp66502_c0_seq1, comp103505_c0_seq1, comp174801_c0_seq1, comp42375_c0_seq1, comp113517_c0_seq1, comp197335_c0_seq1, comp1085_c0_…	comp440953_c0_seq1, comp97621_c0_seq1, comp143801_c0_seq1, comp166514_c0_seq1, comp196778_c0_seq1, comp338156_c0_seq1, comp225351_c0_seq1, comp30605_c0_seq1, comp150627_c0_seq1, comp72531_c0_seq1, comp6263_c0_seq1, comp41677_c0_seq1, comp113414_c0_seq1, comp130273_c0_seq1, comp91095_c0_seq1, comp32546_c0_seq1, comp36942_c0_seq1, comp9913_c0_seq1, comp139857_c0_seq1, comp423720_c0_seq1, comp330923…
GO:0033344	cholesterol efflux	P	2.42802e-08	5.16598e-11	26	44	966	10370	over	comp250_c0_seq1, comp176257_c0_seq1, comp122209_c0_seq1, comp265302_c0_seq1, comp70199_c0_seq1, comp135489_c0_seq1, comp241527_c0_seq1, comp122030_c0_seq1, comp131741_c0_seq1, comp132948_c0_seq1, comp235388_c0_seq1, comp161231_c0_seq1, comp134930_c0_seq1, comp194488_c0_seq1, comp123028_c0_seq1, comp89633_c0_seq1, comp178576_c0_seq1, comp110120_c0_seq1, comp236183_c0_seq1, comp93386_c0_seq1, comp7…	comp582181_c0_seq1, comp225262_c0_seq1, comp1221_c0_seq1, comp174267_c0_seq1, comp111415_c0_seq1, comp132773_c0_seq1, comp274894_c0_seq1, comp465617_c0_seq1, comp1699_c0_seq1, comp488506_c0_seq1, comp376428_c0_seq1, comp241694_c0_seq1, comp145814_c0_seq1, comp337130_c0_seq1, comp352859_c0_seq1, comp1511_c0_seq1, comp136883_c0_seq1, comp172633_c0_seq1, comp450254_c0_seq1, comp345109_c0_seq1, comp2…
GO:0006816	calcium ion transport	P	2.42802e-08	5.34156e-11	40	109	952	10305	over	comp94934_c0_seq1, comp225982_c0_seq1, comp154330_c0_seq1, comp75651_c0_seq1, comp51898_c0_seq1, comp69900_c0_seq1, comp111149_c0_seq1, comp231_c0_seq1, comp78043_c0_seq1, comp123660_c0_seq1, comp117153_c0_seq1, comp205788_c0_seq1, comp143558_c0_seq1, comp52419_c0_seq1, comp66502_c0_seq1, comp134819_c0_seq1, comp103505_c0_seq1, comp230457_c0_seq1, comp174801_c0_seq1, comp42375_c0_seq1, comp142847…	comp195900_c0_seq1, comp294176_c0_seq1, comp440953_c0_seq1, comp458813_c0_seq1, comp97621_c0_seq1, comp143801_c0_seq1, comp286408_c0_seq1, comp166514_c0_seq1, comp196778_c0_seq1, comp467703_c0_seq1, comp225351_c0_seq1, comp30605_c0_seq1, comp150627_c0_seq1, comp72531_c0_seq1, comp6263_c0_seq1, comp106396_c0_seq1, comp41677_c0_seq1, comp113414_c0_seq1, comp220130_c0_seq1, comp91095_c0_seq1, comp32…
GO:0032414	positive regulation of ion transmembrane transporter activity	P	2.90169e-08	6.70451e-11	17	14	975	10400	over	comp75651_c0_seq1, comp51898_c0_seq1, comp69900_c0_seq1, comp78043_c0_seq1, comp52419_c0_seq1, comp66502_c0_seq1, comp103505_c0_seq1, comp230457_c0_seq1, comp42375_c0_seq1, comp1085_c0_seq1, comp76529_c0_seq1, comp50123_c0_seq1, comp76375_c0_seq1, comp43740_c0_seq1, comp204863_c0_seq1, comp48501_c0_seq1, comp117896_c0_seq1	comp48157_c0_seq1, comp467703_c0_seq1, comp41677_c0_seq1, comp36942_c0_seq1, comp31217_c0_seq1, comp498677_c0_seq1, comp13771_c0_seq1, comp3707_c0_seq2, comp16439_c0_seq1, comp271368_c0_seq1, comp237791_c0_seq1, comp640141_c0_seq1, comp417026_c0_seq1, comp60079_c0_seq1
GO:0042953	lipoprotein transport	P	2.90169e-08	6.88086e-11	15	9	977	10405	over	comp70259_c0_seq1, comp176257_c0_seq1, comp363_c0_seq1, comp122209_c0_seq1, comp166330_c0_seq1, comp161231_c0_seq1, comp97419_c0_seq1, comp114731_c0_seq1, comp123028_c0_seq1, comp178576_c0_seq1, comp1946_c0_seq1, comp73767_c0_seq1, comp121197_c0_seq1, comp116850_c0_seq1, comp116431_c0_seq1	comp225262_c0_seq1, comp488506_c0_seq1, comp376428_c0_seq1, comp337130_c0_seq1, comp232699_c0_seq1, comp48720_c0_seq1, comp53406_c0_seq1, comp364165_c0_seq1, comp236503_c0_seq1
GO:0043001	Golgi to plasma membrane protein transport	P	2.90169e-08	7.04401e-11	20	23	972	10391	over	comp209717_c0_seq1, comp50196_c0_seq1, comp141077_c0_seq1, comp205956_c0_seq1, comp98125_c0_seq1, comp154270_c0_seq1, comp78043_c0_seq1, comp99039_c0_seq1, comp107719_c0_seq1, comp103505_c0_seq1, comp1085_c0_seq1, comp33935_c0_seq1, comp50123_c0_seq1, comp152310_c0_seq1, comp76375_c0_seq1, comp36300_c0_seq1, comp90355_c0_seq1, comp31147_c0_seq1, comp48501_c0_seq1, comp117896_c0_seq1	comp169396_c0_seq1, comp224648_c0_seq1, comp143955_c0_seq1, comp1634_c0_seq1, comp241119_c0_seq1, comp41677_c0_seq1, comp3658_c0_seq1, comp99671_c0_seq1, comp423308_c0_seq1, comp181456_c0_seq1, comp3808_c0_seq3, comp3808_c0_seq2, comp3808_c0_seq1, comp111644_c0_seq1, comp35791_c0_seq1, comp31217_c0_seq1, comp408068_c0_seq1, comp138039_c0_seq1, comp26899_c0_seq1, comp27792_c0_seq1, comp164018_c0_s…
GO:0032368	regulation of lipid transport	P	2.90859e-08	7.28141e-11	27	49	965	10365	over	comp155321_c0_seq1, comp176257_c0_seq1, comp122209_c0_seq1, comp265302_c0_seq1, comp70199_c0_seq1, comp80445_c0_seq1, comp135489_c0_seq1, comp103067_c0_seq1, comp241527_c0_seq1, comp122030_c0_seq1, comp131741_c0_seq1, comp161231_c0_seq1, comp97419_c0_seq1, comp194488_c0_seq1, comp135019_c0_seq1, comp287143_c0_seq1, comp123028_c0_seq1, comp178576_c0_seq1, comp110120_c0_seq1, comp236183_c0_seq1, co…	comp582181_c0_seq1, comp190692_c0_seq1, comp225262_c0_seq1, comp1221_c0_seq1, comp111415_c0_seq1, comp32667_c0_seq1, comp132773_c0_seq1, comp274894_c0_seq1, comp465617_c0_seq1, comp1699_c0_seq1, comp488506_c0_seq1, comp376428_c0_seq1, comp16082_c0_seq1, comp171749_c0_seq1, comp33679_c0_seq1, comp145814_c0_seq1, comp337130_c0_seq1, comp45301_c0_seq1, comp343841_c0_seq1, comp136883_c0_seq1, comp450…
GO:0006941	striated muscle contraction	P	3.65186e-08	9.41916e-11	23	34	969	10380	over	comp2876_c0_seq1, comp75651_c0_seq1, comp51898_c0_seq1, comp78043_c0_seq1, comp84699_c0_seq1, comp52419_c0_seq1, comp66502_c0_seq1, comp103505_c0_seq1, comp2580_c0_seq1, comp42375_c0_seq1, comp1085_c0_seq1, comp76529_c0_seq1, comp50123_c0_seq1, comp77023_c0_seq1, comp76375_c0_seq1, comp1324_c0_seq1, comp43740_c0_seq1, comp46891_c0_seq1, comp210645_c0_seq1, comp48501_c0_seq1, comp2191_c0_seq1, com…	comp9898_c0_seq1, comp36249_c0_seq1, comp440953_c0_seq1, comp3852_c0_seq1, comp4936_c0_seq1, comp30605_c0_seq1, comp72531_c0_seq1, comp3383_c0_seq1, comp6263_c0_seq1, comp41677_c0_seq1, comp113414_c0_seq1, comp286121_c0_seq1, comp119090_c0_seq1, comp31217_c0_seq1, comp284382_c0_seq1, comp3707_c0_seq2, comp1374_c0_seq1, comp350032_c0_seq1, comp168092_c0_seq1, comp85975_c0_seq1, comp282655_c0_seq1,…
GO:0008092	cytoskeletal protein binding	F	4.08513e-08	1.08466e-10	93	452	899	9962	over	comp169460_c0_seq1, comp94934_c0_seq1, comp2876_c0_seq1, comp2112_c0_seq1, comp816_c0_seq1, comp77745_c0_seq1, comp96678_c0_seq1, comp133776_c0_seq1, comp205752_c0_seq1, comp209717_c0_seq1, comp205956_c0_seq1, comp71524_c0_seq1, comp2861_c0_seq1, comp193836_c0_seq1, comp99726_c0_seq1, comp154270_c0_seq1, comp78043_c0_seq1, comp197276_c0_seq1, comp1309_c0_seq1, comp8134_c0_seq1, comp148572_c0_seq1…	comp430299_c0_seq1, comp9898_c0_seq1, comp501967_c0_seq1, comp195900_c0_seq1, comp106276_c0_seq1, comp548_c0_seq1, comp305345_c0_seq1, comp48157_c0_seq1, comp266974_c0_seq1, comp18763_c0_seq1, comp580448_c0_seq1, comp509514_c0_seq1, comp129591_c0_seq1, comp3645_c0_seq1, comp3562_c0_seq1, comp434526_c0_seq1, comp2356_c0_seq1, comp42219_c0_seq1, comp2773_c0_seq1, comp129511_c0_seq1, comp279859_c0_s…
GO:0005200	structural constituent of cytoskeleton	F	4.32251e-08	1.18263e-10	31	68	961	10346	over	comp2112_c0_seq1, comp77745_c0_seq1, comp133776_c0_seq1, comp209717_c0_seq1, comp205956_c0_seq1, comp99726_c0_seq1, comp154270_c0_seq1, comp78043_c0_seq1, comp127031_c0_seq1, comp160861_c0_seq1, comp157_c0_seq1, comp120250_c0_seq1, comp103505_c0_seq1, comp139912_c0_seq1, comp37854_c0_seq1, comp1085_c0_seq1, comp33935_c0_seq1, comp50123_c0_seq1, comp123586_c0_seq1, comp142894_c0_seq1, comp128681_c…	comp194734_c0_seq1, comp84449_c0_seq1, comp177535_c0_seq1, comp1815_c0_seq1, comp135032_c0_seq1, comp65746_c0_seq1, comp205637_c0_seq1, comp82726_c0_seq1, comp299569_c0_seq1, comp180346_c0_seq1, comp238992_c0_seq1, comp142914_c0_seq1, comp41677_c0_seq1, comp204990_c0_seq1, comp113974_c0_seq1, comp4025_c0_seq1, comp6502_c0_seq1, comp99671_c0_seq1, comp3941_c0_seq1, comp58154_c0_seq1, comp423308_c0…
GO:0048731	system development	P	4.32251e-08	1.21531e-10	339	2571	653	7843	over	comp138003_c0_seq1, comp231371_c0_seq1, comp155321_c0_seq1, comp139513_c0_seq1, comp150342_c0_seq1, comp69623_c0_seq1, comp62912_c0_seq1, comp94934_c0_seq1, comp198532_c0_seq1, comp2876_c0_seq1, comp98601_c0_seq1, comp2112_c0_seq1, comp177449_c0_seq1, comp164015_c0_seq1, comp1892_c0_seq1, comp70259_c0_seq1, comp154330_c0_seq1, comp75651_c0_seq1, comp206207_c0_seq1, comp176257_c0_seq1, comp53890_c…	comp138245_c0_seq1, comp72281_c0_seq1, comp22245_c0_seq1, comp68376_c0_seq1, comp194450_c0_seq1, comp103396_c0_seq1, comp210412_c0_seq1, comp87744_c0_seq1, comp82342_c0_seq1, comp169396_c0_seq1, comp133388_c0_seq1, comp3299_c0_seq1, comp3680_c0_seq4, comp1226_c0_seq1, comp28201_c0_seq1, comp9898_c0_seq1, comp150990_c0_seq1, comp101225_c0_seq1, comp501967_c0_seq1, comp195900_c0_seq1, comp149152_c0…	comp163376_c0_seq1, comp161595_c0_seq1, comp375968_c0_seq1, comp239550_c0_seq1, comp330996_c0_seq1, comp118176_c0_seq1, comp238255_c0_seq1, comp4200_c0_seq1, comp354527_c0_seq1, comp38499_c0_seq1, comp408608_c0_seq1, comp406146_c0_seq1, comp55190_c0_seq1, comp339004_c0_seq1, comp253403_c0_seq1, comp377008_c0_seq1, comp139908_c0_seq1, comp123746_c0_seq1, comp289060_c0_seq1, comp234946_c0_seq1, com…
GO:0032370	positive regulation of lipid transport	P	4.32251e-08	1.24606e-10	22	31	970	10383	over	comp155321_c0_seq1, comp176257_c0_seq1, comp122209_c0_seq1, comp265302_c0_seq1, comp70199_c0_seq1, comp135489_c0_seq1, comp241527_c0_seq1, comp122030_c0_seq1, comp131741_c0_seq1, comp161231_c0_seq1, comp287143_c0_seq1, comp123028_c0_seq1, comp178576_c0_seq1, comp110120_c0_seq1, comp236183_c0_seq1, comp93386_c0_seq1, comp167006_c0_seq1, comp121197_c0_seq1, comp149135_c0_seq1, comp2448_c0_seq1, com…	comp582181_c0_seq1, comp225262_c0_seq1, comp1221_c0_seq1, comp32667_c0_seq1, comp132773_c0_seq1, comp274894_c0_seq1, comp465617_c0_seq1, comp1699_c0_seq1, comp376428_c0_seq1, comp33679_c0_seq1, comp145814_c0_seq1, comp337130_c0_seq1, comp45301_c0_seq1, comp136883_c0_seq1, comp450254_c0_seq1, comp139196_c0_seq1, comp345109_c0_seq1, comp232699_c0_seq1, comp176449_c0_seq1, comp601719_c0_seq1, comp10…
GO:0010880	regulation of release of sequestered calcium ion into cytosol by sarcoplasmic reticulum	P	5.21426e-08	1.58224e-10	15	10	977	10404	over	comp75651_c0_seq1, comp51898_c0_seq1, comp78043_c0_seq1, comp52419_c0_seq1, comp66502_c0_seq1, comp103505_c0_seq1, comp42375_c0_seq1, comp1085_c0_seq1, comp76529_c0_seq1, comp76375_c0_seq1, comp43740_c0_seq1, comp46891_c0_seq1, comp210645_c0_seq1, comp48501_c0_seq1, comp117896_c0_seq1	comp440953_c0_seq1, comp30605_c0_seq1, comp6263_c0_seq1, comp41677_c0_seq1, comp113414_c0_seq1, comp36942_c0_seq1, comp31217_c0_seq1, comp13771_c0_seq1, comp284382_c0_seq1, comp3707_c0_seq2
GO:0014808	release of sequestered calcium ion into cytosol by sarcoplasmic reticulum	P	5.21426e-08	1.58224e-10	15	10	977	10404	over	comp75651_c0_seq1, comp51898_c0_seq1, comp78043_c0_seq1, comp52419_c0_seq1, comp66502_c0_seq1, comp103505_c0_seq1, comp42375_c0_seq1, comp1085_c0_seq1, comp76529_c0_seq1, comp76375_c0_seq1, comp43740_c0_seq1, comp46891_c0_seq1, comp210645_c0_seq1, comp48501_c0_seq1, comp117896_c0_seq1	comp440953_c0_seq1, comp30605_c0_seq1, comp6263_c0_seq1, comp41677_c0_seq1, comp113414_c0_seq1, comp36942_c0_seq1, comp31217_c0_seq1, comp13771_c0_seq1, comp284382_c0_seq1, comp3707_c0_seq2
GO:0045185	maintenance of protein location	P	5.53324e-08	1.721e-10	32	74	960	10340	over	comp2112_c0_seq1, comp77745_c0_seq1, comp133776_c0_seq1, comp151307_c0_seq1, comp99726_c0_seq1, comp78043_c0_seq1, comp190048_c0_seq1, comp160861_c0_seq1, comp157_c0_seq1, comp120250_c0_seq1, comp103505_c0_seq1, comp30784_c0_seq1, comp182162_c0_seq1, comp1085_c0_seq1, comp50123_c0_seq1, comp111595_c0_seq1, comp123586_c0_seq1, comp244873_c0_seq1, comp76375_c0_seq1, comp276873_c0_seq1, comp123300_c…	comp266974_c0_seq1, comp152653_c0_seq1, comp790_c0_seq1, comp6927_c0_seq1, comp36729_c0_seq1, comp16304_c0_seq1, comp2773_c0_seq1, comp270639_c0_seq1, comp488506_c0_seq1, comp26369_c0_seq1, comp195844_c0_seq1, comp293749_c0_seq1, comp73419_c0_seq1, comp59468_c0_seq1, comp74578_c0_seq1, comp5917_c0_seq1, comp265801_c0_seq1, comp452090_c0_seq1, comp41677_c0_seq1, comp298192_c0_seq1, comp234628_c0_s…
GO:0007016	cytoskeletal anchoring at plasma membrane	P	6.69754e-08	2.18475e-10	16	13	976	10401	over	comp2112_c0_seq1, comp77745_c0_seq1, comp133776_c0_seq1, comp99726_c0_seq1, comp190048_c0_seq1, comp160861_c0_seq1, comp157_c0_seq1, comp120250_c0_seq1, comp123586_c0_seq1, comp244873_c0_seq1, comp276873_c0_seq1, comp84928_c0_seq1, comp90638_c0_seq1, comp66229_c0_seq1, comp129680_c0_seq1, comp68790_c0_seq1	comp2773_c0_seq1, comp185714_c0_seq1, comp233515_c0_seq1, comp43383_c0_seq1, comp50910_c0_seq1, comp236834_c0_seq1, comp235143_c0_seq1, comp275488_c0_seq1, comp640141_c0_seq1, comp45911_c0_seq1, comp330067_c0_seq1, comp126361_c0_seq1, comp2015_c0_seq1
GO:0086019	cell-cell signaling involved in cardiac conduction	P	6.69754e-08	2.18475e-10	16	13	976	10401	over	comp75651_c0_seq1, comp51898_c0_seq1, comp78043_c0_seq1, comp52419_c0_seq1, comp66502_c0_seq1, comp134819_c0_seq1, comp103505_c0_seq1, comp42375_c0_seq1, comp1085_c0_seq1, comp76529_c0_seq1, comp50123_c0_seq1, comp105650_c0_seq1, comp76375_c0_seq1, comp43740_c0_seq1, comp48501_c0_seq1, comp117896_c0_seq1	comp195900_c0_seq1, comp30605_c0_seq1, comp72531_c0_seq1, comp41677_c0_seq1, comp113414_c0_seq1, comp31217_c0_seq1, comp284382_c0_seq1, comp3707_c0_seq2, comp1325_c0_seq1, comp48586_c0_seq1, comp610873_c0_seq1, comp3370_c0_seq1, comp60079_c0_seq1
GO:0048667	cell morphogenesis involved in neuron differentiation	P	8.24533e-08	2.7522e-10	92	454	900	9960	over	comp138003_c0_seq1, comp94934_c0_seq1, comp98601_c0_seq1, comp2112_c0_seq1, comp177449_c0_seq1, comp1892_c0_seq1, comp77745_c0_seq1, comp133776_c0_seq1, comp209717_c0_seq1, comp72581_c0_seq1, comp141077_c0_seq1, comp71524_c0_seq1, comp47591_c0_seq1, comp98125_c0_seq1, comp243591_c0_seq1, comp99726_c0_seq1, comp154270_c0_seq1, comp78043_c0_seq1, comp152118_c0_seq1, comp190048_c0_seq1, comp127031_c…	comp72281_c0_seq1, comp150990_c0_seq1, comp195900_c0_seq1, comp135452_c0_seq1, comp190692_c0_seq1, comp153757_c0_seq1, comp431008_c0_seq1, comp283974_c0_seq1, comp225988_c0_seq1, comp12211_c0_seq1, comp618478_c0_seq1, comp89335_c0_seq1, comp216806_c0_seq1, comp254572_c0_seq1, comp261923_c0_seq1, comp139369_c0_seq1, comp74527_c0_seq1, comp3562_c0_seq1, comp231422_c0_seq1, comp286566_c0_seq1, comp2…
GO:0007267	cell-cell signaling	P	8.48991e-08	2.89824e-10	111	596	881	9818	over	comp139513_c0_seq1, comp150342_c0_seq1, comp69623_c0_seq1, comp62912_c0_seq1, comp94934_c0_seq1, comp225982_c0_seq1, comp177449_c0_seq1, comp164015_c0_seq1, comp192704_c0_seq1, comp332789_c0_seq1, comp70259_c0_seq1, comp75651_c0_seq1, comp206207_c0_seq1, comp53890_c0_seq1, comp363_c0_seq1, comp51898_c0_seq1, comp133776_c0_seq1, comp124266_c0_seq1, comp69623_c1_seq1, comp166330_c0_seq1, comp47591_…	comp138245_c0_seq1, comp150990_c0_seq1, comp1241_c0_seq1, comp501967_c0_seq1, comp195900_c0_seq1, comp35165_c0_seq1, comp19028_c0_seq1, comp123682_c0_seq1, comp149905_c0_seq1, comp343292_c0_seq1, comp40056_c0_seq1, comp212048_c0_seq1, comp310492_c0_seq1, comp280059_c0_seq1, comp253741_c0_seq1, comp232845_c0_seq1, comp216806_c0_seq1, comp359541_c0_seq1, comp2561_c0_seq1, comp139369_c0_seq1, comp17…
GO:0048812	neuron projection morphogenesis	P	8.93477e-08	3.11788e-10	91	448	901	9966	over	comp138003_c0_seq1, comp94934_c0_seq1, comp98601_c0_seq1, comp2112_c0_seq1, comp177449_c0_seq1, comp1892_c0_seq1, comp77745_c0_seq1, comp133776_c0_seq1, comp209717_c0_seq1, comp72581_c0_seq1, comp141077_c0_seq1, comp71524_c0_seq1, comp47591_c0_seq1, comp98125_c0_seq1, comp243591_c0_seq1, comp99726_c0_seq1, comp154270_c0_seq1, comp78043_c0_seq1, comp152118_c0_seq1, comp190048_c0_seq1, comp127031_c…	comp72281_c0_seq1, comp150990_c0_seq1, comp195900_c0_seq1, comp135452_c0_seq1, comp190692_c0_seq1, comp153757_c0_seq1, comp431008_c0_seq1, comp283974_c0_seq1, comp225988_c0_seq1, comp12211_c0_seq1, comp618478_c0_seq1, comp89335_c0_seq1, comp254572_c0_seq1, comp261923_c0_seq1, comp139369_c0_seq1, comp74527_c0_seq1, comp3562_c0_seq1, comp231422_c0_seq1, comp286566_c0_seq1, comp292139_c0_seq1, comp1…
GO:0008202	steroid metabolic process	P	1.18232e-07	4.27687e-10	52	188	940	10226	over	comp155321_c0_seq1, comp250_c0_seq1, comp70259_c0_seq1, comp176257_c0_seq1, comp363_c0_seq1, comp122209_c0_seq1, comp138037_c0_seq1, comp115927_c0_seq1, comp166330_c0_seq1, comp265302_c0_seq1, comp70199_c0_seq1, comp185194_c0_seq1, comp135489_c0_seq1, comp101797_c0_seq1, comp149779_c0_seq1, comp241527_c0_seq1, comp122030_c0_seq1, comp64775_c0_seq1, comp131741_c0_seq1, comp132948_c0_seq1, comp2023…	comp41300_c0_seq1, comp2408_c0_seq1, comp582181_c0_seq1, comp201897_c0_seq1, comp225988_c0_seq1, comp36249_c0_seq1, comp64841_c0_seq1, comp225262_c0_seq1, comp205965_c0_seq1, comp1221_c0_seq1, comp174267_c0_seq1, comp236726_c0_seq1, comp174880_c0_seq1, comp32667_c0_seq1, comp132773_c0_seq1, comp274894_c0_seq1, comp465617_c0_seq1, comp115043_c0_seq1, comp122471_c0_seq1, comp98673_c0_seq1, comp2301…
GO:0086065	cell communication involved in cardiac conduction	P	1.18232e-07	4.30522e-10	16	14	976	10400	over	comp75651_c0_seq1, comp51898_c0_seq1, comp78043_c0_seq1, comp52419_c0_seq1, comp66502_c0_seq1, comp134819_c0_seq1, comp103505_c0_seq1, comp42375_c0_seq1, comp1085_c0_seq1, comp76529_c0_seq1, comp50123_c0_seq1, comp105650_c0_seq1, comp76375_c0_seq1, comp43740_c0_seq1, comp48501_c0_seq1, comp117896_c0_seq1	comp195900_c0_seq1, comp30605_c0_seq1, comp72531_c0_seq1, comp41677_c0_seq1, comp113414_c0_seq1, comp31217_c0_seq1, comp284382_c0_seq1, comp3707_c0_seq2, comp1325_c0_seq1, comp48586_c0_seq1, comp610873_c0_seq1, comp3370_c0_seq1, comp348505_c0_seq1, comp60079_c0_seq1
GO:0061337	cardiac conduction	P	1.22601e-07	4.58523e-10	17	17	975	10397	over	comp75651_c0_seq1, comp51898_c0_seq1, comp78043_c0_seq1, comp52419_c0_seq1, comp66502_c0_seq1, comp134819_c0_seq1, comp103505_c0_seq1, comp42375_c0_seq1, comp1085_c0_seq1, comp76529_c0_seq1, comp50123_c0_seq1, comp105650_c0_seq1, comp76375_c0_seq1, comp276873_c0_seq1, comp43740_c0_seq1, comp48501_c0_seq1, comp117896_c0_seq1	comp195900_c0_seq1, comp30605_c0_seq1, comp72531_c0_seq1, comp41677_c0_seq1, comp113414_c0_seq1, comp31217_c0_seq1, comp284382_c0_seq1, comp3707_c0_seq2, comp195961_c0_seq1, comp1325_c0_seq1, comp48586_c0_seq1, comp65894_c0_seq1, comp76226_c0_seq1, comp610873_c0_seq1, comp3370_c0_seq1, comp348505_c0_seq1, comp60079_c0_seq1
GO:0032374	regulation of cholesterol transport	P	1.22601e-07	4.74331e-10	23	38	969	10376	over	comp155321_c0_seq1, comp176257_c0_seq1, comp122209_c0_seq1, comp265302_c0_seq1, comp70199_c0_seq1, comp135489_c0_seq1, comp241527_c0_seq1, comp122030_c0_seq1, comp131741_c0_seq1, comp161231_c0_seq1, comp194488_c0_seq1, comp287143_c0_seq1, comp123028_c0_seq1, comp178576_c0_seq1, comp110120_c0_seq1, comp236183_c0_seq1, comp93386_c0_seq1, comp167006_c0_seq1, comp121197_c0_seq1, comp149135_c0_seq1, c…	comp582181_c0_seq1, comp225262_c0_seq1, comp1221_c0_seq1, comp111415_c0_seq1, comp32667_c0_seq1, comp132773_c0_seq1, comp274894_c0_seq1, comp465617_c0_seq1, comp1699_c0_seq1, comp488506_c0_seq1, comp376428_c0_seq1, comp171749_c0_seq1, comp145814_c0_seq1, comp337130_c0_seq1, comp45301_c0_seq1, comp343841_c0_seq1, comp136883_c0_seq1, comp450254_c0_seq1, comp55203_c0_seq1, comp139196_c0_seq1, comp34…
GO:0032371	regulation of sterol transport	P	1.22601e-07	4.74331e-10	23	38	969	10376	over	comp155321_c0_seq1, comp176257_c0_seq1, comp122209_c0_seq1, comp265302_c0_seq1, comp70199_c0_seq1, comp135489_c0_seq1, comp241527_c0_seq1, comp122030_c0_seq1, comp131741_c0_seq1, comp161231_c0_seq1, comp194488_c0_seq1, comp287143_c0_seq1, comp123028_c0_seq1, comp178576_c0_seq1, comp110120_c0_seq1, comp236183_c0_seq1, comp93386_c0_seq1, comp167006_c0_seq1, comp121197_c0_seq1, comp149135_c0_seq1, c…	comp582181_c0_seq1, comp225262_c0_seq1, comp1221_c0_seq1, comp111415_c0_seq1, comp32667_c0_seq1, comp132773_c0_seq1, comp274894_c0_seq1, comp465617_c0_seq1, comp1699_c0_seq1, comp488506_c0_seq1, comp376428_c0_seq1, comp171749_c0_seq1, comp145814_c0_seq1, comp337130_c0_seq1, comp45301_c0_seq1, comp343841_c0_seq1, comp136883_c0_seq1, comp450254_c0_seq1, comp55203_c0_seq1, comp139196_c0_seq1, comp34…
GO:0086005	regulation of ventricular cardiac muscle cell action potential	P	1.66526e-07	6.56909e-10	13	7	979	10407	over	comp75651_c0_seq1, comp51898_c0_seq1, comp78043_c0_seq1, comp52419_c0_seq1, comp66502_c0_seq1, comp103505_c0_seq1, comp42375_c0_seq1, comp1085_c0_seq1, comp76529_c0_seq1, comp76375_c0_seq1, comp43740_c0_seq1, comp48501_c0_seq1, comp117896_c0_seq1	comp30605_c0_seq1, comp41677_c0_seq1, comp113414_c0_seq1, comp31217_c0_seq1, comp284382_c0_seq1, comp3707_c0_seq2, comp610873_c0_seq1
GO:0072503	cellular divalent inorganic cation homeostasis	P	1.92962e-07	8.13726e-10	34	90	958	10324	over	comp94934_c0_seq1, comp225982_c0_seq1, comp75651_c0_seq1, comp51898_c0_seq1, comp69900_c0_seq1, comp111149_c0_seq1, comp231_c0_seq1, comp78043_c0_seq1, comp123660_c0_seq1, comp117153_c0_seq1, comp83646_c0_seq1, comp143558_c0_seq1, comp84699_c0_seq1, comp52419_c0_seq1, comp66502_c0_seq1, comp103505_c0_seq1, comp174801_c0_seq1, comp42375_c0_seq1, comp113517_c0_seq1, comp197335_c0_seq1, comp1085_c0_…	comp440953_c0_seq1, comp82724_c0_seq1, comp97621_c0_seq1, comp143801_c0_seq1, comp166514_c0_seq1, comp196778_c0_seq1, comp338156_c0_seq1, comp225351_c0_seq1, comp30605_c0_seq1, comp150627_c0_seq1, comp72531_c0_seq1, comp6263_c0_seq1, comp41677_c0_seq1, comp113414_c0_seq1, comp204317_c0_seq1, comp130273_c0_seq1, comp91095_c0_seq1, comp32546_c0_seq1, comp36942_c0_seq1, comp9913_c0_seq1, comp139857_…
GO:0055117	regulation of cardiac muscle contraction	P	1.92962e-07	8.18231e-10	16	15	976	10399	over	comp75651_c0_seq1, comp51898_c0_seq1, comp78043_c0_seq1, comp52419_c0_seq1, comp66502_c0_seq1, comp103505_c0_seq1, comp42375_c0_seq1, comp1085_c0_seq1, comp76529_c0_seq1, comp50123_c0_seq1, comp76375_c0_seq1, comp43740_c0_seq1, comp46891_c0_seq1, comp210645_c0_seq1, comp48501_c0_seq1, comp117896_c0_seq1	comp440953_c0_seq1, comp30605_c0_seq1, comp72531_c0_seq1, comp6263_c0_seq1, comp41677_c0_seq1, comp113414_c0_seq1, comp31217_c0_seq1, comp284382_c0_seq1, comp3707_c0_seq2, comp1325_c0_seq1, comp610873_c0_seq1, comp511207_c0_seq1, comp3370_c0_seq1, comp348505_c0_seq1, comp60079_c0_seq1
GO:0086001	regulation of cardiac muscle cell action potential	P	1.92962e-07	8.18231e-10	16	15	976	10399	over	comp75651_c0_seq1, comp51898_c0_seq1, comp78043_c0_seq1, comp52419_c0_seq1, comp66502_c0_seq1, comp134819_c0_seq1, comp103505_c0_seq1, comp42375_c0_seq1, comp1085_c0_seq1, comp76529_c0_seq1, comp50123_c0_seq1, comp105650_c0_seq1, comp76375_c0_seq1, comp43740_c0_seq1, comp48501_c0_seq1, comp117896_c0_seq1	comp195900_c0_seq1, comp30605_c0_seq1, comp72531_c0_seq1, comp41677_c0_seq1, comp113414_c0_seq1, comp31217_c0_seq1, comp284382_c0_seq1, comp3707_c0_seq2, comp1325_c0_seq1, comp48586_c0_seq1, comp65894_c0_seq1, comp610873_c0_seq1, comp3370_c0_seq1, comp348505_c0_seq1, comp60079_c0_seq1
GO:0048008	platelet-derived growth factor receptor signaling pathway	P	1.92962e-07	8.19742e-10	17	18	975	10396	over	comp176257_c0_seq1, comp122209_c0_seq1, comp265302_c0_seq1, comp70199_c0_seq1, comp41835_c0_seq1, comp241527_c0_seq1, comp161231_c0_seq1, comp123028_c0_seq1, comp178576_c0_seq1, comp110120_c0_seq1, comp236183_c0_seq1, comp93386_c0_seq1, comp167006_c0_seq1, comp121197_c0_seq1, comp149135_c0_seq1, comp116431_c0_seq1, comp172201_c0_seq1	comp225262_c0_seq1, comp139369_c0_seq1, comp376428_c0_seq1, comp147244_c0_seq1, comp337130_c0_seq1, comp195134_c0_seq1, comp136883_c0_seq1, comp228820_c0_seq1, comp337045_c0_seq1, comp282731_c0_seq1, comp232699_c0_seq1, comp261855_c0_seq1, comp42378_c0_seq1, comp53406_c0_seq1, comp364165_c0_seq1, comp236503_c0_seq1, comp173012_c0_seq1, comp389779_c0_seq1
GO:0007399	nervous system development	P	2.02115e-07	8.73962e-10	212	1449	780	8965	over	comp138003_c0_seq1, comp231371_c0_seq1, comp155321_c0_seq1, comp139513_c0_seq1, comp150342_c0_seq1, comp69623_c0_seq1, comp62912_c0_seq1, comp94934_c0_seq1, comp198532_c0_seq1, comp98601_c0_seq1, comp2112_c0_seq1, comp177449_c0_seq1, comp164015_c0_seq1, comp1892_c0_seq1, comp70259_c0_seq1, comp206207_c0_seq1, comp363_c0_seq1, comp84137_c0_seq1, comp71921_c0_seq1, comp77745_c0_seq1, comp96678_c0_s…	comp72281_c0_seq1, comp68376_c0_seq1, comp194450_c0_seq1, comp87744_c0_seq1, comp82342_c0_seq1, comp169396_c0_seq1, comp3680_c0_seq4, comp150990_c0_seq1, comp101225_c0_seq1, comp195900_c0_seq1, comp149152_c0_seq1, comp135452_c0_seq1, comp1128_c0_seq1, comp204958_c0_seq1, comp140426_c0_seq1, comp190692_c0_seq1, comp84272_c0_seq1, comp18489_c0_seq1, comp153757_c0_seq1, comp431008_c0_seq1, comp29378…
GO:0003008	system process	P	2.04532e-07	8.99927e-10	151	929	841	9485	over	comp139513_c0_seq1, comp198532_c0_seq1, comp2876_c0_seq1, comp2112_c0_seq1, comp225982_c0_seq1, comp177449_c0_seq1, comp164015_c0_seq1, comp75651_c0_seq1, comp206207_c0_seq1, comp53890_c0_seq1, comp51898_c0_seq1, comp77745_c0_seq1, comp96678_c0_seq1, comp133776_c0_seq1, comp106685_c0_seq1, comp124266_c0_seq1, comp180754_c0_seq1, comp71524_c0_seq1, comp2861_c0_seq1, comp47591_c0_seq1, comp99726_c0…	comp138245_c0_seq1, comp282277_c0_seq1, comp1226_c0_seq1, comp9898_c0_seq1, comp150990_c0_seq1, comp204390_c0_seq1, comp1241_c0_seq1, comp501967_c0_seq1, comp195900_c0_seq1, comp106276_c0_seq1, comp347693_c0_seq1, comp219427_c0_seq1, comp431008_c0_seq1, comp19028_c0_seq1, comp123682_c0_seq1, comp36249_c0_seq1, comp381760_c0_seq1, comp60681_c0_seq1, comp40056_c0_seq1, comp169753_c0_seq1, comp28005…
GO:0040011	locomotion	P	2.14909e-07	9.61888e-10	140	840	852	9574	over	comp138003_c0_seq1, comp231371_c0_seq1, comp94934_c0_seq1, comp98601_c0_seq1, comp94383_c0_seq1, comp2112_c0_seq1, comp250_c0_seq1, comp177449_c0_seq1, comp1892_c0_seq1, comp70259_c0_seq1, comp176257_c0_seq1, comp911_c0_seq1, comp816_c0_seq1, comp122209_c0_seq1, comp77745_c0_seq1, comp133776_c0_seq1, comp209717_c0_seq1, comp71524_c0_seq1, comp115927_c0_seq1, comp98386_c0_seq1, comp47591_c0_seq1, …	comp138245_c0_seq1, comp468439_c0_seq1, comp378_c0_seq1, comp22245_c0_seq1, comp87744_c0_seq1, comp42429_c0_seq1, comp3680_c0_seq4, comp150990_c0_seq1, comp195900_c0_seq1, comp135452_c0_seq1, comp204958_c0_seq1, comp190692_c0_seq1, comp35165_c0_seq1, comp84272_c0_seq1, comp431008_c0_seq1, comp200110_c0_seq1, comp283974_c0_seq1, comp225988_c0_seq1, comp123682_c0_seq1, comp12211_c0_seq1, comp381760…
GO:0032412	regulation of ion transmembrane transporter activity	P	2.20231e-07	1.00242e-09	23	40	969	10374	over	comp75651_c0_seq1, comp51898_c0_seq1, comp69900_c0_seq1, comp78043_c0_seq1, comp52419_c0_seq1, comp66502_c0_seq1, comp134819_c0_seq1, comp103505_c0_seq1, comp230457_c0_seq1, comp42375_c0_seq1, comp1085_c0_seq1, comp105306_c0_seq1, comp76529_c0_seq1, comp50123_c0_seq1, comp207017_c0_seq1, comp76375_c0_seq1, comp154236_c0_seq1, comp43740_c0_seq1, comp204863_c0_seq1, comp160393_c0_seq1, comp210645_c…	comp195900_c0_seq1, comp48157_c0_seq1, comp440953_c0_seq1, comp141489_c0_seq1, comp467703_c0_seq1, comp30605_c0_seq1, comp72531_c0_seq1, comp6263_c0_seq1, comp41677_c0_seq1, comp113414_c0_seq1, comp36942_c0_seq1, comp134038_c0_seq1, comp144031_c0_seq1, comp77372_c0_seq1, comp183830_c0_seq1, comp31217_c0_seq1, comp498677_c0_seq1, comp13771_c0_seq1, comp30566_c0_seq1, comp284382_c0_seq1, comp32836_…
GO:0055074	calcium ion homeostasis	P	2.78919e-07	1.29071e-09	34	92	958	10322	over	comp94934_c0_seq1, comp225982_c0_seq1, comp75651_c0_seq1, comp51898_c0_seq1, comp69900_c0_seq1, comp111149_c0_seq1, comp231_c0_seq1, comp78043_c0_seq1, comp123660_c0_seq1, comp117153_c0_seq1, comp83646_c0_seq1, comp143558_c0_seq1, comp84699_c0_seq1, comp52419_c0_seq1, comp66502_c0_seq1, comp103505_c0_seq1, comp174801_c0_seq1, comp42375_c0_seq1, comp113517_c0_seq1, comp197335_c0_seq1, comp1085_c0_…	comp253741_c0_seq1, comp3002_c0_seq1, comp440953_c0_seq1, comp97621_c0_seq1, comp143801_c0_seq1, comp166514_c0_seq1, comp196778_c0_seq1, comp338156_c0_seq1, comp225351_c0_seq1, comp30605_c0_seq1, comp150627_c0_seq1, comp72531_c0_seq1, comp6263_c0_seq1, comp41677_c0_seq1, comp113414_c0_seq1, comp230494_c0_seq1, comp130273_c0_seq1, comp91095_c0_seq1, comp32546_c0_seq1, comp171255_c0_seq1, comp36942…
GO:0010882	regulation of cardiac muscle contraction by calcium ion signaling	P	2.99896e-07	1.41053e-09	15	13	977	10401	over	comp75651_c0_seq1, comp51898_c0_seq1, comp78043_c0_seq1, comp52419_c0_seq1, comp66502_c0_seq1, comp103505_c0_seq1, comp42375_c0_seq1, comp1085_c0_seq1, comp76529_c0_seq1, comp76375_c0_seq1, comp43740_c0_seq1, comp46891_c0_seq1, comp210645_c0_seq1, comp48501_c0_seq1, comp117896_c0_seq1	comp440953_c0_seq1, comp30605_c0_seq1, comp72531_c0_seq1, comp6263_c0_seq1, comp41677_c0_seq1, comp113414_c0_seq1, comp31217_c0_seq1, comp284382_c0_seq1, comp3707_c0_seq2, comp1325_c0_seq1, comp511207_c0_seq1, comp3370_c0_seq1, comp60079_c0_seq1
GO:0022898	regulation of transmembrane transporter activity	P	3.00796e-07	1.43758e-09	23	41	969	10373	over	comp75651_c0_seq1, comp51898_c0_seq1, comp69900_c0_seq1, comp78043_c0_seq1, comp52419_c0_seq1, comp66502_c0_seq1, comp134819_c0_seq1, comp103505_c0_seq1, comp230457_c0_seq1, comp42375_c0_seq1, comp1085_c0_seq1, comp105306_c0_seq1, comp76529_c0_seq1, comp50123_c0_seq1, comp207017_c0_seq1, comp76375_c0_seq1, comp154236_c0_seq1, comp43740_c0_seq1, comp204863_c0_seq1, comp160393_c0_seq1, comp210645_c…	comp195900_c0_seq1, comp48157_c0_seq1, comp440953_c0_seq1, comp141489_c0_seq1, comp467703_c0_seq1, comp30605_c0_seq1, comp72531_c0_seq1, comp6263_c0_seq1, comp41677_c0_seq1, comp113414_c0_seq1, comp36942_c0_seq1, comp134038_c0_seq1, comp144031_c0_seq1, comp77372_c0_seq1, comp183830_c0_seq1, comp31217_c0_seq1, comp498677_c0_seq1, comp13771_c0_seq1, comp30566_c0_seq1, comp284382_c0_seq1, comp32836_…
GO:0014912	negative regulation of smooth muscle cell migration	P	3.09975e-07	1.50496e-09	16	16	976	10398	over	comp176257_c0_seq1, comp122209_c0_seq1, comp265302_c0_seq1, comp70199_c0_seq1, comp241527_c0_seq1, comp161231_c0_seq1, comp123028_c0_seq1, comp178576_c0_seq1, comp110120_c0_seq1, comp236183_c0_seq1, comp93386_c0_seq1, comp167006_c0_seq1, comp121197_c0_seq1, comp149135_c0_seq1, comp116431_c0_seq1, comp172201_c0_seq1	comp225262_c0_seq1, comp376428_c0_seq1, comp352647_c0_seq1, comp337130_c0_seq1, comp666046_c0_seq1, comp133303_c0_seq1, comp211569_c0_seq1, comp136883_c0_seq1, comp268857_c0_seq1, comp232699_c0_seq1, comp230369_c0_seq1, comp53406_c0_seq1, comp364165_c0_seq1, comp236503_c0_seq1, comp152089_c0_seq1, comp173012_c0_seq1
GO:2001259	positive regulation of cation channel activity	P	3.16999e-07	1.58716e-09	13	8	979	10406	over	comp75651_c0_seq1, comp51898_c0_seq1, comp69900_c0_seq1, comp52419_c0_seq1, comp66502_c0_seq1, comp103505_c0_seq1, comp42375_c0_seq1, comp1085_c0_seq1, comp76529_c0_seq1, comp76375_c0_seq1, comp43740_c0_seq1, comp48501_c0_seq1, comp117896_c0_seq1	comp467703_c0_seq1, comp41677_c0_seq1, comp36942_c0_seq1, comp31217_c0_seq1, comp498677_c0_seq1, comp13771_c0_seq1, comp3707_c0_seq2, comp271368_c0_seq1
GO:1901021	positive regulation of calcium ion transmembrane transporter activity	P	3.16999e-07	1.58716e-09	13	8	979	10406	over	comp75651_c0_seq1, comp51898_c0_seq1, comp69900_c0_seq1, comp52419_c0_seq1, comp66502_c0_seq1, comp103505_c0_seq1, comp42375_c0_seq1, comp1085_c0_seq1, comp76529_c0_seq1, comp76375_c0_seq1, comp43740_c0_seq1, comp48501_c0_seq1, comp117896_c0_seq1	comp467703_c0_seq1, comp41677_c0_seq1, comp36942_c0_seq1, comp31217_c0_seq1, comp498677_c0_seq1, comp13771_c0_seq1, comp3707_c0_seq2, comp271368_c0_seq1
GO:0015085	calcium ion transmembrane transporter activity	F	4.04233e-07	2.05459e-09	26	55	966	10359	over	comp94934_c0_seq1, comp154330_c0_seq1, comp75651_c0_seq1, comp51898_c0_seq1, comp69900_c0_seq1, comp111149_c0_seq1, comp231_c0_seq1, comp117153_c0_seq1, comp205788_c0_seq1, comp83646_c0_seq1, comp143558_c0_seq1, comp52419_c0_seq1, comp66502_c0_seq1, comp134819_c0_seq1, comp174801_c0_seq1, comp42375_c0_seq1, comp113517_c0_seq1, comp197335_c0_seq1, comp97869_c0_seq1, comp76529_c0_seq1, comp105650_c…	comp195900_c0_seq1, comp294176_c0_seq1, comp458813_c0_seq1, comp97621_c0_seq1, comp143801_c0_seq1, comp286408_c0_seq1, comp166514_c0_seq1, comp196778_c0_seq1, comp117051_c0_seq1, comp467703_c0_seq1, comp225351_c0_seq1, comp150627_c0_seq1, comp6263_c0_seq1, comp197368_c0_seq1, comp220130_c0_seq1, comp32546_c0_seq1, comp94779_c0_seq1, comp585230_c0_seq1, comp330923_c0_seq1, comp52899_c0_seq1, comp6…
GO:0086004	regulation of cardiac muscle cell contraction	P	4.49747e-07	2.32004e-09	14	11	978	10403	over	comp75651_c0_seq1, comp51898_c0_seq1, comp78043_c0_seq1, comp52419_c0_seq1, comp66502_c0_seq1, comp103505_c0_seq1, comp42375_c0_seq1, comp1085_c0_seq1, comp76529_c0_seq1, comp50123_c0_seq1, comp76375_c0_seq1, comp43740_c0_seq1, comp48501_c0_seq1, comp117896_c0_seq1	comp30605_c0_seq1, comp72531_c0_seq1, comp41677_c0_seq1, comp113414_c0_seq1, comp31217_c0_seq1, comp284382_c0_seq1, comp3707_c0_seq2, comp1325_c0_seq1, comp610873_c0_seq1, comp3370_c0_seq1, comp60079_c0_seq1
GO:0006942	regulation of striated muscle contraction	P	4.57457e-07	2.42922e-09	17	20	975	10394	over	comp75651_c0_seq1, comp51898_c0_seq1, comp78043_c0_seq1, comp84699_c0_seq1, comp52419_c0_seq1, comp66502_c0_seq1, comp103505_c0_seq1, comp42375_c0_seq1, comp1085_c0_seq1, comp76529_c0_seq1, comp50123_c0_seq1, comp76375_c0_seq1, comp43740_c0_seq1, comp46891_c0_seq1, comp210645_c0_seq1, comp48501_c0_seq1, comp117896_c0_seq1	comp36249_c0_seq1, comp440953_c0_seq1, comp30605_c0_seq1, comp72531_c0_seq1, comp6263_c0_seq1, comp41677_c0_seq1, comp113414_c0_seq1, comp31217_c0_seq1, comp284382_c0_seq1, comp3707_c0_seq2, comp1374_c0_seq1, comp282655_c0_seq1, comp1325_c0_seq1, comp3925_c0_seq1, comp610873_c0_seq1, comp511207_c0_seq1, comp3370_c0_seq1, comp301679_c0_seq1, comp348505_c0_seq1, comp60079_c0_seq1
GO:0032411	positive regulation of transporter activity	P	4.57457e-07	2.42922e-09	17	20	975	10394	over	comp75651_c0_seq1, comp51898_c0_seq1, comp69900_c0_seq1, comp78043_c0_seq1, comp52419_c0_seq1, comp66502_c0_seq1, comp103505_c0_seq1, comp230457_c0_seq1, comp42375_c0_seq1, comp1085_c0_seq1, comp76529_c0_seq1, comp50123_c0_seq1, comp76375_c0_seq1, comp43740_c0_seq1, comp204863_c0_seq1, comp48501_c0_seq1, comp117896_c0_seq1	comp48157_c0_seq1, comp467703_c0_seq1, comp41677_c0_seq1, comp36942_c0_seq1, comp31217_c0_seq1, comp498677_c0_seq1, comp13771_c0_seq1, comp3707_c0_seq2, comp168581_c0_seq1, comp116_c0_seq1, comp16439_c0_seq1, comp248574_c0_seq1, comp271368_c0_seq1, comp255036_c0_seq1, comp237791_c0_seq1, comp16802_c0_seq1, comp640141_c0_seq1, comp97517_c0_seq1, comp417026_c0_seq1, comp60079_c0_seq1
GO:0010875	positive regulation of cholesterol efflux	P	4.74167e-07	2.55393e-09	19	27	973	10387	over	comp176257_c0_seq1, comp122209_c0_seq1, comp265302_c0_seq1, comp70199_c0_seq1, comp135489_c0_seq1, comp241527_c0_seq1, comp122030_c0_seq1, comp131741_c0_seq1, comp161231_c0_seq1, comp123028_c0_seq1, comp178576_c0_seq1, comp110120_c0_seq1, comp236183_c0_seq1, comp93386_c0_seq1, comp167006_c0_seq1, comp121197_c0_seq1, comp149135_c0_seq1, comp116431_c0_seq1, comp172201_c0_seq1	comp582181_c0_seq1, comp225262_c0_seq1, comp1221_c0_seq1, comp132773_c0_seq1, comp274894_c0_seq1, comp465617_c0_seq1, comp1699_c0_seq1, comp376428_c0_seq1, comp145814_c0_seq1, comp337130_c0_seq1, comp136883_c0_seq1, comp450254_c0_seq1, comp345109_c0_seq1, comp232699_c0_seq1, comp176449_c0_seq1, comp601719_c0_seq1, comp104336_c0_seq1, comp34105_c0_seq1, comp53406_c0_seq1, comp141557_c0_seq1, comp3…
GO:0086036	regulation of cardiac muscle cell membrane potential	P	4.91892e-07	2.68671e-09	16	17	976	10397	over	comp75651_c0_seq1, comp51898_c0_seq1, comp78043_c0_seq1, comp52419_c0_seq1, comp66502_c0_seq1, comp134819_c0_seq1, comp103505_c0_seq1, comp42375_c0_seq1, comp1085_c0_seq1, comp76529_c0_seq1, comp50123_c0_seq1, comp105650_c0_seq1, comp76375_c0_seq1, comp43740_c0_seq1, comp48501_c0_seq1, comp117896_c0_seq1	comp195900_c0_seq1, comp56541_c0_seq1, comp30605_c0_seq1, comp72531_c0_seq1, comp41677_c0_seq1, comp113414_c0_seq1, comp31217_c0_seq1, comp284382_c0_seq1, comp3707_c0_seq2, comp1325_c0_seq1, comp48586_c0_seq1, comp65894_c0_seq1, comp610873_c0_seq1, comp66723_c0_seq1, comp3370_c0_seq1, comp348505_c0_seq1, comp60079_c0_seq1
GO:0042383	sarcolemma	C	5.20494e-07	2.88242e-09	23	43	969	10371	over	comp133776_c0_seq1, comp78043_c0_seq1, comp102115_c0_seq1, comp100536_c0_seq1, comp160861_c0_seq1, comp84699_c0_seq1, comp157_c0_seq1, comp103505_c0_seq1, comp139912_c0_seq1, comp42375_c0_seq1, comp39744_c0_seq1, comp1085_c0_seq1, comp50123_c0_seq1, comp123586_c0_seq1, comp105650_c0_seq1, comp123224_c0_seq1, comp76375_c0_seq1, comp90638_c0_seq1, comp111629_c0_seq1, comp210645_c0_seq1, comp48501_c…	comp123682_c0_seq1, comp36249_c0_seq1, comp440953_c0_seq1, comp377728_c0_seq1, comp293816_c0_seq1, comp177535_c0_seq1, comp2959_c0_seq1, comp156792_c0_seq1, comp658302_c0_seq1, comp292381_c0_seq1, comp41677_c0_seq1, comp346608_c0_seq1, comp3658_c0_seq1, comp171255_c0_seq1, comp423308_c0_seq1, comp1691_c0_seq1, comp443728_c0_seq1, comp233515_c0_seq1, comp111644_c0_seq1, comp441076_c0_seq1, comp312…
GO:0032507	maintenance of protein location in cell	P	5.94115e-07	3.33519e-09	28	66	964	10348	over	comp2112_c0_seq1, comp77745_c0_seq1, comp133776_c0_seq1, comp99726_c0_seq1, comp78043_c0_seq1, comp190048_c0_seq1, comp160861_c0_seq1, comp157_c0_seq1, comp120250_c0_seq1, comp103505_c0_seq1, comp30784_c0_seq1, comp1085_c0_seq1, comp50123_c0_seq1, comp111595_c0_seq1, comp123586_c0_seq1, comp244873_c0_seq1, comp76375_c0_seq1, comp276873_c0_seq1, comp84928_c0_seq1, comp90638_c0_seq1, comp89621_c0_s…	comp266974_c0_seq1, comp152653_c0_seq1, comp790_c0_seq1, comp6927_c0_seq1, comp36729_c0_seq1, comp16304_c0_seq1, comp2773_c0_seq1, comp270639_c0_seq1, comp488506_c0_seq1, comp26369_c0_seq1, comp293749_c0_seq1, comp73419_c0_seq1, comp59468_c0_seq1, comp5917_c0_seq1, comp452090_c0_seq1, comp41677_c0_seq1, comp298192_c0_seq1, comp234628_c0_seq1, comp99100_c0_seq1, comp423308_c0_seq1, comp185714_c0_s…
GO:0030029	actin filament-based process	P	6.54002e-07	3.721e-09	86	437	906	9977	over	comp138003_c0_seq1, comp150342_c0_seq1, comp2876_c0_seq1, comp206207_c0_seq1, comp176257_c0_seq1, comp122209_c0_seq1, comp96678_c0_seq1, comp133776_c0_seq1, comp106685_c0_seq1, comp2861_c0_seq1, comp193836_c0_seq1, comp281458_c0_seq1, comp99726_c0_seq1, comp111149_c0_seq1, comp231_c0_seq1, comp265302_c0_seq1, comp70199_c0_seq1, comp1309_c0_seq1, comp190048_c0_seq1, comp8134_c0_seq1, comp148572_c0…	comp138245_c0_seq1, comp82342_c0_seq1, comp430299_c0_seq1, comp9898_c0_seq1, comp1241_c0_seq1, comp548_c0_seq1, comp2983_c0_seq1, comp84272_c0_seq1, comp100528_c0_seq1, comp349629_c0_seq1, comp480_c0_seq2, comp200110_c0_seq1, comp123682_c0_seq1, comp114390_c0_seq1, comp343292_c0_seq1, comp225262_c0_seq1, comp310492_c0_seq1, comp48157_c0_seq1, comp261923_c0_seq1, comp18763_c0_seq1, comp509514_c0_s…
GO:0010874	regulation of cholesterol efflux	P	6.83467e-07	3.94049e-09	19	28	973	10386	over	comp176257_c0_seq1, comp122209_c0_seq1, comp265302_c0_seq1, comp70199_c0_seq1, comp135489_c0_seq1, comp241527_c0_seq1, comp122030_c0_seq1, comp131741_c0_seq1, comp161231_c0_seq1, comp123028_c0_seq1, comp178576_c0_seq1, comp110120_c0_seq1, comp236183_c0_seq1, comp93386_c0_seq1, comp167006_c0_seq1, comp121197_c0_seq1, comp149135_c0_seq1, comp116431_c0_seq1, comp172201_c0_seq1	comp582181_c0_seq1, comp225262_c0_seq1, comp1221_c0_seq1, comp132773_c0_seq1, comp274894_c0_seq1, comp465617_c0_seq1, comp1699_c0_seq1, comp376428_c0_seq1, comp145814_c0_seq1, comp337130_c0_seq1, comp136883_c0_seq1, comp450254_c0_seq1, comp345109_c0_seq1, comp232699_c0_seq1, comp176449_c0_seq1, comp601719_c0_seq1, comp104336_c0_seq1, comp34105_c0_seq1, comp53406_c0_seq1, comp141557_c0_seq1, comp3…
GO:0051651	maintenance of location in cell	P	7.68935e-07	4.49158e-09	29	72	963	10342	over	comp2112_c0_seq1, comp77745_c0_seq1, comp133776_c0_seq1, comp99726_c0_seq1, comp78043_c0_seq1, comp190048_c0_seq1, comp160861_c0_seq1, comp157_c0_seq1, comp120250_c0_seq1, comp103505_c0_seq1, comp30784_c0_seq1, comp1085_c0_seq1, comp50123_c0_seq1, comp111595_c0_seq1, comp47064_c0_seq1, comp123586_c0_seq1, comp244873_c0_seq1, comp76375_c0_seq1, comp276873_c0_seq1, comp84928_c0_seq1, comp90638_c0_s…	comp266974_c0_seq1, comp152653_c0_seq1, comp790_c0_seq1, comp6927_c0_seq1, comp36729_c0_seq1, comp16304_c0_seq1, comp2773_c0_seq1, comp270639_c0_seq1, comp488506_c0_seq1, comp26369_c0_seq1, comp293749_c0_seq1, comp73419_c0_seq1, comp59468_c0_seq1, comp5917_c0_seq1, comp452090_c0_seq1, comp41677_c0_seq1, comp298192_c0_seq1, comp234628_c0_seq1, comp99100_c0_seq1, comp423308_c0_seq1, comp185714_c0_s…
GO:0051049	regulation of transport	P	8.21895e-07	4.93362e-09	109	615	883	9799	over	comp155321_c0_seq1, comp139513_c0_seq1, comp150342_c0_seq1, comp69623_c0_seq1, comp62912_c0_seq1, comp94934_c0_seq1, comp225982_c0_seq1, comp250_c0_seq1, comp164015_c0_seq1, comp75651_c0_seq1, comp206207_c0_seq1, comp176257_c0_seq1, comp51898_c0_seq1, comp122209_c0_seq1, comp133776_c0_seq1, comp106685_c0_seq1, comp69623_c1_seq1, comp69900_c0_seq1, comp265302_c0_seq1, comp134836_c0_seq1, comp70199…	comp170031_c0_seq1, comp138245_c0_seq1, comp87744_c0_seq1, comp82342_c0_seq1, comp169396_c0_seq1, comp3299_c0_seq1, comp422010_c0_seq1, comp195900_c0_seq1, comp582181_c0_seq1, comp347693_c0_seq1, comp190692_c0_seq1, comp84272_c0_seq1, comp431008_c0_seq1, comp225988_c0_seq1, comp36249_c0_seq1, comp3424_c0_seq1, comp196184_c0_seq1, comp103968_c0_seq1, comp277975_c0_seq1, comp225262_c0_seq1, comp102…
GO:0070296	sarcoplasmic reticulum calcium ion transport	P	8.21895e-07	4.94493e-09	15	15	977	10399	over	comp75651_c0_seq1, comp51898_c0_seq1, comp78043_c0_seq1, comp52419_c0_seq1, comp66502_c0_seq1, comp103505_c0_seq1, comp42375_c0_seq1, comp1085_c0_seq1, comp76529_c0_seq1, comp76375_c0_seq1, comp43740_c0_seq1, comp46891_c0_seq1, comp210645_c0_seq1, comp48501_c0_seq1, comp117896_c0_seq1	comp440953_c0_seq1, comp30605_c0_seq1, comp72531_c0_seq1, comp6263_c0_seq1, comp41677_c0_seq1, comp113414_c0_seq1, comp36942_c0_seq1, comp31217_c0_seq1, comp13771_c0_seq1, comp284382_c0_seq1, comp3707_c0_seq2, comp1325_c0_seq1, comp4200_c0_seq1, comp3370_c0_seq1, comp60079_c0_seq1
GO:0071944	cell periphery	C	8.21895e-07	4.98798e-09	254	1861	738	8553	over	comp138003_c0_seq1, comp1071_c0_seq1, comp231371_c0_seq1, comp155321_c0_seq1, comp150342_c0_seq1, comp137484_c0_seq1, comp94934_c0_seq1, comp198532_c0_seq1, comp2112_c0_seq1, comp250_c0_seq1, comp192704_c0_seq1, comp332789_c0_seq1, comp70259_c0_seq1, comp154330_c0_seq1, comp75651_c0_seq1, comp176257_c0_seq1, comp53890_c0_seq1, comp911_c0_seq1, comp363_c0_seq1, comp108264_c0_seq1, comp122008_c0_se…	comp232782_c0_seq1, comp138245_c0_seq1, comp468439_c0_seq1, comp378_c0_seq1, comp194450_c0_seq1, comp87744_c0_seq1, comp64799_c0_seq1, comp82342_c0_seq1, comp169396_c0_seq1, comp225586_c0_seq1, comp42429_c0_seq1, comp28201_c0_seq1, comp1241_c0_seq1, comp195900_c0_seq1, comp582181_c0_seq1, comp138049_c0_seq1, comp204958_c0_seq1, comp347693_c0_seq1, comp190692_c0_seq1, comp3620_c0_seq1, comp84272_c…	comp151816_c0_seq1, comp205293_c0_seq1, comp93866_c0_seq1, comp434791_c0_seq1, comp86783_c0_seq1, comp640141_c0_seq1, comp573291_c0_seq1, comp1117_c0_seq1, comp65229_c0_seq1, comp55121_c0_seq1, comp170384_c0_seq1, comp183155_c0_seq1, comp461064_c0_seq1, comp161213_c0_seq1, comp175809_c0_seq1, comp431110_c0_seq1, comp183170_c0_seq1, comp98857_c0_seq1, comp93455_c0_seq1, comp113303_c0_seq1, comp597…
GO:0048646	anatomical structure formation involved in morphogenesis	P	8.2858e-07	5.19904e-09	191	1298	801	9116	over	comp138003_c0_seq1, comp139513_c0_seq1, comp94934_c0_seq1, comp2876_c0_seq1, comp98601_c0_seq1, comp2112_c0_seq1, comp177449_c0_seq1, comp164015_c0_seq1, comp1892_c0_seq1, comp75651_c0_seq1, comp816_c0_seq1, comp51898_c0_seq1, comp77745_c0_seq1, comp96678_c0_seq1, comp133776_c0_seq1, comp124685_c0_seq1, comp82770_c0_seq1, comp180754_c0_seq1, comp209717_c0_seq1, comp72581_c0_seq1, comp141077_c0_se…	comp72281_c0_seq1, comp68376_c0_seq1, comp87744_c0_seq1, comp3680_c0_seq4, comp1226_c0_seq1, comp9898_c0_seq1, comp150990_c0_seq1, comp195900_c0_seq1, comp149152_c0_seq1, comp135452_c0_seq1, comp548_c0_seq1, comp204958_c0_seq1, comp190692_c0_seq1, comp195085_c0_seq1, comp84272_c0_seq1, comp100528_c0_seq1, comp37642_c0_seq1, comp153757_c0_seq1, comp480_c0_seq2, comp431008_c0_seq1, comp200110_c0_se…
GO:0007417	central nervous system development	P	8.2858e-07	5.21533e-09	87	448	905	9966	over	comp138003_c0_seq1, comp139513_c0_seq1, comp150342_c0_seq1, comp69623_c0_seq1, comp62912_c0_seq1, comp98601_c0_seq1, comp164015_c0_seq1, comp70259_c0_seq1, comp206207_c0_seq1, comp363_c0_seq1, comp71921_c0_seq1, comp69623_c1_seq1, comp115927_c0_seq1, comp166330_c0_seq1, comp2351_c0_seq1, comp85402_c0_seq1, comp96345_c0_seq1, comp134836_c0_seq1, comp91778_c0_seq1, comp114965_c0_seq1, comp103067_c0…	comp68376_c0_seq1, comp194450_c0_seq1, comp169396_c0_seq1, comp150990_c0_seq1, comp135452_c0_seq1, comp225988_c0_seq1, comp283816_c0_seq1, comp91114_c0_seq1, comp138636_c0_seq1, comp197223_c0_seq1, comp216806_c0_seq1, comp270849_c0_seq1, comp139369_c0_seq1, comp148593_c0_seq1, comp3562_c0_seq1, comp111573_c0_seq1, comp236726_c0_seq1, comp423366_c0_seq1, comp319266_c0_seq1, comp285750_c0_seq1, com…
GO:0007411	axon guidance	P	8.2858e-07	5.21713e-09	60	257	932	10157	over	comp94934_c0_seq1, comp98601_c0_seq1, comp2112_c0_seq1, comp177449_c0_seq1, comp1892_c0_seq1, comp77745_c0_seq1, comp133776_c0_seq1, comp209717_c0_seq1, comp71524_c0_seq1, comp47591_c0_seq1, comp243591_c0_seq1, comp99726_c0_seq1, comp154270_c0_seq1, comp78043_c0_seq1, comp152118_c0_seq1, comp127031_c0_seq1, comp148572_c0_seq1, comp122048_c0_seq1, comp123581_c0_seq1, comp95593_c0_seq1, comp107719_…	comp150990_c0_seq1, comp195900_c0_seq1, comp190692_c0_seq1, comp431008_c0_seq1, comp283974_c0_seq1, comp225988_c0_seq1, comp12211_c0_seq1, comp89335_c0_seq1, comp3562_c0_seq1, comp231422_c0_seq1, comp172671_c0_seq1, comp200784_c0_seq1, comp122224_c0_seq1, comp242109_c0_seq1, comp377728_c0_seq1, comp98673_c0_seq1, comp369535_c0_seq1, comp573664_c0_seq1, comp82936_c0_seq1, comp279731_c0_seq1, comp1…
GO:0008203	cholesterol metabolic process	P	8.8536e-07	5.6418e-09	31	83	961	10331	over	comp250_c0_seq1, comp176257_c0_seq1, comp122209_c0_seq1, comp138037_c0_seq1, comp265302_c0_seq1, comp70199_c0_seq1, comp185194_c0_seq1, comp135489_c0_seq1, comp241527_c0_seq1, comp122030_c0_seq1, comp64775_c0_seq1, comp131741_c0_seq1, comp132948_c0_seq1, comp235388_c0_seq1, comp161231_c0_seq1, comp78948_c0_seq1, comp134930_c0_seq1, comp194488_c0_seq1, comp123028_c0_seq1, comp89633_c0_seq1, comp17…	comp41300_c0_seq1, comp582181_c0_seq1, comp225262_c0_seq1, comp1221_c0_seq1, comp174267_c0_seq1, comp236726_c0_seq1, comp132773_c0_seq1, comp274894_c0_seq1, comp192582_c0_seq1, comp1699_c0_seq1, comp397422_c0_seq1, comp376428_c0_seq1, comp95387_c0_seq1, comp64504_c0_seq1, comp62587_c0_seq1, comp241694_c0_seq1, comp145814_c0_seq1, comp60226_c0_seq1, comp250687_c0_seq1, comp342293_c0_seq1, comp1368…
GO:0030301	cholesterol transport	P	8.93869e-07	5.76383e-09	29	73	963	10341	over	comp155321_c0_seq1, comp250_c0_seq1, comp176257_c0_seq1, comp122209_c0_seq1, comp265302_c0_seq1, comp70199_c0_seq1, comp135489_c0_seq1, comp241527_c0_seq1, comp122030_c0_seq1, comp131741_c0_seq1, comp132948_c0_seq1, comp235388_c0_seq1, comp161231_c0_seq1, comp134930_c0_seq1, comp194488_c0_seq1, comp287143_c0_seq1, comp123028_c0_seq1, comp89633_c0_seq1, comp178576_c0_seq1, comp110120_c0_seq1, comp…	comp582181_c0_seq1, comp225262_c0_seq1, comp1221_c0_seq1, comp174267_c0_seq1, comp111415_c0_seq1, comp32667_c0_seq1, comp132773_c0_seq1, comp274894_c0_seq1, comp465617_c0_seq1, comp3301_c0_seq1, comp1699_c0_seq1, comp488506_c0_seq1, comp338156_c0_seq1, comp376428_c0_seq1, comp2557_c0_seq1, comp171749_c0_seq1, comp241694_c0_seq1, comp145814_c0_seq1, comp337130_c0_seq1, comp7579_c0_seq1, comp45301_…
GO:0032376	positive regulation of cholesterol transport	P	9.06678e-07	5.99518e-09	19	29	973	10385	over	comp176257_c0_seq1, comp122209_c0_seq1, comp265302_c0_seq1, comp70199_c0_seq1, comp135489_c0_seq1, comp241527_c0_seq1, comp122030_c0_seq1, comp131741_c0_seq1, comp161231_c0_seq1, comp123028_c0_seq1, comp178576_c0_seq1, comp110120_c0_seq1, comp236183_c0_seq1, comp93386_c0_seq1, comp167006_c0_seq1, comp121197_c0_seq1, comp149135_c0_seq1, comp116431_c0_seq1, comp172201_c0_seq1	comp582181_c0_seq1, comp225262_c0_seq1, comp1221_c0_seq1, comp32667_c0_seq1, comp132773_c0_seq1, comp274894_c0_seq1, comp465617_c0_seq1, comp1699_c0_seq1, comp376428_c0_seq1, comp145814_c0_seq1, comp337130_c0_seq1, comp45301_c0_seq1, comp136883_c0_seq1, comp450254_c0_seq1, comp345109_c0_seq1, comp232699_c0_seq1, comp176449_c0_seq1, comp601719_c0_seq1, comp104336_c0_seq1, comp34105_c0_seq1, comp53…
GO:0032373	positive regulation of sterol transport	P	9.06678e-07	5.99518e-09	19	29	973	10385	over	comp176257_c0_seq1, comp122209_c0_seq1, comp265302_c0_seq1, comp70199_c0_seq1, comp135489_c0_seq1, comp241527_c0_seq1, comp122030_c0_seq1, comp131741_c0_seq1, comp161231_c0_seq1, comp123028_c0_seq1, comp178576_c0_seq1, comp110120_c0_seq1, comp236183_c0_seq1, comp93386_c0_seq1, comp167006_c0_seq1, comp121197_c0_seq1, comp149135_c0_seq1, comp116431_c0_seq1, comp172201_c0_seq1	comp582181_c0_seq1, comp225262_c0_seq1, comp1221_c0_seq1, comp32667_c0_seq1, comp132773_c0_seq1, comp274894_c0_seq1, comp465617_c0_seq1, comp1699_c0_seq1, comp376428_c0_seq1, comp145814_c0_seq1, comp337130_c0_seq1, comp45301_c0_seq1, comp136883_c0_seq1, comp450254_c0_seq1, comp345109_c0_seq1, comp232699_c0_seq1, comp176449_c0_seq1, comp601719_c0_seq1, comp104336_c0_seq1, comp34105_c0_seq1, comp53…
GO:0072507	divalent inorganic cation homeostasis	P	9.06678e-07	6.05557e-09	36	110	956	10304	over	comp94934_c0_seq1, comp225982_c0_seq1, comp75651_c0_seq1, comp89918_c0_seq1, comp51898_c0_seq1, comp69900_c0_seq1, comp111149_c0_seq1, comp231_c0_seq1, comp78043_c0_seq1, comp123660_c0_seq1, comp106811_c0_seq1, comp117153_c0_seq1, comp83646_c0_seq1, comp143558_c0_seq1, comp84699_c0_seq1, comp52419_c0_seq1, comp66502_c0_seq1, comp103505_c0_seq1, comp174801_c0_seq1, comp42375_c0_seq1, comp113517_c0…	comp253741_c0_seq1, comp3002_c0_seq1, comp440953_c0_seq1, comp82724_c0_seq1, comp97621_c0_seq1, comp143801_c0_seq1, comp166514_c0_seq1, comp196778_c0_seq1, comp338156_c0_seq1, comp225351_c0_seq1, comp30605_c0_seq1, comp150627_c0_seq1, comp72531_c0_seq1, comp6263_c0_seq1, comp41677_c0_seq1, comp113414_c0_seq1, comp204317_c0_seq1, comp230494_c0_seq1, comp130273_c0_seq1, comp91095_c0_seq1, comp32546…
GO:0006928	cellular component movement	P	9.06678e-07	6.12155e-09	126	753	866	9661	over	comp138003_c0_seq1, comp231371_c0_seq1, comp94383_c0_seq1, comp2112_c0_seq1, comp250_c0_seq1, comp177449_c0_seq1, comp70259_c0_seq1, comp176257_c0_seq1, comp53890_c0_seq1, comp911_c0_seq1, comp108264_c0_seq1, comp816_c0_seq1, comp122209_c0_seq1, comp77745_c0_seq1, comp96678_c0_seq1, comp133776_c0_seq1, comp106685_c0_seq1, comp205752_c0_seq1, comp141077_c0_seq1, comp98386_c0_seq1, comp98125_c0_seq…	comp138245_c0_seq1, comp378_c0_seq1, comp22245_c0_seq1, comp82342_c0_seq1, comp42429_c0_seq1, comp3680_c0_seq4, comp9898_c0_seq1, comp135452_c0_seq1, comp204958_c0_seq1, comp65621_c0_seq1, comp190692_c0_seq1, comp35165_c0_seq1, comp84272_c0_seq1, comp349629_c0_seq1, comp431008_c0_seq1, comp200110_c0_seq1, comp123682_c0_seq1, comp381760_c0_seq1, comp3424_c0_seq1, comp114390_c0_seq1, comp343292_c0_…
GO:0032989	cellular component morphogenesis	P	1.10705e-06	7.55839e-09	138	854	854	9560	over	comp138003_c0_seq1, comp94934_c0_seq1, comp2876_c0_seq1, comp176771_c0_seq1, comp98601_c0_seq1, comp2112_c0_seq1, comp177449_c0_seq1, comp1892_c0_seq1, comp77745_c0_seq1, comp133776_c0_seq1, comp209717_c0_seq1, comp72581_c0_seq1, comp141077_c0_seq1, comp71524_c0_seq1, comp2861_c0_seq1, comp47591_c0_seq1, comp98125_c0_seq1, comp243591_c0_seq1, comp99726_c0_seq1, comp154270_c0_seq1, comp78043_c0_se…	comp72281_c0_seq1, comp9898_c0_seq1, comp150990_c0_seq1, comp195900_c0_seq1, comp149152_c0_seq1, comp135452_c0_seq1, comp548_c0_seq1, comp190692_c0_seq1, comp100528_c0_seq1, comp153757_c0_seq1, comp480_c0_seq2, comp431008_c0_seq1, comp283974_c0_seq1, comp225988_c0_seq1, comp12211_c0_seq1, comp618478_c0_seq1, comp384191_c0_seq1, comp41170_c0_seq1, comp89335_c0_seq1, comp216806_c0_seq1, comp254572_…
GO:0016529	sarcoplasmic reticulum	C	1.1695e-06	8.09093e-09	18	26	974	10388	over	comp75651_c0_seq1, comp51898_c0_seq1, comp69900_c0_seq1, comp123660_c0_seq1, comp52419_c0_seq1, comp66502_c0_seq1, comp103505_c0_seq1, comp42375_c0_seq1, comp1085_c0_seq1, comp76529_c0_seq1, comp185117_c0_seq1, comp76375_c0_seq1, comp43740_c0_seq1, comp46891_c0_seq1, comp210645_c0_seq1, comp48501_c0_seq1, comp33654_c0_seq1, comp117896_c0_seq1	comp440953_c0_seq1, comp196778_c0_seq1, comp1381_c0_seq1, comp6263_c0_seq1, comp41677_c0_seq1, comp91095_c0_seq1, comp9913_c0_seq1, comp330923_c0_seq1, comp31217_c0_seq1, comp62050_c0_seq1, comp133891_c0_seq1, comp13771_c0_seq1, comp32836_c0_seq1, comp3707_c0_seq2, comp603061_c0_seq1, comp1374_c0_seq1, comp134090_c0_seq1, comp423561_c0_seq1, comp259502_c0_seq1, comp4200_c0_seq1, comp78490_c0_seq2…
GO:0051235	maintenance of location	P	1.1695e-06	8.1622e-09	35	106	957	10308	over	comp2112_c0_seq1, comp77745_c0_seq1, comp133776_c0_seq1, comp151307_c0_seq1, comp99726_c0_seq1, comp78043_c0_seq1, comp123660_c0_seq1, comp190048_c0_seq1, comp160861_c0_seq1, comp143558_c0_seq1, comp157_c0_seq1, comp120250_c0_seq1, comp103505_c0_seq1, comp30784_c0_seq1, comp182162_c0_seq1, comp1085_c0_seq1, comp50123_c0_seq1, comp111595_c0_seq1, comp47064_c0_seq1, comp123586_c0_seq1, comp244873_c…	comp3424_c0_seq1, comp266974_c0_seq1, comp152653_c0_seq1, comp790_c0_seq1, comp6927_c0_seq1, comp36729_c0_seq1, comp111564_c0_seq1, comp16304_c0_seq1, comp2773_c0_seq1, comp270639_c0_seq1, comp488506_c0_seq1, comp26369_c0_seq1, comp196778_c0_seq1, comp195844_c0_seq1, comp293749_c0_seq1, comp73419_c0_seq1, comp59468_c0_seq1, comp74578_c0_seq1, comp5917_c0_seq1, comp265801_c0_seq1, comp452090_c0_se…
GO:0046879	hormone secretion	P	1.33004e-06	9.38355e-09	29	75	963	10339	over	comp139513_c0_seq1, comp69623_c0_seq1, comp62912_c0_seq1, comp94934_c0_seq1, comp225982_c0_seq1, comp164015_c0_seq1, comp70259_c0_seq1, comp363_c0_seq1, comp69623_c1_seq1, comp166330_c0_seq1, comp134836_c0_seq1, comp91778_c0_seq1, comp143558_c0_seq1, comp65691_c0_seq1, comp134819_c0_seq1, comp207017_c0_seq1, comp97419_c0_seq1, comp105650_c0_seq1, comp88980_c0_seq1, comp114731_c0_seq1, comp123028_…	comp195900_c0_seq1, comp2561_c0_seq1, comp5251_c0_seq1, comp301424_c0_seq1, comp269242_c0_seq1, comp95273_c0_seq1, comp27664_c0_seq1, comp196778_c0_seq1, comp101791_c0_seq1, comp223921_c0_seq1, comp230472_c0_seq1, comp133472_c0_seq1, comp6263_c0_seq1, comp2713_c0_seq2, comp2713_c0_seq1, comp3399_c0_seq1, comp134038_c0_seq1, comp102801_c0_seq1, comp144031_c0_seq1, comp104716_c0_seq1, comp52720_c0_…
GO:0007409	axonogenesis	P	1.53353e-06	1.09355e-08	79	397	913	10017	over	comp138003_c0_seq1, comp94934_c0_seq1, comp98601_c0_seq1, comp2112_c0_seq1, comp177449_c0_seq1, comp1892_c0_seq1, comp77745_c0_seq1, comp133776_c0_seq1, comp209717_c0_seq1, comp141077_c0_seq1, comp71524_c0_seq1, comp47591_c0_seq1, comp98125_c0_seq1, comp243591_c0_seq1, comp99726_c0_seq1, comp154270_c0_seq1, comp78043_c0_seq1, comp152118_c0_seq1, comp190048_c0_seq1, comp127031_c0_seq1, comp148572_…	comp72281_c0_seq1, comp150990_c0_seq1, comp195900_c0_seq1, comp135452_c0_seq1, comp190692_c0_seq1, comp431008_c0_seq1, comp283974_c0_seq1, comp225988_c0_seq1, comp12211_c0_seq1, comp618478_c0_seq1, comp89335_c0_seq1, comp254572_c0_seq1, comp261923_c0_seq1, comp139369_c0_seq1, comp3562_c0_seq1, comp231422_c0_seq1, comp292139_c0_seq1, comp172671_c0_seq1, comp152314_c0_seq1, comp200784_c0_seq1, comp…
GO:0090257	regulation of muscle system process	P	1.64378e-06	1.18464e-08	22	43	970	10371	over	comp225982_c0_seq1, comp75651_c0_seq1, comp51898_c0_seq1, comp88232_c0_seq1, comp78043_c0_seq1, comp84699_c0_seq1, comp52419_c0_seq1, comp66502_c0_seq1, comp103505_c0_seq1, comp42375_c0_seq1, comp142847_c0_seq1, comp1085_c0_seq1, comp76529_c0_seq1, comp50123_c0_seq1, comp78948_c0_seq1, comp76375_c0_seq1, comp43740_c0_seq1, comp46891_c0_seq1, comp210645_c0_seq1, comp48501_c0_seq1, comp119358_c0_se…	comp431008_c0_seq1, comp36249_c0_seq1, comp440953_c0_seq1, comp30605_c0_seq1, comp72531_c0_seq1, comp6263_c0_seq1, comp41677_c0_seq1, comp113414_c0_seq1, comp286121_c0_seq1, comp722546_c0_seq1, comp31217_c0_seq1, comp140800_c0_seq1, comp284382_c0_seq1, comp340629_c0_seq1, comp458084_c0_seq1, comp3707_c0_seq2, comp8238_c0_seq1, comp603061_c0_seq1, comp1374_c0_seq1, comp449958_c0_seq1, comp168092_c…
GO:0016528	sarcoplasm	C	1.70169e-06	1.23976e-08	18	27	974	10387	over	comp75651_c0_seq1, comp51898_c0_seq1, comp69900_c0_seq1, comp123660_c0_seq1, comp52419_c0_seq1, comp66502_c0_seq1, comp103505_c0_seq1, comp42375_c0_seq1, comp1085_c0_seq1, comp76529_c0_seq1, comp185117_c0_seq1, comp76375_c0_seq1, comp43740_c0_seq1, comp46891_c0_seq1, comp210645_c0_seq1, comp48501_c0_seq1, comp33654_c0_seq1, comp117896_c0_seq1	comp440953_c0_seq1, comp196778_c0_seq1, comp1381_c0_seq1, comp6263_c0_seq1, comp41677_c0_seq1, comp91095_c0_seq1, comp9913_c0_seq1, comp330923_c0_seq1, comp31217_c0_seq1, comp62050_c0_seq1, comp133891_c0_seq1, comp13771_c0_seq1, comp32836_c0_seq1, comp3707_c0_seq2, comp603061_c0_seq1, comp1374_c0_seq1, comp134090_c0_seq1, comp423561_c0_seq1, comp2547_c0_seq1, comp259502_c0_seq1, comp4200_c0_seq1,…
GO:0032502	developmental process	P	1.70169e-06	1.25219e-08	417	3446	575	6968	over	comp138003_c0_seq1, comp231371_c0_seq1, comp155321_c0_seq1, comp139513_c0_seq1, comp150342_c0_seq1, comp69623_c0_seq1, comp62912_c0_seq1, comp94934_c0_seq1, comp198532_c0_seq1, comp2876_c0_seq1, comp176771_c0_seq1, comp98601_c0_seq1, comp2112_c0_seq1, comp225982_c0_seq1, comp177449_c0_seq1, comp164015_c0_seq1, comp192704_c0_seq1, comp1892_c0_seq1, comp70259_c0_seq1, comp154330_c0_seq1, comp75651_…	comp138245_c0_seq1, comp34149_c0_seq1, comp72281_c0_seq1, comp22245_c0_seq1, comp68376_c0_seq1, comp194450_c0_seq1, comp103396_c0_seq1, comp210412_c0_seq1, comp87744_c0_seq1, comp59205_c0_seq1, comp148598_c0_seq1, comp82342_c0_seq1, comp169396_c0_seq1, comp133388_c0_seq1, comp282277_c0_seq1, comp3299_c0_seq1, comp1884_c0_seq1, comp3680_c0_seq4, comp1226_c0_seq1, comp28201_c0_seq1, comp9898_c0_seq…	comp98476_c0_seq1, comp1549_c0_seq1, comp209227_c0_seq1, comp1992_c0_seq1, comp2201_c0_seq1, comp349918_c0_seq1, comp7918_c0_seq1, comp197057_c0_seq1, comp261855_c0_seq1, comp114762_c0_seq1, comp127167_c0_seq1, comp35722_c0_seq1, comp52262_c0_seq1, comp43383_c0_seq1, comp284398_c0_seq1, comp276752_c0_seq1, comp288228_c0_seq1, comp125639_c0_seq1, comp909_c0_seq1, comp1251_c0_seq1, comp190142_c0_se…	comp37990_c0_seq1, comp67309_c0_seq1, comp89694_c0_seq1, comp215983_c0_seq1, comp60784_c0_seq1, comp150522_c0_seq1, comp193928_c0_seq1, comp212615_c0_seq1, comp230450_c0_seq1, comp194872_c0_seq1, comp348505_c0_seq1, comp396317_c0_seq1, comp302023_c0_seq1, comp1333_c0_seq2, comp294326_c0_seq1, comp389779_c0_seq1, comp134400_c0_seq1, comp64593_c0_seq1, comp528560_c0_seq1, comp181613_c0_seq1, comp15…
GO:0007507	heart development	P	1.78713e-06	1.32862e-08	66	306	926	10108	over	comp138003_c0_seq1, comp139513_c0_seq1, comp150342_c0_seq1, comp2876_c0_seq1, comp164015_c0_seq1, comp75651_c0_seq1, comp51898_c0_seq1, comp151307_c0_seq1, comp2861_c0_seq1, comp69900_c0_seq1, comp85402_c0_seq1, comp134836_c0_seq1, comp78043_c0_seq1, comp91778_c0_seq1, comp178084_c0_seq1, comp133596_c0_seq1, comp1309_c0_seq1, comp8134_c0_seq1, comp68168_c0_seq1, comp376918_c0_seq1, comp52419_c0_s…	comp87744_c0_seq1, comp9898_c0_seq1, comp149152_c0_seq1, comp548_c0_seq1, comp204958_c0_seq1, comp225988_c0_seq1, comp216806_c0_seq1, comp62108_c0_seq1, comp261923_c0_seq1, comp139369_c0_seq1, comp159621_c0_seq1, comp285750_c0_seq1, comp368215_c0_seq1, comp336987_c0_seq1, comp2773_c0_seq1, comp377728_c0_seq1, comp98673_c0_seq1, comp292292_c0_seq1, comp148430_c0_seq1, comp2517_c0_seq1, comp269242_…
GO:0000904	cell morphogenesis involved in differentiation	P	1.82117e-06	1.36774e-08	96	527	896	9887	over	comp138003_c0_seq1, comp94934_c0_seq1, comp98601_c0_seq1, comp2112_c0_seq1, comp177449_c0_seq1, comp1892_c0_seq1, comp77745_c0_seq1, comp133776_c0_seq1, comp209717_c0_seq1, comp72581_c0_seq1, comp141077_c0_seq1, comp71524_c0_seq1, comp47591_c0_seq1, comp98125_c0_seq1, comp243591_c0_seq1, comp99726_c0_seq1, comp154270_c0_seq1, comp78043_c0_seq1, comp152118_c0_seq1, comp190048_c0_seq1, comp127031_c…	comp72281_c0_seq1, comp150990_c0_seq1, comp195900_c0_seq1, comp135452_c0_seq1, comp190692_c0_seq1, comp153757_c0_seq1, comp431008_c0_seq1, comp283974_c0_seq1, comp225988_c0_seq1, comp12211_c0_seq1, comp618478_c0_seq1, comp89335_c0_seq1, comp216806_c0_seq1, comp254572_c0_seq1, comp261923_c0_seq1, comp139369_c0_seq1, comp74527_c0_seq1, comp3562_c0_seq1, comp231422_c0_seq1, comp286566_c0_seq1, comp2…
GO:0030036	actin cytoskeleton organization	P	1.97247e-06	1.50164e-08	78	393	914	10021	over	comp138003_c0_seq1, comp150342_c0_seq1, comp2876_c0_seq1, comp206207_c0_seq1, comp176257_c0_seq1, comp122209_c0_seq1, comp96678_c0_seq1, comp133776_c0_seq1, comp2861_c0_seq1, comp193836_c0_seq1, comp281458_c0_seq1, comp99726_c0_seq1, comp111149_c0_seq1, comp231_c0_seq1, comp265302_c0_seq1, comp70199_c0_seq1, comp1309_c0_seq1, comp8134_c0_seq1, comp148572_c0_seq1, comp117153_c0_seq1, comp241527_c0…	comp138245_c0_seq1, comp82342_c0_seq1, comp430299_c0_seq1, comp9898_c0_seq1, comp1241_c0_seq1, comp548_c0_seq1, comp2983_c0_seq1, comp84272_c0_seq1, comp100528_c0_seq1, comp480_c0_seq2, comp200110_c0_seq1, comp114390_c0_seq1, comp343292_c0_seq1, comp225262_c0_seq1, comp310492_c0_seq1, comp48157_c0_seq1, comp261923_c0_seq1, comp18763_c0_seq1, comp509514_c0_seq1, comp3645_c0_seq1, comp74527_c0_seq1…
GO:0086002	regulation of cardiac muscle cell action potential involved in contraction	P	1.97247e-06	1.51843e-08	13	11	979	10403	over	comp75651_c0_seq1, comp51898_c0_seq1, comp78043_c0_seq1, comp52419_c0_seq1, comp66502_c0_seq1, comp103505_c0_seq1, comp42375_c0_seq1, comp1085_c0_seq1, comp76529_c0_seq1, comp76375_c0_seq1, comp43740_c0_seq1, comp48501_c0_seq1, comp117896_c0_seq1	comp30605_c0_seq1, comp72531_c0_seq1, comp41677_c0_seq1, comp113414_c0_seq1, comp31217_c0_seq1, comp284382_c0_seq1, comp3707_c0_seq2, comp1325_c0_seq1, comp610873_c0_seq1, comp3370_c0_seq1, comp60079_c0_seq1
GO:1901019	regulation of calcium ion transmembrane transporter activity	P	1.97247e-06	1.52626e-08	15	17	977	10397	over	comp75651_c0_seq1, comp51898_c0_seq1, comp69900_c0_seq1, comp52419_c0_seq1, comp66502_c0_seq1, comp103505_c0_seq1, comp42375_c0_seq1, comp1085_c0_seq1, comp76529_c0_seq1, comp207017_c0_seq1, comp76375_c0_seq1, comp43740_c0_seq1, comp210645_c0_seq1, comp48501_c0_seq1, comp117896_c0_seq1	comp440953_c0_seq1, comp467703_c0_seq1, comp6263_c0_seq1, comp41677_c0_seq1, comp36942_c0_seq1, comp134038_c0_seq1, comp144031_c0_seq1, comp31217_c0_seq1, comp498677_c0_seq1, comp13771_c0_seq1, comp32836_c0_seq1, comp3707_c0_seq2, comp192448_c0_seq1, comp271368_c0_seq1, comp328654_c0_seq1, comp320645_c0_seq1, comp295121_c0_seq1
GO:0045056	transcytosis	P	1.9811e-06	1.54797e-08	11	6	981	10408	over	comp70259_c0_seq1, comp363_c0_seq1, comp166330_c0_seq1, comp97419_c0_seq1, comp114731_c0_seq1, comp123028_c0_seq1, comp1946_c0_seq1, comp73767_c0_seq1, comp121197_c0_seq1, comp116850_c0_seq1, comp116431_c0_seq1	comp423975_c0_seq1, comp479711_c0_seq1, comp299515_c0_seq1, comp53406_c0_seq1, comp16439_c0_seq1, comp152832_c0_seq1
GO:0008016	regulation of heart contraction	P	2.06962e-06	1.63283e-08	22	44	970	10370	over	comp198532_c0_seq1, comp75651_c0_seq1, comp51898_c0_seq1, comp78043_c0_seq1, comp84699_c0_seq1, comp52419_c0_seq1, comp66502_c0_seq1, comp134819_c0_seq1, comp103505_c0_seq1, comp42375_c0_seq1, comp1085_c0_seq1, comp76529_c0_seq1, comp50123_c0_seq1, comp105650_c0_seq1, comp76375_c0_seq1, comp276873_c0_seq1, comp43740_c0_seq1, comp46891_c0_seq1, comp210645_c0_seq1, comp137535_c0_seq1, comp48501_c0_…	comp9898_c0_seq1, comp195900_c0_seq1, comp36249_c0_seq1, comp169753_c0_seq1, comp440953_c0_seq1, comp30605_c0_seq1, comp72531_c0_seq1, comp6263_c0_seq1, comp41677_c0_seq1, comp113414_c0_seq1, comp119090_c0_seq1, comp31217_c0_seq1, comp284382_c0_seq1, comp3805_c0_seq1, comp3707_c0_seq2, comp195961_c0_seq1, comp70058_c0_seq1, comp652380_c0_seq1, comp64822_c0_seq1, comp282655_c0_seq1, comp369998_c0_…
GO:0002027	regulation of heart rate	P	2.07787e-06	1.65511e-08	17	24	975	10390	over	comp75651_c0_seq1, comp51898_c0_seq1, comp78043_c0_seq1, comp52419_c0_seq1, comp66502_c0_seq1, comp134819_c0_seq1, comp103505_c0_seq1, comp42375_c0_seq1, comp1085_c0_seq1, comp76529_c0_seq1, comp105650_c0_seq1, comp76375_c0_seq1, comp276873_c0_seq1, comp43740_c0_seq1, comp137535_c0_seq1, comp48501_c0_seq1, comp117896_c0_seq1	comp9898_c0_seq1, comp195900_c0_seq1, comp30605_c0_seq1, comp72531_c0_seq1, comp6263_c0_seq1, comp41677_c0_seq1, comp113414_c0_seq1, comp31217_c0_seq1, comp284382_c0_seq1, comp3707_c0_seq2, comp64822_c0_seq1, comp369998_c0_seq1, comp1325_c0_seq1, comp124865_c0_seq1, comp48586_c0_seq1, comp65894_c0_seq1, comp76226_c0_seq1, comp610873_c0_seq1, comp3519_c0_seq1, comp3436_c0_seq2, comp3436_c0_seq1, c…
GO:0051480	cytosolic calcium ion homeostasis	P	2.2375e-06	1.79923e-08	25	58	967	10356	over	comp94934_c0_seq1, comp225982_c0_seq1, comp75651_c0_seq1, comp51898_c0_seq1, comp69900_c0_seq1, comp78043_c0_seq1, comp123660_c0_seq1, comp143558_c0_seq1, comp84699_c0_seq1, comp52419_c0_seq1, comp66502_c0_seq1, comp103505_c0_seq1, comp174801_c0_seq1, comp42375_c0_seq1, comp113517_c0_seq1, comp1085_c0_seq1, comp76529_c0_seq1, comp76375_c0_seq1, comp43740_c0_seq1, comp46891_c0_seq1, comp178576_c0_…	comp440953_c0_seq1, comp166514_c0_seq1, comp196778_c0_seq1, comp338156_c0_seq1, comp30605_c0_seq1, comp72531_c0_seq1, comp6263_c0_seq1, comp41677_c0_seq1, comp113414_c0_seq1, comp130273_c0_seq1, comp91095_c0_seq1, comp36942_c0_seq1, comp139857_c0_seq1, comp423720_c0_seq1, comp330923_c0_seq1, comp52899_c0_seq1, comp365029_c0_seq1, comp273870_c0_seq1, comp31217_c0_seq1, comp96488_c0_seq1, comp26123…
GO:0032409	regulation of transporter activity	P	2.3867e-06	1.93732e-08	23	49	969	10365	over	comp75651_c0_seq1, comp51898_c0_seq1, comp69900_c0_seq1, comp78043_c0_seq1, comp52419_c0_seq1, comp66502_c0_seq1, comp134819_c0_seq1, comp103505_c0_seq1, comp230457_c0_seq1, comp42375_c0_seq1, comp1085_c0_seq1, comp105306_c0_seq1, comp76529_c0_seq1, comp50123_c0_seq1, comp207017_c0_seq1, comp76375_c0_seq1, comp154236_c0_seq1, comp43740_c0_seq1, comp204863_c0_seq1, comp160393_c0_seq1, comp210645_c…	comp195900_c0_seq1, comp48157_c0_seq1, comp440953_c0_seq1, comp186155_c0_seq1, comp141489_c0_seq1, comp467703_c0_seq1, comp30605_c0_seq1, comp72531_c0_seq1, comp6263_c0_seq1, comp41677_c0_seq1, comp113414_c0_seq1, comp36942_c0_seq1, comp134038_c0_seq1, comp144031_c0_seq1, comp77372_c0_seq1, comp183830_c0_seq1, comp31217_c0_seq1, comp498677_c0_seq1, comp13771_c0_seq1, comp30566_c0_seq1, comp284382…
GO:0014910	regulation of smooth muscle cell migration	P	3.11319e-06	2.55695e-08	17	25	975	10389	over	comp176257_c0_seq1, comp122209_c0_seq1, comp265302_c0_seq1, comp70199_c0_seq1, comp241527_c0_seq1, comp161231_c0_seq1, comp111629_c0_seq1, comp123028_c0_seq1, comp178576_c0_seq1, comp110120_c0_seq1, comp236183_c0_seq1, comp93386_c0_seq1, comp167006_c0_seq1, comp121197_c0_seq1, comp149135_c0_seq1, comp116431_c0_seq1, comp172201_c0_seq1	comp225262_c0_seq1, comp377728_c0_seq1, comp293816_c0_seq1, comp376428_c0_seq1, comp352647_c0_seq1, comp212554_c0_seq1, comp337130_c0_seq1, comp666046_c0_seq1, comp133303_c0_seq1, comp658302_c0_seq1, comp211569_c0_seq1, comp136883_c0_seq1, comp286121_c0_seq1, comp268857_c0_seq1, comp232699_c0_seq1, comp168092_c0_seq1, comp272398_c0_seq1, comp234740_c0_seq1, comp230369_c0_seq1, comp53406_c0_seq1, …
GO:2001257	regulation of cation channel activity	P	3.11319e-06	2.57425e-08	15	18	977	10396	over	comp75651_c0_seq1, comp51898_c0_seq1, comp69900_c0_seq1, comp52419_c0_seq1, comp66502_c0_seq1, comp103505_c0_seq1, comp42375_c0_seq1, comp1085_c0_seq1, comp76529_c0_seq1, comp207017_c0_seq1, comp76375_c0_seq1, comp43740_c0_seq1, comp210645_c0_seq1, comp48501_c0_seq1, comp117896_c0_seq1	comp440953_c0_seq1, comp467703_c0_seq1, comp6263_c0_seq1, comp41677_c0_seq1, comp36942_c0_seq1, comp134038_c0_seq1, comp144031_c0_seq1, comp31217_c0_seq1, comp498677_c0_seq1, comp13771_c0_seq1, comp32836_c0_seq1, comp3707_c0_seq2, comp192448_c0_seq1, comp271368_c0_seq1, comp174151_c0_seq1, comp328654_c0_seq1, comp320645_c0_seq1, comp295121_c0_seq1
GO:0051270	regulation of cellular component movement	P	3.39572e-06	2.83363e-08	56	244	936	10170	over	comp70259_c0_seq1, comp75651_c0_seq1, comp176257_c0_seq1, comp51898_c0_seq1, comp122209_c0_seq1, comp98386_c0_seq1, comp265302_c0_seq1, comp70199_c0_seq1, comp78043_c0_seq1, comp160861_c0_seq1, comp41835_c0_seq1, comp149779_c0_seq1, comp52419_c0_seq1, comp241527_c0_seq1, comp66502_c0_seq1, comp103505_c0_seq1, comp204055_c0_seq1, comp202316_c0_seq1, comp171057_c0_seq1, comp161231_c0_seq1, comp4237…	comp138245_c0_seq1, comp378_c0_seq1, comp42429_c0_seq1, comp204958_c0_seq1, comp190692_c0_seq1, comp431008_c0_seq1, comp381760_c0_seq1, comp225262_c0_seq1, comp433498_c0_seq1, comp89335_c0_seq1, comp48157_c0_seq1, comp139369_c0_seq1, comp285750_c0_seq1, comp174880_c0_seq1, comp480670_c0_seq1, comp133142_c0_seq1, comp336987_c0_seq1, comp230461_c0_seq1, comp43393_c0_seq1, comp377728_c0_seq1, comp29…
GO:0070838	divalent metal ion transport	P	3.494e-06	2.96865e-08	40	142	952	10272	over	comp94934_c0_seq1, comp225982_c0_seq1, comp154330_c0_seq1, comp75651_c0_seq1, comp51898_c0_seq1, comp69900_c0_seq1, comp111149_c0_seq1, comp231_c0_seq1, comp78043_c0_seq1, comp123660_c0_seq1, comp117153_c0_seq1, comp205788_c0_seq1, comp143558_c0_seq1, comp52419_c0_seq1, comp66502_c0_seq1, comp134819_c0_seq1, comp103505_c0_seq1, comp230457_c0_seq1, comp174801_c0_seq1, comp42375_c0_seq1, comp142847…	comp195900_c0_seq1, comp294176_c0_seq1, comp440953_c0_seq1, comp82724_c0_seq1, comp458813_c0_seq1, comp97621_c0_seq1, comp143801_c0_seq1, comp286408_c0_seq1, comp166514_c0_seq1, comp159539_c0_seq1, comp196778_c0_seq1, comp467703_c0_seq1, comp225351_c0_seq1, comp30605_c0_seq1, comp150627_c0_seq1, comp72531_c0_seq1, comp197033_c0_seq1, comp6263_c0_seq1, comp106396_c0_seq1, comp108353_c0_seq1, comp4…
GO:0072511	divalent inorganic cation transport	P	3.494e-06	2.96865e-08	40	142	952	10272	over	comp94934_c0_seq1, comp225982_c0_seq1, comp154330_c0_seq1, comp75651_c0_seq1, comp51898_c0_seq1, comp69900_c0_seq1, comp111149_c0_seq1, comp231_c0_seq1, comp78043_c0_seq1, comp123660_c0_seq1, comp117153_c0_seq1, comp205788_c0_seq1, comp143558_c0_seq1, comp52419_c0_seq1, comp66502_c0_seq1, comp134819_c0_seq1, comp103505_c0_seq1, comp230457_c0_seq1, comp174801_c0_seq1, comp42375_c0_seq1, comp142847…	comp195900_c0_seq1, comp294176_c0_seq1, comp440953_c0_seq1, comp82724_c0_seq1, comp458813_c0_seq1, comp97621_c0_seq1, comp143801_c0_seq1, comp286408_c0_seq1, comp166514_c0_seq1, comp159539_c0_seq1, comp196778_c0_seq1, comp467703_c0_seq1, comp225351_c0_seq1, comp30605_c0_seq1, comp150627_c0_seq1, comp72531_c0_seq1, comp197033_c0_seq1, comp6263_c0_seq1, comp106396_c0_seq1, comp108353_c0_seq1, comp4…
GO:0016125	sterol metabolic process	P	3.74007e-06	3.23383e-08	31	91	961	10323	over	comp250_c0_seq1, comp176257_c0_seq1, comp122209_c0_seq1, comp138037_c0_seq1, comp265302_c0_seq1, comp70199_c0_seq1, comp185194_c0_seq1, comp135489_c0_seq1, comp241527_c0_seq1, comp122030_c0_seq1, comp64775_c0_seq1, comp131741_c0_seq1, comp132948_c0_seq1, comp235388_c0_seq1, comp161231_c0_seq1, comp78948_c0_seq1, comp134930_c0_seq1, comp194488_c0_seq1, comp123028_c0_seq1, comp89633_c0_seq1, comp17…	comp41300_c0_seq1, comp582181_c0_seq1, comp225262_c0_seq1, comp205965_c0_seq1, comp1221_c0_seq1, comp174267_c0_seq1, comp236726_c0_seq1, comp132773_c0_seq1, comp274894_c0_seq1, comp122471_c0_seq1, comp192582_c0_seq1, comp1699_c0_seq1, comp174604_c0_seq1, comp397422_c0_seq1, comp376428_c0_seq1, comp95387_c0_seq1, comp64504_c0_seq1, comp62587_c0_seq1, comp241694_c0_seq1, comp145814_c0_seq1, comp602…
GO:0003013	circulatory system process	P	3.74007e-06	3.26285e-08	36	119	956	10295	over	comp139513_c0_seq1, comp198532_c0_seq1, comp164015_c0_seq1, comp75651_c0_seq1, comp51898_c0_seq1, comp134836_c0_seq1, comp78043_c0_seq1, comp91778_c0_seq1, comp133596_c0_seq1, comp84699_c0_seq1, comp52419_c0_seq1, comp66502_c0_seq1, comp134819_c0_seq1, comp103505_c0_seq1, comp229776_c0_seq1, comp42375_c0_seq1, comp249931_c0_seq1, comp145083_c0_seq1, comp1085_c0_seq1, comp76529_c0_seq1, comp50123_…	comp9898_c0_seq1, comp195900_c0_seq1, comp431008_c0_seq1, comp36249_c0_seq1, comp169753_c0_seq1, comp89335_c0_seq1, comp440953_c0_seq1, comp152314_c0_seq1, comp377728_c0_seq1, comp85661_c0_seq1, comp268277_c0_seq1, comp293816_c0_seq1, comp121064_c0_seq1, comp88521_c0_seq1, comp30605_c0_seq1, comp155133_c0_seq1, comp72531_c0_seq1, comp6263_c0_seq1, comp3868_c0_seq3, comp294399_c0_seq1, comp781_c0_…
GO:0008015	blood circulation	P	3.74007e-06	3.26285e-08	36	119	956	10295	over	comp139513_c0_seq1, comp198532_c0_seq1, comp164015_c0_seq1, comp75651_c0_seq1, comp51898_c0_seq1, comp134836_c0_seq1, comp78043_c0_seq1, comp91778_c0_seq1, comp133596_c0_seq1, comp84699_c0_seq1, comp52419_c0_seq1, comp66502_c0_seq1, comp134819_c0_seq1, comp103505_c0_seq1, comp229776_c0_seq1, comp42375_c0_seq1, comp249931_c0_seq1, comp145083_c0_seq1, comp1085_c0_seq1, comp76529_c0_seq1, comp50123_…	comp9898_c0_seq1, comp195900_c0_seq1, comp431008_c0_seq1, comp36249_c0_seq1, comp169753_c0_seq1, comp89335_c0_seq1, comp440953_c0_seq1, comp152314_c0_seq1, comp377728_c0_seq1, comp85661_c0_seq1, comp268277_c0_seq1, comp293816_c0_seq1, comp121064_c0_seq1, comp88521_c0_seq1, comp30605_c0_seq1, comp155133_c0_seq1, comp72531_c0_seq1, comp6263_c0_seq1, comp3868_c0_seq3, comp294399_c0_seq1, comp781_c0_…
GO:0032970	regulation of actin filament-based process	P	3.77074e-06	3.31821e-08	43	161	949	10253	over	comp150342_c0_seq1, comp75651_c0_seq1, comp206207_c0_seq1, comp176257_c0_seq1, comp51898_c0_seq1, comp122209_c0_seq1, comp265302_c0_seq1, comp70199_c0_seq1, comp78043_c0_seq1, comp52419_c0_seq1, comp241527_c0_seq1, comp66502_c0_seq1, comp103505_c0_seq1, comp37854_c0_seq1, comp113869_c0_seq1, comp161231_c0_seq1, comp42375_c0_seq1, comp130809_c0_seq1, comp1085_c0_seq1, comp76529_c0_seq1, comp33935_…	comp82342_c0_seq1, comp480_c0_seq2, comp114390_c0_seq1, comp225262_c0_seq1, comp261923_c0_seq1, comp18763_c0_seq1, comp509514_c0_seq1, comp3645_c0_seq1, comp231422_c0_seq1, comp292139_c0_seq1, comp373434_c0_seq1, comp5189_c0_seq1, comp226098_c0_seq1, comp648094_c0_seq1, comp19054_c0_seq1, comp376428_c0_seq1, comp2959_c0_seq1, comp616422_c0_seq1, comp169146_c0_seq1, comp30605_c0_seq1, comp72531_c0…
GO:0060048	cardiac muscle contraction	P	3.79718e-06	3.37028e-08	16	22	976	10392	over	comp75651_c0_seq1, comp51898_c0_seq1, comp78043_c0_seq1, comp52419_c0_seq1, comp66502_c0_seq1, comp103505_c0_seq1, comp42375_c0_seq1, comp1085_c0_seq1, comp76529_c0_seq1, comp50123_c0_seq1, comp76375_c0_seq1, comp43740_c0_seq1, comp46891_c0_seq1, comp210645_c0_seq1, comp48501_c0_seq1, comp117896_c0_seq1	comp440953_c0_seq1, comp30605_c0_seq1, comp72531_c0_seq1, comp6263_c0_seq1, comp41677_c0_seq1, comp113414_c0_seq1, comp119090_c0_seq1, comp31217_c0_seq1, comp284382_c0_seq1, comp3707_c0_seq2, comp350032_c0_seq1, comp85975_c0_seq1, comp282655_c0_seq1, comp1325_c0_seq1, comp511207_c0_seq1, comp193153_c0_seq1, comp3370_c0_seq1, comp17220_c0_seq1, comp301679_c0_seq1, comp3938_c0_seq1, comp348505_c0_s…
GO:0009605	response to external stimulus	P	3.86726e-06	3.46182e-08	115	689	877	9725	over	comp69623_c0_seq1, comp62912_c0_seq1, comp94934_c0_seq1, comp98601_c0_seq1, comp2112_c0_seq1, comp177449_c0_seq1, comp1892_c0_seq1, comp70259_c0_seq1, comp206207_c0_seq1, comp363_c0_seq1, comp77745_c0_seq1, comp133776_c0_seq1, comp69623_c1_seq1, comp209717_c0_seq1, comp12414_c0_seq1, comp71524_c0_seq1, comp115927_c0_seq1, comp166330_c0_seq1, comp167632_c0_seq1, comp47591_c0_seq1, comp281458_c0_se…	comp138245_c0_seq1, comp87744_c0_seq1, comp123280_c0_seq1, comp150990_c0_seq1, comp195900_c0_seq1, comp28395_c0_seq1, comp190692_c0_seq1, comp219427_c0_seq1, comp60106_c0_seq1, comp349629_c0_seq1, comp431008_c0_seq1, comp283974_c0_seq1, comp225988_c0_seq1, comp12211_c0_seq1, comp167642_c0_seq1, comp93966_c0_seq1, comp433498_c0_seq1, comp253741_c0_seq1, comp89335_c0_seq1, comp163907_c0_seq1, comp5…
GO:0031175	neuron projection development	P	4.14357e-06	3.7425e-08	94	524	898	9890	over	comp138003_c0_seq1, comp231371_c0_seq1, comp94934_c0_seq1, comp98601_c0_seq1, comp2112_c0_seq1, comp177449_c0_seq1, comp1892_c0_seq1, comp77745_c0_seq1, comp133776_c0_seq1, comp209717_c0_seq1, comp72581_c0_seq1, comp141077_c0_seq1, comp71524_c0_seq1, comp47591_c0_seq1, comp98125_c0_seq1, comp243591_c0_seq1, comp99726_c0_seq1, comp154270_c0_seq1, comp78043_c0_seq1, comp152118_c0_seq1, comp190048_c…	comp72281_c0_seq1, comp82342_c0_seq1, comp150990_c0_seq1, comp195900_c0_seq1, comp135452_c0_seq1, comp1128_c0_seq1, comp190692_c0_seq1, comp84272_c0_seq1, comp153757_c0_seq1, comp431008_c0_seq1, comp283974_c0_seq1, comp225988_c0_seq1, comp12211_c0_seq1, comp618478_c0_seq1, comp89335_c0_seq1, comp254572_c0_seq1, comp261923_c0_seq1, comp139369_c0_seq1, comp198209_c0_seq1, comp74527_c0_seq1, comp192…
GO:0044707	single-multicellular organism process	N	4.14357e-06	3.77203e-08	451	3819	541	6595	over	comp138003_c0_seq1, comp231371_c0_seq1, comp155321_c0_seq1, comp139513_c0_seq1, comp150342_c0_seq1, comp69623_c0_seq1, comp62912_c0_seq1, comp94934_c0_seq1, comp198532_c0_seq1, comp2876_c0_seq1, comp176771_c0_seq1, comp98601_c0_seq1, comp2112_c0_seq1, comp225982_c0_seq1, comp250_c0_seq1, comp177449_c0_seq1, comp164015_c0_seq1, comp1892_c0_seq1, comp70259_c0_seq1, comp154330_c0_seq1, comp75651_c0_…	comp138245_c0_seq1, comp468439_c0_seq1, comp72281_c0_seq1, comp22245_c0_seq1, comp68376_c0_seq1, comp194450_c0_seq1, comp103396_c0_seq1, comp210412_c0_seq1, comp87744_c0_seq1, comp59205_c0_seq1, comp148598_c0_seq1, comp82342_c0_seq1, comp169396_c0_seq1, comp133388_c0_seq1, comp282277_c0_seq1, comp3299_c0_seq1, comp123280_c0_seq1, comp203874_c0_seq1, comp1884_c0_seq1, comp3680_c0_seq4, comp1226_c0…	, comp214647_c0_seq1, comp138311_c0_seq1, comp253050_c0_seq1, comp41375_c0_seq1, comp1682_c0_seq1, comp79860_c0_seq1, comp227433_c0_seq1, comp38780_c0_seq1, comp470944_c0_seq1, comp135250_c0_seq1, comp442269_c0_seq1, comp340629_c0_seq1, comp234846_c0_seq1, comp219070_c0_seq1, comp88045_c0_seq1, comp359080_c0_seq1, comp1584_c0_seq1, comp122502_c0_seq1, comp77966_c0_seq1, comp444080_c0_seq1, comp40…	comp79330_c0_seq1, comp295670_c0_seq1, comp66131_c0_seq1, comp178920_c0_seq1, comp193664_c0_seq1, comp439787_c0_seq1, comp152584_c0_seq1, comp139270_c0_seq1, comp125570_c0_seq1, comp220616_c0_seq1, comp154618_c0_seq1, comp253976_c0_seq1, comp269472_c0_seq1, comp82057_c0_seq1, comp1420_c0_seq1, comp2879_c0_seq1, comp287545_c0_seq1, comp594264_c0_seq1, comp274116_c0_seq1, comp337368_c0_seq1, comp44…
GO:0048844	artery morphogenesis	P	4.42343e-06	4.0939e-08	22	47	970	10367	over	comp139513_c0_seq1, comp164015_c0_seq1, comp176257_c0_seq1, comp122209_c0_seq1, comp265302_c0_seq1, comp134836_c0_seq1, comp70199_c0_seq1, comp91778_c0_seq1, comp241527_c0_seq1, comp109090_c0_seq1, comp161231_c0_seq1, comp88980_c0_seq1, comp123028_c0_seq1, comp178576_c0_seq1, comp110120_c0_seq1, comp236183_c0_seq1, comp93386_c0_seq1, comp167006_c0_seq1, comp121197_c0_seq1, comp149135_c0_seq1, com…	comp204958_c0_seq1, comp225262_c0_seq1, comp216806_c0_seq1, comp346295_c0_seq1, comp98673_c0_seq1, comp253993_c0_seq1, comp376428_c0_seq1, comp180571_c0_seq1, comp434974_c0_seq1, comp225577_c0_seq1, comp337130_c0_seq1, comp367941_c0_seq1, comp136883_c0_seq1, comp150921_c0_seq1, comp330066_c0_seq1, comp244407_c0_seq1, comp243961_c0_seq1, comp507395_c0_seq1, comp494374_c0_seq1, comp510238_c0_seq1, …
GO:0060840	artery development	P	4.42343e-06	4.0939e-08	22	47	970	10367	over	comp139513_c0_seq1, comp164015_c0_seq1, comp176257_c0_seq1, comp122209_c0_seq1, comp265302_c0_seq1, comp134836_c0_seq1, comp70199_c0_seq1, comp91778_c0_seq1, comp241527_c0_seq1, comp109090_c0_seq1, comp161231_c0_seq1, comp88980_c0_seq1, comp123028_c0_seq1, comp178576_c0_seq1, comp110120_c0_seq1, comp236183_c0_seq1, comp93386_c0_seq1, comp167006_c0_seq1, comp121197_c0_seq1, comp149135_c0_seq1, com…	comp204958_c0_seq1, comp225262_c0_seq1, comp216806_c0_seq1, comp346295_c0_seq1, comp98673_c0_seq1, comp253993_c0_seq1, comp376428_c0_seq1, comp180571_c0_seq1, comp434974_c0_seq1, comp225577_c0_seq1, comp337130_c0_seq1, comp367941_c0_seq1, comp136883_c0_seq1, comp150921_c0_seq1, comp330066_c0_seq1, comp244407_c0_seq1, comp243961_c0_seq1, comp507395_c0_seq1, comp494374_c0_seq1, comp510238_c0_seq1, …
GO:0044291	cell-cell contact zone	C	4.50535e-06	4.23808e-08	15	19	977	10395	over	comp99726_c0_seq1, comp78043_c0_seq1, comp160861_c0_seq1, comp157_c0_seq1, comp103505_c0_seq1, comp37854_c0_seq1, comp1085_c0_seq1, comp50123_c0_seq1, comp76375_c0_seq1, comp84928_c0_seq1, comp90638_c0_seq1, comp111629_c0_seq1, comp210645_c0_seq1, comp48501_c0_seq1, comp117896_c0_seq1	comp440953_c0_seq1, comp2773_c0_seq1, comp377728_c0_seq1, comp293816_c0_seq1, comp658302_c0_seq1, comp41677_c0_seq1, comp3658_c0_seq1, comp423308_c0_seq1, comp1495_c0_seq1, comp111644_c0_seq1, comp31217_c0_seq1, comp60470_c0_seq1, comp43383_c0_seq1, comp26899_c0_seq1, comp610873_c0_seq1, comp3579_c0_seq1, comp1378_c0_seq1, comp3071_c0_seq1, comp45911_c0_seq1
GO:0014704	intercalated disc	C	4.50535e-06	4.23808e-08	15	19	977	10395	over	comp99726_c0_seq1, comp78043_c0_seq1, comp160861_c0_seq1, comp157_c0_seq1, comp103505_c0_seq1, comp37854_c0_seq1, comp1085_c0_seq1, comp50123_c0_seq1, comp76375_c0_seq1, comp84928_c0_seq1, comp90638_c0_seq1, comp111629_c0_seq1, comp210645_c0_seq1, comp48501_c0_seq1, comp117896_c0_seq1	comp440953_c0_seq1, comp2773_c0_seq1, comp377728_c0_seq1, comp293816_c0_seq1, comp658302_c0_seq1, comp41677_c0_seq1, comp3658_c0_seq1, comp423308_c0_seq1, comp1495_c0_seq1, comp111644_c0_seq1, comp31217_c0_seq1, comp60470_c0_seq1, comp43383_c0_seq1, comp26899_c0_seq1, comp610873_c0_seq1, comp3579_c0_seq1, comp1378_c0_seq1, comp3071_c0_seq1, comp45911_c0_seq1
GO:0032501	multicellular organismal process	P	4.70461e-06	4.46121e-08	451	3824	541	6590	over	comp138003_c0_seq1, comp231371_c0_seq1, comp155321_c0_seq1, comp139513_c0_seq1, comp150342_c0_seq1, comp69623_c0_seq1, comp62912_c0_seq1, comp94934_c0_seq1, comp198532_c0_seq1, comp2876_c0_seq1, comp176771_c0_seq1, comp98601_c0_seq1, comp2112_c0_seq1, comp225982_c0_seq1, comp250_c0_seq1, comp177449_c0_seq1, comp164015_c0_seq1, comp1892_c0_seq1, comp70259_c0_seq1, comp154330_c0_seq1, comp75651_c0_…	comp138245_c0_seq1, comp468439_c0_seq1, comp72281_c0_seq1, comp22245_c0_seq1, comp68376_c0_seq1, comp194450_c0_seq1, comp103396_c0_seq1, comp210412_c0_seq1, comp87744_c0_seq1, comp59205_c0_seq1, comp148598_c0_seq1, comp82342_c0_seq1, comp169396_c0_seq1, comp133388_c0_seq1, comp282277_c0_seq1, comp3299_c0_seq1, comp123280_c0_seq1, comp203874_c0_seq1, comp1884_c0_seq1, comp3680_c0_seq4, comp1226_c0…	, comp172485_c0_seq1, comp214647_c0_seq1, comp138311_c0_seq1, comp253050_c0_seq1, comp41375_c0_seq1, comp1682_c0_seq1, comp79860_c0_seq1, comp227433_c0_seq1, comp38780_c0_seq1, comp470944_c0_seq1, comp135250_c0_seq1, comp442269_c0_seq1, comp340629_c0_seq1, comp234846_c0_seq1, comp219070_c0_seq1, comp88045_c0_seq1, comp359080_c0_seq1, comp1584_c0_seq1, comp122502_c0_seq1, comp77966_c0_seq1, comp44…	comp183526_c0_seq1, comp30766_c0_seq1, comp32562_c0_seq1, comp3844_c0_seq1, comp79330_c0_seq1, comp295670_c0_seq1, comp66131_c0_seq1, comp178920_c0_seq1, comp193664_c0_seq1, comp439787_c0_seq1, comp152584_c0_seq1, comp139270_c0_seq1, comp125570_c0_seq1, comp220616_c0_seq1, comp154618_c0_seq1, comp253976_c0_seq1, comp269472_c0_seq1, comp82057_c0_seq1, comp1420_c0_seq1, comp2879_c0_seq1, comp287545…
GO:0071709	membrane assembly	P	5.22175e-06	4.99121e-08	12	10	980	10404	over	comp209717_c0_seq1, comp205956_c0_seq1, comp154270_c0_seq1, comp78043_c0_seq1, comp103505_c0_seq1, comp1085_c0_seq1, comp33935_c0_seq1, comp50123_c0_seq1, comp76375_c0_seq1, comp31147_c0_seq1, comp48501_c0_seq1, comp117896_c0_seq1	comp41677_c0_seq1, comp99671_c0_seq1, comp423308_c0_seq1, comp181456_c0_seq1, comp3808_c0_seq3, comp3808_c0_seq2, comp3808_c0_seq1, comp111644_c0_seq1, comp31217_c0_seq1, comp26899_c0_seq1
GO:0051924	regulation of calcium ion transport	P	5.30774e-06	5.11366e-08	25	62	967	10352	over	comp225982_c0_seq1, comp75651_c0_seq1, comp51898_c0_seq1, comp69900_c0_seq1, comp78043_c0_seq1, comp52419_c0_seq1, comp66502_c0_seq1, comp134819_c0_seq1, comp103505_c0_seq1, comp230457_c0_seq1, comp174801_c0_seq1, comp42375_c0_seq1, comp1085_c0_seq1, comp97869_c0_seq1, comp76529_c0_seq1, comp50123_c0_seq1, comp207017_c0_seq1, comp105650_c0_seq1, comp76375_c0_seq1, comp43740_c0_seq1, comp46891_c0_…	comp195900_c0_seq1, comp440953_c0_seq1, comp458813_c0_seq1, comp467703_c0_seq1, comp30605_c0_seq1, comp72531_c0_seq1, comp6263_c0_seq1, comp106396_c0_seq1, comp41677_c0_seq1, comp113414_c0_seq1, comp36942_c0_seq1, comp585230_c0_seq1, comp286491_c0_seq1, comp134038_c0_seq1, comp144031_c0_seq1, comp139857_c0_seq1, comp273870_c0_seq1, comp31217_c0_seq1, comp498677_c0_seq1, comp137732_c0_seq1, comp26…
GO:0048666	neuron development	P	5.8337e-06	5.66465e-08	102	592	890	9822	over	comp138003_c0_seq1, comp231371_c0_seq1, comp94934_c0_seq1, comp198532_c0_seq1, comp98601_c0_seq1, comp2112_c0_seq1, comp177449_c0_seq1, comp1892_c0_seq1, comp206207_c0_seq1, comp77745_c0_seq1, comp96678_c0_seq1, comp133776_c0_seq1, comp209717_c0_seq1, comp72581_c0_seq1, comp141077_c0_seq1, comp71524_c0_seq1, comp47591_c0_seq1, comp98125_c0_seq1, comp243591_c0_seq1, comp99726_c0_seq1, comp154270_c…	comp72281_c0_seq1, comp82342_c0_seq1, comp150990_c0_seq1, comp195900_c0_seq1, comp135452_c0_seq1, comp1128_c0_seq1, comp190692_c0_seq1, comp84272_c0_seq1, comp153757_c0_seq1, comp431008_c0_seq1, comp283974_c0_seq1, comp225988_c0_seq1, comp12211_c0_seq1, comp965_c0_seq1, comp618478_c0_seq1, comp89335_c0_seq1, comp69053_c0_seq1, comp216806_c0_seq1, comp254572_c0_seq1, comp3490_c0_seq1, comp261923_c…
GO:0014909	smooth muscle cell migration	P	5.95524e-06	5.82784e-08	17	27	975	10387	over	comp176257_c0_seq1, comp122209_c0_seq1, comp265302_c0_seq1, comp70199_c0_seq1, comp241527_c0_seq1, comp161231_c0_seq1, comp111629_c0_seq1, comp123028_c0_seq1, comp178576_c0_seq1, comp110120_c0_seq1, comp236183_c0_seq1, comp93386_c0_seq1, comp167006_c0_seq1, comp121197_c0_seq1, comp149135_c0_seq1, comp116431_c0_seq1, comp172201_c0_seq1	comp190692_c0_seq1, comp225262_c0_seq1, comp2644_c0_seq1, comp377728_c0_seq1, comp293816_c0_seq1, comp376428_c0_seq1, comp352647_c0_seq1, comp212554_c0_seq1, comp337130_c0_seq1, comp666046_c0_seq1, comp133303_c0_seq1, comp658302_c0_seq1, comp211569_c0_seq1, comp136883_c0_seq1, comp286121_c0_seq1, comp268857_c0_seq1, comp232699_c0_seq1, comp168092_c0_seq1, comp272398_c0_seq1, comp234740_c0_seq1, c…
GO:0019722	calcium-mediated signaling	P	6.049e-06	5.96548e-08	18	31	974	10383	over	comp75651_c0_seq1, comp51898_c0_seq1, comp78043_c0_seq1, comp52419_c0_seq1, comp66502_c0_seq1, comp103505_c0_seq1, comp42375_c0_seq1, comp142847_c0_seq1, comp1085_c0_seq1, comp76529_c0_seq1, comp76375_c0_seq1, comp83746_c0_seq1, comp43740_c0_seq1, comp46891_c0_seq1, comp210645_c0_seq1, comp48501_c0_seq1, comp119358_c0_seq1, comp117896_c0_seq1	comp440953_c0_seq1, comp30605_c0_seq1, comp72531_c0_seq1, comp172426_c0_seq1, comp6263_c0_seq1, comp2939_c0_seq1, comp41677_c0_seq1, comp113414_c0_seq1, comp94665_c0_seq1, comp423720_c0_seq1, comp31217_c0_seq1, comp669948_c0_seq1, comp284382_c0_seq1, comp3707_c0_seq2, comp228230_c0_seq1, comp228210_c0_seq1, comp438391_c0_seq1, comp1325_c0_seq1, comp317303_c0_seq1, comp304170_c0_seq1, comp181723_c…
GO:0032879	regulation of localization	P	6.113e-06	6.07497e-08	135	862	857	9552	over	comp138003_c0_seq1, comp155321_c0_seq1, comp139513_c0_seq1, comp150342_c0_seq1, comp69623_c0_seq1, comp62912_c0_seq1, comp94934_c0_seq1, comp225982_c0_seq1, comp250_c0_seq1, comp164015_c0_seq1, comp70259_c0_seq1, comp75651_c0_seq1, comp206207_c0_seq1, comp176257_c0_seq1, comp51898_c0_seq1, comp122209_c0_seq1, comp133776_c0_seq1, comp106685_c0_seq1, comp69623_c1_seq1, comp98386_c0_seq1, comp69900_…	comp170031_c0_seq1, comp138245_c0_seq1, comp378_c0_seq1, comp87744_c0_seq1, comp82342_c0_seq1, comp169396_c0_seq1, comp42429_c0_seq1, comp3299_c0_seq1, comp150990_c0_seq1, comp422010_c0_seq1, comp1241_c0_seq1, comp195900_c0_seq1, comp582181_c0_seq1, comp204958_c0_seq1, comp347693_c0_seq1, comp190692_c0_seq1, comp84272_c0_seq1, comp431008_c0_seq1, comp225988_c0_seq1, comp36249_c0_seq1, comp381760_…
GO:0048858	cell projection morphogenesis	P	8.40149e-06	8.41296e-08	96	550	896	9864	over	comp138003_c0_seq1, comp94934_c0_seq1, comp98601_c0_seq1, comp2112_c0_seq1, comp177449_c0_seq1, comp1892_c0_seq1, comp77745_c0_seq1, comp133776_c0_seq1, comp209717_c0_seq1, comp72581_c0_seq1, comp141077_c0_seq1, comp71524_c0_seq1, comp47591_c0_seq1, comp98125_c0_seq1, comp243591_c0_seq1, comp99726_c0_seq1, comp154270_c0_seq1, comp78043_c0_seq1, comp152118_c0_seq1, comp178084_c0_seq1, comp190048_c…	comp72281_c0_seq1, comp150990_c0_seq1, comp195900_c0_seq1, comp149152_c0_seq1, comp135452_c0_seq1, comp190692_c0_seq1, comp153757_c0_seq1, comp431008_c0_seq1, comp283974_c0_seq1, comp225988_c0_seq1, comp12211_c0_seq1, comp618478_c0_seq1, comp384191_c0_seq1, comp89335_c0_seq1, comp254572_c0_seq1, comp261923_c0_seq1, comp139369_c0_seq1, comp18763_c0_seq1, comp74527_c0_seq1, comp3562_c0_seq1, comp23…
GO:0048856	anatomical structure development	P	9.23286e-06	9.31551e-08	376	3097	616	7317	over	comp138003_c0_seq1, comp231371_c0_seq1, comp155321_c0_seq1, comp139513_c0_seq1, comp150342_c0_seq1, comp69623_c0_seq1, comp62912_c0_seq1, comp94934_c0_seq1, comp198532_c0_seq1, comp2876_c0_seq1, comp176771_c0_seq1, comp98601_c0_seq1, comp2112_c0_seq1, comp177449_c0_seq1, comp164015_c0_seq1, comp192704_c0_seq1, comp1892_c0_seq1, comp70259_c0_seq1, comp154330_c0_seq1, comp75651_c0_seq1, comp206207_…	comp138245_c0_seq1, comp72281_c0_seq1, comp22245_c0_seq1, comp68376_c0_seq1, comp194450_c0_seq1, comp103396_c0_seq1, comp210412_c0_seq1, comp87744_c0_seq1, comp148598_c0_seq1, comp82342_c0_seq1, comp169396_c0_seq1, comp133388_c0_seq1, comp282277_c0_seq1, comp3299_c0_seq1, comp1884_c0_seq1, comp3680_c0_seq4, comp1226_c0_seq1, comp28201_c0_seq1, comp9898_c0_seq1, comp150990_c0_seq1, comp101225_c0_s…	, comp235971_c0_seq1, comp312_c0_seq1, comp134894_c0_seq1, comp242473_c0_seq1, comp46660_c0_seq1, comp107880_c0_seq1, comp164571_c0_seq1, comp228230_c0_seq1, comp337634_c0_seq1, comp277867_c0_seq1, comp109914_c0_seq1, comp232895_c0_seq1, comp102050_c0_seq1, comp222444_c0_seq1, comp5344_c0_seq1, comp169660_c0_seq1, comp124988_c0_seq1, comp79264_c0_seq1, comp66065_c0_seq1, comp2634_c0_seq1, comp226…
GO:0034220	ion transmembrane transport	P	1.11243e-05	1.13083e-07	55	249	937	10165	over	comp94934_c0_seq1, comp154330_c0_seq1, comp75651_c0_seq1, comp51898_c0_seq1, comp124266_c0_seq1, comp69900_c0_seq1, comp111149_c0_seq1, comp231_c0_seq1, comp88232_c0_seq1, comp78043_c0_seq1, comp197276_c0_seq1, comp98761_c0_seq1, comp101797_c0_seq1, comp117153_c0_seq1, comp205788_c0_seq1, comp83646_c0_seq1, comp84699_c0_seq1, comp52419_c0_seq1, comp66502_c0_seq1, comp134819_c0_seq1, comp103505_c0…	comp195900_c0_seq1, comp123682_c0_seq1, comp36249_c0_seq1, comp48157_c0_seq1, comp6623_c0_seq1, comp440953_c0_seq1, comp82724_c0_seq1, comp458813_c0_seq1, comp97621_c0_seq1, comp143801_c0_seq1, comp6478_c0_seq1, comp84011_c0_seq1, comp134411_c0_seq1, comp166514_c0_seq1, comp1478_c0_seq1, comp266079_c0_seq1, comp156076_c0_seq1, comp159539_c0_seq1, comp112045_c0_seq1, comp105230_c0_seq1, comp202281…
GO:0042805	actinin binding	F	1.13106e-05	1.16693e-07	10	6	982	10408	over	comp94934_c0_seq1, comp2876_c0_seq1, comp1309_c0_seq1, comp134819_c0_seq1, comp2580_c0_seq1, comp77023_c0_seq1, comp105650_c0_seq1, comp1324_c0_seq1, comp2191_c0_seq1, comp3251_c0_seq1	comp195900_c0_seq1, comp3852_c0_seq1, comp4936_c0_seq1, comp274012_c0_seq1, comp48586_c0_seq1, comp3938_c0_seq1
GO:0030274	LIM domain binding	F	1.13106e-05	1.16693e-07	10	6	982	10408	over	comp2112_c0_seq1, comp332789_c0_seq1, comp77745_c0_seq1, comp71524_c0_seq1, comp99726_c0_seq1, comp95593_c0_seq1, comp84928_c0_seq1, comp66229_c0_seq1, comp157123_c0_seq1, comp68790_c0_seq1	comp288786_c0_seq1, comp409569_c0_seq1, comp381579_c0_seq1, comp50910_c0_seq1, comp240266_c0_seq1, comp357792_c0_seq1
GO:0032526	response to retinoic acid	P	1.13604e-05	1.21566e-07	16	25	976	10389	over	comp70259_c0_seq1, comp363_c0_seq1, comp166330_c0_seq1, comp228015_c0_seq1, comp135489_c0_seq1, comp243263_c0_seq1, comp122030_c0_seq1, comp131741_c0_seq1, comp97419_c0_seq1, comp114731_c0_seq1, comp123028_c0_seq1, comp1946_c0_seq1, comp73767_c0_seq1, comp121197_c0_seq1, comp116850_c0_seq1, comp116431_c0_seq1	comp93966_c0_seq1, comp261923_c0_seq1, comp194265_c0_seq1, comp111992_c0_seq1, comp202051_c0_seq1, comp236495_c0_seq1, comp29210_c0_seq1, comp453_c0_seq1, comp383730_c0_seq1, comp470944_c0_seq1, comp28731_c0_seq1, comp332746_c0_seq1, comp915_c0_seq1, comp15313_c0_seq1, comp224937_c0_seq1, comp195035_c0_seq1, comp229066_c0_seq1, comp78042_c0_seq1, comp289967_c0_seq1, comp53406_c0_seq1, comp250132_…
GO:0035909	aorta morphogenesis	P	1.13604e-05	1.21566e-07	16	25	976	10389	over	comp176257_c0_seq1, comp122209_c0_seq1, comp265302_c0_seq1, comp70199_c0_seq1, comp241527_c0_seq1, comp161231_c0_seq1, comp123028_c0_seq1, comp178576_c0_seq1, comp110120_c0_seq1, comp236183_c0_seq1, comp93386_c0_seq1, comp167006_c0_seq1, comp121197_c0_seq1, comp149135_c0_seq1, comp116431_c0_seq1, comp172201_c0_seq1	comp204958_c0_seq1, comp225262_c0_seq1, comp216806_c0_seq1, comp376428_c0_seq1, comp434974_c0_seq1, comp337130_c0_seq1, comp367941_c0_seq1, comp136883_c0_seq1, comp494374_c0_seq1, comp3727_c0_seq1, comp232699_c0_seq1, comp64822_c0_seq1, comp527128_c0_seq1, comp345811_c0_seq1, comp463714_c0_seq1, comp59350_c0_seq1, comp53406_c0_seq1, comp46182_c0_seq1, comp395472_c0_seq1, comp364165_c0_seq1, comp4…
GO:0035904	aorta development	P	1.13604e-05	1.21566e-07	16	25	976	10389	over	comp176257_c0_seq1, comp122209_c0_seq1, comp265302_c0_seq1, comp70199_c0_seq1, comp241527_c0_seq1, comp161231_c0_seq1, comp123028_c0_seq1, comp178576_c0_seq1, comp110120_c0_seq1, comp236183_c0_seq1, comp93386_c0_seq1, comp167006_c0_seq1, comp121197_c0_seq1, comp149135_c0_seq1, comp116431_c0_seq1, comp172201_c0_seq1	comp204958_c0_seq1, comp225262_c0_seq1, comp216806_c0_seq1, comp376428_c0_seq1, comp434974_c0_seq1, comp337130_c0_seq1, comp367941_c0_seq1, comp136883_c0_seq1, comp494374_c0_seq1, comp3727_c0_seq1, comp232699_c0_seq1, comp64822_c0_seq1, comp527128_c0_seq1, comp345811_c0_seq1, comp463714_c0_seq1, comp59350_c0_seq1, comp53406_c0_seq1, comp46182_c0_seq1, comp395472_c0_seq1, comp364165_c0_seq1, comp4…
GO:0006937	regulation of muscle contraction	P	1.13604e-05	1.21787e-07	18	33	974	10381	over	comp75651_c0_seq1, comp51898_c0_seq1, comp88232_c0_seq1, comp78043_c0_seq1, comp84699_c0_seq1, comp52419_c0_seq1, comp66502_c0_seq1, comp103505_c0_seq1, comp42375_c0_seq1, comp1085_c0_seq1, comp76529_c0_seq1, comp50123_c0_seq1, comp76375_c0_seq1, comp43740_c0_seq1, comp46891_c0_seq1, comp210645_c0_seq1, comp48501_c0_seq1, comp117896_c0_seq1	comp431008_c0_seq1, comp36249_c0_seq1, comp440953_c0_seq1, comp30605_c0_seq1, comp72531_c0_seq1, comp6263_c0_seq1, comp41677_c0_seq1, comp113414_c0_seq1, comp722546_c0_seq1, comp31217_c0_seq1, comp140800_c0_seq1, comp284382_c0_seq1, comp340629_c0_seq1, comp3707_c0_seq2, comp8238_c0_seq1, comp1374_c0_seq1, comp449958_c0_seq1, comp282655_c0_seq1, comp1325_c0_seq1, comp3925_c0_seq1, comp610873_c0_se…
GO:0005219	ryanodine-sensitive calcium-release channel activity	F	1.13604e-05	1.22377e-07	8	2	984	10412	over	comp75651_c0_seq1, comp51898_c0_seq1, comp52419_c0_seq1, comp66502_c0_seq1, comp42375_c0_seq1, comp76529_c0_seq1, comp43740_c0_seq1, comp46891_c0_seq1	comp6263_c0_seq1, comp3707_c0_seq2
GO:0031000	response to caffeine	P	1.13604e-05	1.22377e-07	8	2	984	10412	over	comp75651_c0_seq1, comp51898_c0_seq1, comp52419_c0_seq1, comp66502_c0_seq1, comp42375_c0_seq1, comp76529_c0_seq1, comp43740_c0_seq1, comp46891_c0_seq1	comp2109_c0_seq1, comp3707_c0_seq2
GO:0043277	apoptotic cell clearance	P	1.15827e-05	1.2565e-07	17	29	975	10385	over	comp250_c0_seq1, comp176257_c0_seq1, comp122209_c0_seq1, comp265302_c0_seq1, comp70199_c0_seq1, comp241527_c0_seq1, comp161231_c0_seq1, comp123028_c0_seq1, comp178576_c0_seq1, comp110120_c0_seq1, comp236183_c0_seq1, comp93386_c0_seq1, comp167006_c0_seq1, comp121197_c0_seq1, comp149135_c0_seq1, comp116431_c0_seq1, comp172201_c0_seq1	comp200110_c0_seq1, comp66339_c0_seq1, comp965_c0_seq1, comp225262_c0_seq1, comp472096_c0_seq1, comp376428_c0_seq1, comp337130_c0_seq1, comp136883_c0_seq1, comp262932_c0_seq1, comp409883_c0_seq1, comp232699_c0_seq1, comp182459_c0_seq1, comp3316_c0_seq1, comp65481_c0_seq1, comp29970_c0_seq1, comp120598_c0_seq1, comp3307_c0_seq1, comp53406_c0_seq1, comp279547_c0_seq1, comp364165_c0_seq1, comp497247…
GO:0034186	apolipoprotein A-I binding	F	1.30525e-05	1.42586e-07	9	4	983	10410	over	comp250_c0_seq1, comp135489_c0_seq1, comp122030_c0_seq1, comp131741_c0_seq1, comp235388_c0_seq1, comp134930_c0_seq1, comp194488_c0_seq1, comp89633_c0_seq1, comp75242_c0_seq1	comp174267_c0_seq1, comp241694_c0_seq1, comp88160_c0_seq1, comp234347_c0_seq1
GO:0005516	calmodulin binding	F	1.33848e-05	1.47231e-07	34	116	958	10298	over	comp94934_c0_seq1, comp154330_c0_seq1, comp75651_c0_seq1, comp122008_c0_seq1, comp51898_c0_seq1, comp96678_c0_seq1, comp82770_c0_seq1, comp74797_c0_seq1, comp52419_c0_seq1, comp66502_c0_seq1, comp174801_c0_seq1, comp335848_c0_seq1, comp37854_c0_seq1, comp42375_c0_seq1, comp142847_c0_seq1, comp113517_c0_seq1, comp215830_c0_seq1, comp149112_c0_seq1, comp76529_c0_seq1, comp33935_c0_seq1, comp207017_…	comp9898_c0_seq1, comp422010_c0_seq1, comp106276_c0_seq1, comp24577_c0_seq1, comp37642_c1_seq1, comp440953_c0_seq1, comp166514_c0_seq1, comp269242_c0_seq1, comp354242_c0_seq1, comp225767_c0_seq1, comp95371_c0_seq1, comp3450_c0_seq1, comp68744_c0_seq1, comp171898_c0_seq1, comp284457_c0_seq1, comp2939_c0_seq1, comp88052_c0_seq1, comp48407_c0_seq1, comp96187_c0_seq1, comp82154_c0_seq1, comp290226_c0…
GO:0007275	multicellular organismal development	P	1.467e-05	1.6289e-07	371	3064	621	7350	over	comp138003_c0_seq1, comp231371_c0_seq1, comp155321_c0_seq1, comp139513_c0_seq1, comp150342_c0_seq1, comp69623_c0_seq1, comp62912_c0_seq1, comp94934_c0_seq1, comp198532_c0_seq1, comp2876_c0_seq1, comp176771_c0_seq1, comp98601_c0_seq1, comp2112_c0_seq1, comp177449_c0_seq1, comp164015_c0_seq1, comp1892_c0_seq1, comp70259_c0_seq1, comp154330_c0_seq1, comp75651_c0_seq1, comp206207_c0_seq1, comp176257_…	comp138245_c0_seq1, comp72281_c0_seq1, comp22245_c0_seq1, comp68376_c0_seq1, comp194450_c0_seq1, comp103396_c0_seq1, comp210412_c0_seq1, comp87744_c0_seq1, comp148598_c0_seq1, comp82342_c0_seq1, comp169396_c0_seq1, comp133388_c0_seq1, comp282277_c0_seq1, comp3299_c0_seq1, comp1884_c0_seq1, comp3680_c0_seq4, comp1226_c0_seq1, comp28201_c0_seq1, comp9898_c0_seq1, comp150990_c0_seq1, comp101225_c0_s…	, comp232895_c0_seq1, comp102050_c0_seq1, comp222444_c0_seq1, comp5344_c0_seq1, comp169660_c0_seq1, comp124988_c0_seq1, comp79264_c0_seq1, comp2634_c0_seq1, comp226351_c0_seq1, comp15313_c0_seq1, comp76920_c0_seq1, comp4064_c0_seq1, comp625798_c0_seq1, comp448751_c0_seq1, comp87910_c0_seq1, comp45305_c0_seq1, comp27096_c0_seq1, comp552325_c0_seq1, comp131_c0_seq1, comp233336_c0_seq1, comp3465_c0_…
GO:0030228	lipoprotein particle receptor activity	F	1.467e-05	1.63593e-07	13	15	979	10399	over	comp155321_c0_seq1, comp250_c0_seq1, comp176257_c0_seq1, comp122209_c0_seq1, comp171_c0_seq1, comp178576_c0_seq1, comp110120_c0_seq1, comp236183_c0_seq1, comp167006_c0_seq1, comp149135_c0_seq1, comp116850_c0_seq1, comp2448_c0_seq1, comp172201_c0_seq1	comp338156_c0_seq1, comp376428_c0_seq1, comp337130_c0_seq1, comp136883_c0_seq1, comp216066_c0_seq1, comp365029_c0_seq1, comp14413_c0_seq1, comp96488_c0_seq1, comp75732_c0_seq1, comp251007_c0_seq1, comp232699_c0_seq1, comp3026_c0_seq1, comp848560_c0_seq1, comp236503_c0_seq1, comp319244_c0_seq1
GO:0048468	cell development	P	1.5797e-05	1.77359e-07	173	1208	819	9206	over	comp138003_c0_seq1, comp231371_c0_seq1, comp94934_c0_seq1, comp198532_c0_seq1, comp2876_c0_seq1, comp98601_c0_seq1, comp2112_c0_seq1, comp177449_c0_seq1, comp1892_c0_seq1, comp206207_c0_seq1, comp53890_c0_seq1, comp77745_c0_seq1, comp96678_c0_seq1, comp133776_c0_seq1, comp124685_c0_seq1, comp82770_c0_seq1, comp205752_c0_seq1, comp171_c0_seq1, comp209717_c0_seq1, comp72581_c0_seq1, comp141077_c0_s…	comp138245_c0_seq1, comp72281_c0_seq1, comp194450_c0_seq1, comp82342_c0_seq1, comp9898_c0_seq1, comp150990_c0_seq1, comp501967_c0_seq1, comp195900_c0_seq1, comp135452_c0_seq1, comp548_c0_seq1, comp1128_c0_seq1, comp204958_c0_seq1, comp140426_c0_seq1, comp190692_c0_seq1, comp84272_c0_seq1, comp100528_c0_seq1, comp37642_c0_seq1, comp153757_c0_seq1, comp480_c0_seq2, comp431008_c0_seq1, comp134112_c0…
GO:0014812	muscle cell migration	P	1.60166e-05	1.8104e-07	17	30	975	10384	over	comp176257_c0_seq1, comp122209_c0_seq1, comp265302_c0_seq1, comp70199_c0_seq1, comp241527_c0_seq1, comp161231_c0_seq1, comp111629_c0_seq1, comp123028_c0_seq1, comp178576_c0_seq1, comp110120_c0_seq1, comp236183_c0_seq1, comp93386_c0_seq1, comp167006_c0_seq1, comp121197_c0_seq1, comp149135_c0_seq1, comp116431_c0_seq1, comp172201_c0_seq1	comp190692_c0_seq1, comp225262_c0_seq1, comp2644_c0_seq1, comp377728_c0_seq1, comp293816_c0_seq1, comp376428_c0_seq1, comp352647_c0_seq1, comp212554_c0_seq1, comp337130_c0_seq1, comp666046_c0_seq1, comp133303_c0_seq1, comp658302_c0_seq1, comp211569_c0_seq1, comp136883_c0_seq1, comp286121_c0_seq1, comp268857_c0_seq1, comp232699_c0_seq1, comp290078_c0_seq1, comp168092_c0_seq1, comp272398_c0_seq1, c…
GO:0010517	regulation of phospholipase activity	P	1.60783e-05	1.82958e-07	20	43	972	10371	over	comp176257_c0_seq1, comp122209_c0_seq1, comp265302_c0_seq1, comp70199_c0_seq1, comp143558_c0_seq1, comp241527_c0_seq1, comp161231_c0_seq1, comp213382_c0_seq1, comp168715_c0_seq1, comp123028_c0_seq1, comp178576_c0_seq1, comp110120_c0_seq1, comp236183_c0_seq1, comp93386_c0_seq1, comp167006_c0_seq1, comp121197_c0_seq1, comp104771_c0_seq1, comp149135_c0_seq1, comp116431_c0_seq1, comp172201_c0_seq1	comp225262_c0_seq1, comp488506_c0_seq1, comp196778_c0_seq1, comp3799_c0_seq1, comp376428_c0_seq1, comp151241_c0_seq1, comp337130_c0_seq1, comp202694_c0_seq1, comp136883_c0_seq1, comp57602_c0_seq1, comp77397_c0_seq1, comp195846_c0_seq1, comp36942_c0_seq1, comp102801_c0_seq1, comp330923_c0_seq1, comp52899_c0_seq1, comp273870_c0_seq1, comp261237_c0_seq1, comp232699_c0_seq1, comp340499_c0_seq1, comp1…
GO:0006893	Golgi to plasma membrane transport	P	1.77665e-05	2.03515e-07	21	48	971	10366	over	comp209717_c0_seq1, comp50196_c0_seq1, comp141077_c0_seq1, comp205956_c0_seq1, comp98125_c0_seq1, comp154270_c0_seq1, comp78043_c0_seq1, comp99039_c0_seq1, comp107719_c0_seq1, comp103505_c0_seq1, comp1085_c0_seq1, comp33935_c0_seq1, comp50123_c0_seq1, comp152310_c0_seq1, comp76375_c0_seq1, comp249804_c0_seq1, comp36300_c0_seq1, comp90355_c0_seq1, comp31147_c0_seq1, comp48501_c0_seq1, comp117896_c…	comp169396_c0_seq1, comp296647_c0_seq1, comp509514_c0_seq1, comp356445_c0_seq1, comp224648_c0_seq1, comp143955_c0_seq1, comp1634_c0_seq1, comp241119_c0_seq1, comp178835_c0_seq1, comp41677_c0_seq1, comp218630_c0_seq1, comp3658_c0_seq1, comp99671_c0_seq1, comp423308_c0_seq1, comp181456_c0_seq1, comp3808_c0_seq3, comp3808_c0_seq2, comp3808_c0_seq1, comp111644_c0_seq1, comp278587_c0_seq1, comp35791_c…
GO:0005856	cytoskeleton	C	2.07208e-05	2.38929e-07	173	1214	819	9200	over	comp139513_c0_seq1, comp169460_c0_seq1, comp94934_c0_seq1, comp2876_c0_seq1, comp2112_c0_seq1, comp177449_c0_seq1, comp164015_c0_seq1, comp206207_c0_seq1, comp53890_c0_seq1, comp108264_c0_seq1, comp816_c0_seq1, comp77745_c0_seq1, comp96678_c0_seq1, comp133776_c0_seq1, comp138037_c0_seq1, comp106685_c0_seq1, comp209717_c0_seq1, comp141077_c0_seq1, comp205956_c0_seq1, comp135156_c0_seq1, comp71524_…	comp87744_c0_seq1, comp44868_c0_seq1, comp35989_c0_seq1, comp169396_c0_seq1, comp42429_c0_seq1, comp430299_c0_seq1, comp9898_c0_seq1, comp150990_c0_seq1, comp422010_c0_seq1, comp101225_c0_seq1, comp501967_c0_seq1, comp106276_c0_seq1, comp347693_c0_seq1, comp65621_c0_seq1, comp2983_c0_seq1, comp102967_c0_seq1, comp25357_c0_seq1, comp101687_c0_seq1, comp349629_c0_seq1, comp480_c0_seq2, comp431008_c…
GO:0060402	calcium ion transport into cytosol	P	2.09396e-05	2.44629e-07	20	44	972	10370	over	comp94934_c0_seq1, comp225982_c0_seq1, comp75651_c0_seq1, comp51898_c0_seq1, comp69900_c0_seq1, comp78043_c0_seq1, comp123660_c0_seq1, comp143558_c0_seq1, comp52419_c0_seq1, comp66502_c0_seq1, comp103505_c0_seq1, comp42375_c0_seq1, comp1085_c0_seq1, comp76529_c0_seq1, comp76375_c0_seq1, comp43740_c0_seq1, comp46891_c0_seq1, comp210645_c0_seq1, comp48501_c0_seq1, comp117896_c0_seq1	comp440953_c0_seq1, comp196778_c0_seq1, comp30605_c0_seq1, comp72531_c0_seq1, comp6263_c0_seq1, comp41677_c0_seq1, comp113414_c0_seq1, comp91095_c0_seq1, comp36942_c0_seq1, comp139857_c0_seq1, comp330923_c0_seq1, comp52899_c0_seq1, comp273870_c0_seq1, comp31217_c0_seq1, comp261237_c0_seq1, comp13771_c0_seq1, comp284382_c0_seq1, comp197247_c0_seq1, comp32836_c0_seq1, comp237292_c0_seq1, comp458084…
GO:0060401	cytosolic calcium ion transport	P	2.09396e-05	2.44629e-07	20	44	972	10370	over	comp94934_c0_seq1, comp225982_c0_seq1, comp75651_c0_seq1, comp51898_c0_seq1, comp69900_c0_seq1, comp78043_c0_seq1, comp123660_c0_seq1, comp143558_c0_seq1, comp52419_c0_seq1, comp66502_c0_seq1, comp103505_c0_seq1, comp42375_c0_seq1, comp1085_c0_seq1, comp76529_c0_seq1, comp76375_c0_seq1, comp43740_c0_seq1, comp46891_c0_seq1, comp210645_c0_seq1, comp48501_c0_seq1, comp117896_c0_seq1	comp440953_c0_seq1, comp196778_c0_seq1, comp30605_c0_seq1, comp72531_c0_seq1, comp6263_c0_seq1, comp41677_c0_seq1, comp113414_c0_seq1, comp91095_c0_seq1, comp36942_c0_seq1, comp139857_c0_seq1, comp330923_c0_seq1, comp52899_c0_seq1, comp273870_c0_seq1, comp31217_c0_seq1, comp261237_c0_seq1, comp13771_c0_seq1, comp284382_c0_seq1, comp197247_c0_seq1, comp32836_c0_seq1, comp237292_c0_seq1, comp458084…
GO:0009914	hormone transport	P	2.10458e-05	2.5463e-07	30	96	962	10318	over	comp139513_c0_seq1, comp69623_c0_seq1, comp62912_c0_seq1, comp94934_c0_seq1, comp225982_c0_seq1, comp164015_c0_seq1, comp70259_c0_seq1, comp363_c0_seq1, comp69623_c1_seq1, comp166330_c0_seq1, comp134836_c0_seq1, comp191247_c0_seq1, comp91778_c0_seq1, comp143558_c0_seq1, comp65691_c0_seq1, comp134819_c0_seq1, comp207017_c0_seq1, comp97419_c0_seq1, comp105650_c0_seq1, comp88980_c0_seq1, comp114731_…	comp195900_c0_seq1, comp2561_c0_seq1, comp368230_c0_seq1, comp5251_c0_seq1, comp3723_c0_seq1, comp301424_c0_seq1, comp269242_c0_seq1, comp95273_c0_seq1, comp293135_c0_seq1, comp27664_c0_seq1, comp196778_c0_seq1, comp337923_c0_seq1, comp101791_c0_seq1, comp223921_c0_seq1, comp230472_c0_seq1, comp133472_c0_seq1, comp6263_c0_seq1, comp2713_c0_seq2, comp2713_c0_seq1, comp197569_c0_seq1, comp132672_c0…
GO:0014731	spectrin-associated cytoskeleton	C	2.10458e-05	2.61283e-07	10	7	982	10407	over	comp78043_c0_seq1, comp103505_c0_seq1, comp1085_c0_seq1, comp33935_c0_seq1, comp50123_c0_seq1, comp76375_c0_seq1, comp276873_c0_seq1, comp31147_c0_seq1, comp48501_c0_seq1, comp117896_c0_seq1	comp247340_c0_seq1, comp41677_c0_seq1, comp3808_c0_seq3, comp3808_c0_seq1, comp31217_c0_seq1, comp122970_c0_seq1, comp170063_c0_seq1
GO:0033189	response to vitamin A	P	2.10458e-05	2.64641e-07	16	27	976	10387	over	comp70259_c0_seq1, comp363_c0_seq1, comp166330_c0_seq1, comp228015_c0_seq1, comp135489_c0_seq1, comp243263_c0_seq1, comp122030_c0_seq1, comp131741_c0_seq1, comp97419_c0_seq1, comp114731_c0_seq1, comp123028_c0_seq1, comp1946_c0_seq1, comp73767_c0_seq1, comp121197_c0_seq1, comp116850_c0_seq1, comp116431_c0_seq1	comp93966_c0_seq1, comp261923_c0_seq1, comp491228_c0_seq1, comp194265_c0_seq1, comp111992_c0_seq1, comp202051_c0_seq1, comp236495_c0_seq1, comp29210_c0_seq1, comp453_c0_seq1, comp383730_c0_seq1, comp470944_c0_seq1, comp28731_c0_seq1, comp332746_c0_seq1, comp915_c0_seq1, comp15313_c0_seq1, comp445434_c0_seq1, comp224937_c0_seq1, comp195035_c0_seq1, comp229066_c0_seq1, comp78042_c0_seq1, comp289967…
GO:0038024	cargo receptor activity	F	2.10458e-05	2.72994e-07	13	16	979	10398	over	comp155321_c0_seq1, comp250_c0_seq1, comp176257_c0_seq1, comp122209_c0_seq1, comp171_c0_seq1, comp178576_c0_seq1, comp110120_c0_seq1, comp236183_c0_seq1, comp167006_c0_seq1, comp149135_c0_seq1, comp116850_c0_seq1, comp2448_c0_seq1, comp172201_c0_seq1	comp338156_c0_seq1, comp376428_c0_seq1, comp337130_c0_seq1, comp136883_c0_seq1, comp216066_c0_seq1, comp365029_c0_seq1, comp14413_c0_seq1, comp96488_c0_seq1, comp75732_c0_seq1, comp251007_c0_seq1, comp232699_c0_seq1, comp3026_c0_seq1, comp848560_c0_seq1, comp188957_c0_seq1, comp236503_c0_seq1, comp319244_c0_seq1
GO:0003062	regulation of heart rate by chemical signal	P	2.10458e-05	2.73011e-07	7	1	985	10413	over	comp75651_c0_seq1, comp51898_c0_seq1, comp52419_c0_seq1, comp66502_c0_seq1, comp42375_c0_seq1, comp76529_c0_seq1, comp43740_c0_seq1	comp3707_c0_seq2
GO:0060452	positive regulation of cardiac muscle contraction	P	2.10458e-05	2.73011e-07	7	1	985	10413	over	comp75651_c0_seq1, comp51898_c0_seq1, comp52419_c0_seq1, comp66502_c0_seq1, comp42375_c0_seq1, comp76529_c0_seq1, comp43740_c0_seq1	comp3707_c0_seq2
GO:0071875	adrenergic receptor signaling pathway	P	2.10458e-05	2.73011e-07	7	1	985	10413	over	comp75651_c0_seq1, comp51898_c0_seq1, comp52419_c0_seq1, comp66502_c0_seq1, comp42375_c0_seq1, comp76529_c0_seq1, comp43740_c0_seq1	comp3707_c0_seq2
GO:0071415	cellular response to purine-containing compound	P	2.10458e-05	2.73011e-07	7	1	985	10413	over	comp75651_c0_seq1, comp51898_c0_seq1, comp52419_c0_seq1, comp66502_c0_seq1, comp42375_c0_seq1, comp76529_c0_seq1, comp43740_c0_seq1	comp3707_c0_seq2
GO:0071313	cellular response to caffeine	P	2.10458e-05	2.73011e-07	7	1	985	10413	over	comp75651_c0_seq1, comp51898_c0_seq1, comp52419_c0_seq1, comp66502_c0_seq1, comp42375_c0_seq1, comp76529_c0_seq1, comp43740_c0_seq1	comp3707_c0_seq2
GO:0043924	suramin binding	F	2.10458e-05	2.73011e-07	7	1	985	10413	over	comp75651_c0_seq1, comp51898_c0_seq1, comp52419_c0_seq1, comp66502_c0_seq1, comp76529_c0_seq1, comp43740_c0_seq1, comp46891_c0_seq1	comp3707_c0_seq2
GO:0086103	G-protein coupled receptor signaling pathway involved in heart process	P	2.10458e-05	2.73011e-07	7	1	985	10413	over	comp75651_c0_seq1, comp51898_c0_seq1, comp52419_c0_seq1, comp66502_c0_seq1, comp42375_c0_seq1, comp76529_c0_seq1, comp43740_c0_seq1	comp3707_c0_seq2
GO:0008627	induction of apoptosis by ionic changes	P	2.10458e-05	2.73011e-07	7	1	985	10413	over	comp75651_c0_seq1, comp51898_c0_seq1, comp52419_c0_seq1, comp66502_c0_seq1, comp76529_c0_seq1, comp43740_c0_seq1, comp46891_c0_seq1	comp3707_c0_seq2
GO:0086094	positive regulation of ryanodine-sensitive calcium-release channel activity by adrenergic receptor signaling pathway involved in positive regulation of cardiac muscle contraction	P	2.10458e-05	2.73011e-07	7	1	985	10413	over	comp75651_c0_seq1, comp51898_c0_seq1, comp52419_c0_seq1, comp66502_c0_seq1, comp42375_c0_seq1, comp76529_c0_seq1, comp43740_c0_seq1	comp3707_c0_seq2
GO:0086068	Purkinje myocyte to ventricular cardiac muscle cell communication	P	2.10458e-05	2.73011e-07	7	1	985	10413	over	comp75651_c0_seq1, comp51898_c0_seq1, comp52419_c0_seq1, comp66502_c0_seq1, comp42375_c0_seq1, comp76529_c0_seq1, comp43740_c0_seq1	comp3707_c0_seq2
GO:0086029	Purkinje myocyte to ventricular cardiac muscle cell signaling	P	2.10458e-05	2.73011e-07	7	1	985	10413	over	comp75651_c0_seq1, comp51898_c0_seq1, comp52419_c0_seq1, comp66502_c0_seq1, comp42375_c0_seq1, comp76529_c0_seq1, comp43740_c0_seq1	comp3707_c0_seq2
GO:0086023	adrenergic receptor signaling pathway involved in heart process	P	2.10458e-05	2.73011e-07	7	1	985	10413	over	comp75651_c0_seq1, comp51898_c0_seq1, comp52419_c0_seq1, comp66502_c0_seq1, comp42375_c0_seq1, comp76529_c0_seq1, comp43740_c0_seq1	comp3707_c0_seq2
GO:0003220	left ventricular cardiac muscle tissue morphogenesis	P	2.10458e-05	2.73011e-07	7	1	985	10413	over	comp75651_c0_seq1, comp51898_c0_seq1, comp52419_c0_seq1, comp66502_c0_seq1, comp42375_c0_seq1, comp76529_c0_seq1, comp43740_c0_seq1	comp3707_c0_seq2
GO:0055001	muscle cell development	P	2.29701e-05	2.99716e-07	47	203	945	10211	over	comp138003_c0_seq1, comp2876_c0_seq1, comp177449_c0_seq1, comp133776_c0_seq1, comp2861_c0_seq1, comp152118_c0_seq1, comp78039_c0_seq1, comp1309_c0_seq1, comp8134_c0_seq1, comp148572_c0_seq1, comp203546_c0_seq1, comp107719_c0_seq1, comp106134_c0_seq1, comp143521_c0_seq1, comp8608_c0_seq1, comp103505_c0_seq1, comp2765_c0_seq1, comp2580_c0_seq1, comp113869_c0_seq1, comp42375_c0_seq1, comp142847_c0_s…	comp9898_c0_seq1, comp501967_c0_seq1, comp548_c0_seq1, comp100528_c0_seq1, comp480_c0_seq2, comp66339_c0_seq1, comp12211_c0_seq1, comp216806_c0_seq1, comp261923_c0_seq1, comp231422_c0_seq1, comp440953_c0_seq1, comp122224_c0_seq1, comp88463_c0_seq1, comp1020_c0_seq1, comp2517_c0_seq1, comp226098_c0_seq1, comp77355_c0_seq1, comp3995_c0_seq1, comp280766_c0_seq1, comp3852_c0_seq1, comp551202_c0_seq1,…
GO:0032940	secretion by cell	P	2.32272e-05	3.04833e-07	71	374	921	10040	over	comp139513_c0_seq1, comp150342_c0_seq1, comp69623_c0_seq1, comp62912_c0_seq1, comp94934_c0_seq1, comp2112_c0_seq1, comp225982_c0_seq1, comp164015_c0_seq1, comp70259_c0_seq1, comp206207_c0_seq1, comp363_c0_seq1, comp77745_c0_seq1, comp133776_c0_seq1, comp106685_c0_seq1, comp69623_c1_seq1, comp71524_c0_seq1, comp115927_c0_seq1, comp166330_c0_seq1, comp193836_c0_seq1, comp99726_c0_seq1, comp85402_c0…	comp138245_c0_seq1, comp468439_c0_seq1, comp340516_c0_seq1, comp195900_c0_seq1, comp190692_c0_seq1, comp340067_c0_seq1, comp123682_c0_seq1, comp196184_c0_seq1, comp278991_c0_seq1, comp48157_c0_seq1, comp2561_c0_seq1, comp261923_c0_seq1, comp41227_c0_seq1, comp509514_c0_seq1, comp148593_c0_seq1, comp174267_c0_seq1, comp171610_c0_seq1, comp120624_c0_seq1, comp77884_c0_seq1, comp122224_c0_seq1, comp…
GO:0006935	chemotaxis	P	2.46349e-05	3.25176e-07	64	323	928	10091	over	comp94934_c0_seq1, comp98601_c0_seq1, comp2112_c0_seq1, comp177449_c0_seq1, comp1892_c0_seq1, comp77745_c0_seq1, comp133776_c0_seq1, comp209717_c0_seq1, comp71524_c0_seq1, comp47591_c0_seq1, comp243591_c0_seq1, comp99726_c0_seq1, comp154270_c0_seq1, comp78043_c0_seq1, comp152118_c0_seq1, comp127031_c0_seq1, comp148572_c0_seq1, comp122048_c0_seq1, comp123581_c0_seq1, comp95593_c0_seq1, comp107719_…	comp138245_c0_seq1, comp87744_c0_seq1, comp150990_c0_seq1, comp195900_c0_seq1, comp190692_c0_seq1, comp431008_c0_seq1, comp283974_c0_seq1, comp225988_c0_seq1, comp12211_c0_seq1, comp433498_c0_seq1, comp89335_c0_seq1, comp41227_c0_seq1, comp386359_c0_seq1, comp159621_c0_seq1, comp3562_c0_seq1, comp231422_c0_seq1, comp264937_c0_seq1, comp174880_c0_seq1, comp480670_c0_seq1, comp133142_c0_seq1, comp1…
GO:0003007	heart morphogenesis	P	2.52873e-05	3.35706e-07	35	127	957	10287	over	comp139513_c0_seq1, comp2876_c0_seq1, comp164015_c0_seq1, comp75651_c0_seq1, comp51898_c0_seq1, comp85402_c0_seq1, comp134836_c0_seq1, comp91778_c0_seq1, comp178084_c0_seq1, comp68168_c0_seq1, comp376918_c0_seq1, comp52419_c0_seq1, comp2250_c0_seq1, comp66502_c0_seq1, comp202879_c0_seq1, comp109090_c0_seq1, comp2580_c0_seq1, comp42375_c0_seq1, comp76529_c0_seq1, comp77023_c0_seq1, comp113545_c0_s…	comp9898_c0_seq1, comp204958_c0_seq1, comp225988_c0_seq1, comp216806_c0_seq1, comp2773_c0_seq1, comp377728_c0_seq1, comp292292_c0_seq1, comp148430_c0_seq1, comp208195_c0_seq1, comp186155_c0_seq1, comp253993_c0_seq1, comp293816_c0_seq1, comp77355_c0_seq1, comp124875_c0_seq1, comp338156_c0_seq1, comp208499_c0_seq1, comp180571_c0_seq1, comp3852_c0_seq1, comp434974_c0_seq1, comp4936_c0_seq1, comp2255…
GO:0010876	lipid localization	P	2.54096e-05	3.39258e-07	53	245	939	10169	over	comp155321_c0_seq1, comp250_c0_seq1, comp70259_c0_seq1, comp176257_c0_seq1, comp122209_c0_seq1, comp184927_c0_seq1, comp265302_c0_seq1, comp85402_c0_seq1, comp70199_c0_seq1, comp191247_c0_seq1, comp185194_c0_seq1, comp80445_c0_seq1, comp135489_c0_seq1, comp103067_c0_seq1, comp101797_c0_seq1, comp149779_c0_seq1, comp241527_c0_seq1, comp122030_c0_seq1, comp131741_c0_seq1, comp132948_c0_seq1, comp20…	comp582181_c0_seq1, comp190692_c0_seq1, comp176083_c0_seq1, comp184363_c0_seq1, comp3424_c0_seq1, comp965_c0_seq1, comp225262_c0_seq1, comp172593_c0_seq1, comp433498_c0_seq1, comp2561_c0_seq1, comp2463_c0_seq1, comp1221_c0_seq1, comp2948_c0_seq1, comp174267_c0_seq1, comp174880_c0_seq1, comp111415_c0_seq1, comp56541_c0_seq1, comp8089_c0_seq1, comp133142_c0_seq1, comp32667_c0_seq1, comp132773_c0_se…
GO:0030154	cell differentiation	P	2.55448e-05	3.43001e-07	238	1811	754	8603	over	comp138003_c0_seq1, comp231371_c0_seq1, comp139513_c0_seq1, comp150342_c0_seq1, comp69623_c0_seq1, comp62912_c0_seq1, comp94934_c0_seq1, comp198532_c0_seq1, comp2876_c0_seq1, comp98601_c0_seq1, comp2112_c0_seq1, comp177449_c0_seq1, comp164015_c0_seq1, comp1892_c0_seq1, comp206207_c0_seq1, comp53890_c0_seq1, comp84137_c0_seq1, comp77745_c0_seq1, comp96678_c0_seq1, comp133776_c0_seq1, comp124685_c0…	comp138245_c0_seq1, comp72281_c0_seq1, comp194450_c0_seq1, comp82342_c0_seq1, comp169396_c0_seq1, comp3680_c0_seq4, comp1226_c0_seq1, comp9898_c0_seq1, comp150990_c0_seq1, comp501967_c0_seq1, comp195900_c0_seq1, comp135452_c0_seq1, comp582181_c0_seq1, comp548_c0_seq1, comp1128_c0_seq1, comp204958_c0_seq1, comp140426_c0_seq1, comp190692_c0_seq1, comp84272_c0_seq1, comp100528_c0_seq1, comp37642_c0_…	comp17819_c0_seq1, comp2678_c0_seq1, comp122959_c0_seq1, comp247859_c0_seq1, comp245397_c0_seq1, comp236226_c0_seq1, comp176825_c0_seq1, comp430330_c0_seq1, comp2716_c0_seq2, comp148531_c0_seq1, comp195476_c0_seq1, comp55853_c0_seq1, comp169629_c0_seq1, comp283805_c0_seq1, comp286102_c0_seq1, comp355721_c0_seq1, comp234347_c0_seq1, comp202146_c0_seq1, comp13201_c0_seq1, comp227202_c0_seq1, comp24…
GO:0010522	regulation of calcium ion transport into cytosol	P	2.83312e-05	3.82563e-07	16	28	976	10386	over	comp225982_c0_seq1, comp75651_c0_seq1, comp51898_c0_seq1, comp78043_c0_seq1, comp52419_c0_seq1, comp66502_c0_seq1, comp103505_c0_seq1, comp42375_c0_seq1, comp1085_c0_seq1, comp76529_c0_seq1, comp76375_c0_seq1, comp43740_c0_seq1, comp46891_c0_seq1, comp210645_c0_seq1, comp48501_c0_seq1, comp117896_c0_seq1	comp440953_c0_seq1, comp30605_c0_seq1, comp72531_c0_seq1, comp6263_c0_seq1, comp41677_c0_seq1, comp113414_c0_seq1, comp36942_c0_seq1, comp139857_c0_seq1, comp273870_c0_seq1, comp31217_c0_seq1, comp261237_c0_seq1, comp13771_c0_seq1, comp284382_c0_seq1, comp458084_c0_seq1, comp3707_c0_seq2, comp49648_c0_seq1, comp121798_c0_seq1, comp423727_c0_seq1, comp1325_c0_seq1, comp181490_c0_seq1, comp254955_c…
GO:0072509	divalent inorganic cation transmembrane transporter activity	F	2.84231e-05	3.85961e-07	26	76	966	10338	over	comp94934_c0_seq1, comp154330_c0_seq1, comp75651_c0_seq1, comp51898_c0_seq1, comp69900_c0_seq1, comp111149_c0_seq1, comp231_c0_seq1, comp117153_c0_seq1, comp205788_c0_seq1, comp83646_c0_seq1, comp143558_c0_seq1, comp52419_c0_seq1, comp66502_c0_seq1, comp134819_c0_seq1, comp174801_c0_seq1, comp42375_c0_seq1, comp113517_c0_seq1, comp197335_c0_seq1, comp97869_c0_seq1, comp76529_c0_seq1, comp105650_c…	comp195900_c0_seq1, comp294176_c0_seq1, comp82724_c0_seq1, comp458813_c0_seq1, comp97621_c0_seq1, comp143801_c0_seq1, comp286408_c0_seq1, comp166514_c0_seq1, comp159539_c0_seq1, comp196778_c0_seq1, comp117051_c0_seq1, comp467703_c0_seq1, comp225351_c0_seq1, comp150627_c0_seq1, comp6263_c0_seq1, comp108353_c0_seq1, comp204317_c0_seq1, comp197368_c0_seq1, comp220130_c0_seq1, comp32546_c0_seq1, comp…
GO:0046903	secretion	P	2.95422e-05	4.03398e-07	79	438	913	9976	over	comp139513_c0_seq1, comp150342_c0_seq1, comp69623_c0_seq1, comp62912_c0_seq1, comp94934_c0_seq1, comp2112_c0_seq1, comp225982_c0_seq1, comp164015_c0_seq1, comp70259_c0_seq1, comp206207_c0_seq1, comp363_c0_seq1, comp77745_c0_seq1, comp133776_c0_seq1, comp106685_c0_seq1, comp69623_c1_seq1, comp71524_c0_seq1, comp115927_c0_seq1, comp166330_c0_seq1, comp193836_c0_seq1, comp99726_c0_seq1, comp85402_c0…	comp138245_c0_seq1, comp468439_c0_seq1, comp194450_c0_seq1, comp3299_c0_seq1, comp340516_c0_seq1, comp195900_c0_seq1, comp190692_c0_seq1, comp340067_c0_seq1, comp84272_c0_seq1, comp123682_c0_seq1, comp196184_c0_seq1, comp278991_c0_seq1, comp48157_c0_seq1, comp2561_c0_seq1, comp261923_c0_seq1, comp41227_c0_seq1, comp509514_c0_seq1, comp148593_c0_seq1, comp192438_c0_seq1, comp174267_c0_seq1, comp17…
GO:0060316	positive regulation of ryanodine-sensitive calcium-release channel activity	P	3.00722e-05	4.14349e-07	8	3	984	10411	over	comp75651_c0_seq1, comp51898_c0_seq1, comp69900_c0_seq1, comp52419_c0_seq1, comp66502_c0_seq1, comp42375_c0_seq1, comp76529_c0_seq1, comp43740_c0_seq1	comp36942_c0_seq1, comp13771_c0_seq1, comp3707_c0_seq2
GO:0034765	regulation of ion transmembrane transport	P	3.00722e-05	4.15198e-07	25	71	967	10343	over	comp94934_c0_seq1, comp75651_c0_seq1, comp51898_c0_seq1, comp69900_c0_seq1, comp78043_c0_seq1, comp52419_c0_seq1, comp66502_c0_seq1, comp134819_c0_seq1, comp103505_c0_seq1, comp230457_c0_seq1, comp42375_c0_seq1, comp1085_c0_seq1, comp105306_c0_seq1, comp76529_c0_seq1, comp50123_c0_seq1, comp207017_c0_seq1, comp105650_c0_seq1, comp76375_c0_seq1, comp154236_c0_seq1, comp43740_c0_seq1, comp204863_c0…	comp195900_c0_seq1, comp48157_c0_seq1, comp440953_c0_seq1, comp458813_c0_seq1, comp156076_c0_seq1, comp497766_c0_seq1, comp141489_c0_seq1, comp467703_c0_seq1, comp124855_c0_seq1, comp30605_c0_seq1, comp72531_c0_seq1, comp454787_c0_seq1, comp6263_c0_seq1, comp41677_c0_seq1, comp113414_c0_seq1, comp346608_c0_seq1, comp36942_c0_seq1, comp134038_c0_seq1, comp674_c0_seq1, comp144031_c0_seq1, comp77372…
GO:0032990	cell part morphogenesis	P	3.70373e-05	5.14173e-07	96	575	896	9839	over	comp138003_c0_seq1, comp94934_c0_seq1, comp98601_c0_seq1, comp2112_c0_seq1, comp177449_c0_seq1, comp1892_c0_seq1, comp77745_c0_seq1, comp133776_c0_seq1, comp209717_c0_seq1, comp72581_c0_seq1, comp141077_c0_seq1, comp71524_c0_seq1, comp47591_c0_seq1, comp98125_c0_seq1, comp243591_c0_seq1, comp99726_c0_seq1, comp154270_c0_seq1, comp78043_c0_seq1, comp152118_c0_seq1, comp178084_c0_seq1, comp190048_c…	comp72281_c0_seq1, comp150990_c0_seq1, comp195900_c0_seq1, comp149152_c0_seq1, comp135452_c0_seq1, comp190692_c0_seq1, comp153757_c0_seq1, comp431008_c0_seq1, comp283974_c0_seq1, comp225988_c0_seq1, comp12211_c0_seq1, comp618478_c0_seq1, comp384191_c0_seq1, comp89335_c0_seq1, comp254572_c0_seq1, comp261923_c0_seq1, comp139369_c0_seq1, comp18763_c0_seq1, comp74527_c0_seq1, comp3562_c0_seq1, comp23…
GO:0044091	membrane biogenesis	P	3.84299e-05	5.36422e-07	12	14	980	10400	over	comp209717_c0_seq1, comp205956_c0_seq1, comp154270_c0_seq1, comp78043_c0_seq1, comp103505_c0_seq1, comp1085_c0_seq1, comp33935_c0_seq1, comp50123_c0_seq1, comp76375_c0_seq1, comp31147_c0_seq1, comp48501_c0_seq1, comp117896_c0_seq1	comp41677_c0_seq1, comp94665_c0_seq1, comp99671_c0_seq1, comp423308_c0_seq1, comp181456_c0_seq1, comp3808_c0_seq3, comp3808_c0_seq2, comp3808_c0_seq1, comp111644_c0_seq1, comp31217_c0_seq1, comp228230_c0_seq1, comp26899_c0_seq1, comp304170_c0_seq1, comp95412_c0_seq1
GO:0006875	cellular metal ion homeostasis	P	3.87777e-05	5.44218e-07	34	124	958	10290	over	comp94934_c0_seq1, comp225982_c0_seq1, comp75651_c0_seq1, comp51898_c0_seq1, comp69900_c0_seq1, comp111149_c0_seq1, comp231_c0_seq1, comp78043_c0_seq1, comp123660_c0_seq1, comp117153_c0_seq1, comp83646_c0_seq1, comp143558_c0_seq1, comp84699_c0_seq1, comp52419_c0_seq1, comp66502_c0_seq1, comp103505_c0_seq1, comp174801_c0_seq1, comp42375_c0_seq1, comp113517_c0_seq1, comp197335_c0_seq1, comp1085_c0_…	comp340516_c0_seq1, comp349629_c0_seq1, comp7207_c0_seq1, comp440953_c0_seq1, comp82724_c0_seq1, comp97621_c0_seq1, comp143801_c0_seq1, comp166514_c0_seq1, comp196778_c0_seq1, comp338156_c0_seq1, comp223921_c0_seq1, comp225351_c0_seq1, comp30605_c0_seq1, comp150627_c0_seq1, comp72531_c0_seq1, comp10972_c0_seq1, comp6263_c0_seq1, comp103445_c0_seq1, comp41677_c0_seq1, comp422753_c0_seq1, comp57545…
GO:0051279	regulation of release of sequestered calcium ion into cytosol	P	3.94994e-05	5.57342e-07	15	25	977	10389	over	comp75651_c0_seq1, comp51898_c0_seq1, comp78043_c0_seq1, comp52419_c0_seq1, comp66502_c0_seq1, comp103505_c0_seq1, comp42375_c0_seq1, comp1085_c0_seq1, comp76529_c0_seq1, comp76375_c0_seq1, comp43740_c0_seq1, comp46891_c0_seq1, comp210645_c0_seq1, comp48501_c0_seq1, comp117896_c0_seq1	comp440953_c0_seq1, comp30605_c0_seq1, comp72531_c0_seq1, comp6263_c0_seq1, comp41677_c0_seq1, comp113414_c0_seq1, comp36942_c0_seq1, comp139857_c0_seq1, comp273870_c0_seq1, comp31217_c0_seq1, comp261237_c0_seq1, comp13771_c0_seq1, comp284382_c0_seq1, comp3707_c0_seq2, comp49648_c0_seq1, comp121798_c0_seq1, comp423727_c0_seq1, comp1325_c0_seq1, comp181490_c0_seq1, comp254955_c0_seq1, comp483861_c…
GO:0048699	generation of neurons	P	4.0971e-05	5.81215e-07	120	774	872	9640	over	comp138003_c0_seq1, comp231371_c0_seq1, comp150342_c0_seq1, comp94934_c0_seq1, comp198532_c0_seq1, comp98601_c0_seq1, comp2112_c0_seq1, comp177449_c0_seq1, comp1892_c0_seq1, comp206207_c0_seq1, comp84137_c0_seq1, comp77745_c0_seq1, comp96678_c0_seq1, comp133776_c0_seq1, comp124685_c0_seq1, comp209717_c0_seq1, comp72581_c0_seq1, comp141077_c0_seq1, comp71524_c0_seq1, comp47591_c0_seq1, comp98125_c…	comp72281_c0_seq1, comp82342_c0_seq1, comp3680_c0_seq4, comp150990_c0_seq1, comp195900_c0_seq1, comp135452_c0_seq1, comp1128_c0_seq1, comp204958_c0_seq1, comp140426_c0_seq1, comp190692_c0_seq1, comp84272_c0_seq1, comp153757_c0_seq1, comp431008_c0_seq1, comp283974_c0_seq1, comp225988_c0_seq1, comp12211_c0_seq1, comp965_c0_seq1, comp618478_c0_seq1, comp89335_c0_seq1, comp69053_c0_seq1, comp216806_c…
GO:0033280	response to vitamin D	P	4.10928e-05	5.86061e-07	11	11	981	10403	over	comp70259_c0_seq1, comp363_c0_seq1, comp166330_c0_seq1, comp97419_c0_seq1, comp114731_c0_seq1, comp123028_c0_seq1, comp1946_c0_seq1, comp73767_c0_seq1, comp121197_c0_seq1, comp116850_c0_seq1, comp116431_c0_seq1	comp186155_c0_seq1, comp230472_c0_seq1, comp332746_c0_seq1, comp282046_c0_seq1, comp285_c0_seq2, comp207379_c0_seq1, comp186861_c0_seq1, comp53406_c0_seq1, comp187163_c0_seq1, comp217912_c0_seq1, comp527323_c0_seq1
GO:0061061	muscle structure development	P	4.81774e-05	6.92917e-07	75	414	917	10000	over	comp138003_c0_seq1, comp2876_c0_seq1, comp98601_c0_seq1, comp177449_c0_seq1, comp75651_c0_seq1, comp51898_c0_seq1, comp133776_c0_seq1, comp72581_c0_seq1, comp2861_c0_seq1, comp69900_c0_seq1, comp243591_c0_seq1, comp152118_c0_seq1, comp78039_c0_seq1, comp1309_c0_seq1, comp8134_c0_seq1, comp148572_c0_seq1, comp68168_c0_seq1, comp110079_c0_seq1, comp203546_c0_seq1, comp107719_c0_seq1, comp52419_c0_s…	comp1226_c0_seq1, comp9898_c0_seq1, comp501967_c0_seq1, comp548_c0_seq1, comp204958_c0_seq1, comp100528_c0_seq1, comp480_c0_seq2, comp66339_c0_seq1, comp12211_c0_seq1, comp24577_c0_seq1, comp216806_c0_seq1, comp261923_c0_seq1, comp3562_c0_seq1, comp231422_c0_seq1, comp440953_c0_seq1, comp285750_c0_seq1, comp286566_c0_seq1, comp233352_c0_seq1, comp84386_c0_seq1, comp336987_c0_seq1, comp465617_c0_s…
GO:0016337	cell-cell adhesion	P	4.81774e-05	6.98026e-07	36	138	956	10276	over	comp192704_c0_seq1, comp111149_c0_seq1, comp231_c0_seq1, comp182716_c0_seq1, comp160861_c0_seq1, comp117153_c0_seq1, comp203546_c0_seq1, comp103505_c0_seq1, comp204055_c0_seq1, comp246927_c0_seq1, comp133253_c0_seq1, comp197335_c0_seq1, comp1085_c0_seq1, comp105306_c0_seq1, comp257388_c0_seq1, comp108709_c0_seq1, comp123224_c0_seq1, comp137866_c0_seq1, comp76375_c0_seq1, comp152289_c0_seq1, comp9…	comp190692_c0_seq1, comp153757_c0_seq1, comp431008_c0_seq1, comp200110_c0_seq1, comp66339_c0_seq1, comp111397_c0_seq1, comp225988_c0_seq1, comp381760_c0_seq1, comp14980_c0_seq1, comp343292_c0_seq1, comp310492_c0_seq1, comp386359_c0_seq1, comp264937_c0_seq1, comp347432_c0_seq1, comp472096_c0_seq1, comp200784_c0_seq1, comp2773_c0_seq1, comp377728_c0_seq1, comp98673_c0_seq1, comp252200_c0_seq1, comp…
GO:0070588	calcium ion transmembrane transport	P	4.81774e-05	6.98064e-07	17	34	975	10380	over	comp94934_c0_seq1, comp154330_c0_seq1, comp75651_c0_seq1, comp51898_c0_seq1, comp205788_c0_seq1, comp52419_c0_seq1, comp66502_c0_seq1, comp134819_c0_seq1, comp174801_c0_seq1, comp42375_c0_seq1, comp97869_c0_seq1, comp76529_c0_seq1, comp105650_c0_seq1, comp269369_c0_seq1, comp43740_c0_seq1, comp192242_c0_seq1, comp33606_c0_seq1	comp195900_c0_seq1, comp458813_c0_seq1, comp143801_c0_seq1, comp32546_c0_seq1, comp94779_c0_seq1, comp699547_c0_seq1, comp137732_c0_seq1, comp330773_c0_seq1, comp13771_c0_seq1, comp233521_c0_seq1, comp3707_c0_seq2, comp134090_c0_seq1, comp89604_c0_seq1, comp143003_c0_seq1, comp219624_c0_seq1, comp29533_c0_seq1, comp48586_c0_seq1, comp259502_c0_seq1, comp164696_c0_seq1, comp231695_c0_seq1, comp620…
GO:0072661	protein targeting to plasma membrane	P	4.8291e-05	7.03373e-07	13	18	979	10396	over	comp209717_c0_seq1, comp205956_c0_seq1, comp154270_c0_seq1, comp78043_c0_seq1, comp103505_c0_seq1, comp1085_c0_seq1, comp33935_c0_seq1, comp50123_c0_seq1, comp76375_c0_seq1, comp149370_c0_seq1, comp31147_c0_seq1, comp48501_c0_seq1, comp117896_c0_seq1	comp56541_c0_seq1, comp148441_c0_seq1, comp41677_c0_seq1, comp99671_c0_seq1, comp423308_c0_seq1, comp181456_c0_seq1, comp3808_c0_seq3, comp3808_c0_seq2, comp3808_c0_seq1, comp111644_c0_seq1, comp31217_c0_seq1, comp94049_c0_seq1, comp8238_c0_seq1, comp159620_c0_seq1, comp26899_c0_seq1, comp392515_c0_seq1, comp66723_c0_seq1, comp1811_c0_seq1
GO:0006869	lipid transport	P	5.29384e-05	7.75081e-07	47	211	945	10203	over	comp155321_c0_seq1, comp250_c0_seq1, comp70259_c0_seq1, comp176257_c0_seq1, comp122209_c0_seq1, comp184927_c0_seq1, comp265302_c0_seq1, comp85402_c0_seq1, comp70199_c0_seq1, comp191247_c0_seq1, comp185194_c0_seq1, comp80445_c0_seq1, comp135489_c0_seq1, comp103067_c0_seq1, comp101797_c0_seq1, comp241527_c0_seq1, comp122030_c0_seq1, comp131741_c0_seq1, comp132948_c0_seq1, comp171057_c0_seq1, comp23…	comp582181_c0_seq1, comp190692_c0_seq1, comp176083_c0_seq1, comp184363_c0_seq1, comp965_c0_seq1, comp225262_c0_seq1, comp172593_c0_seq1, comp433498_c0_seq1, comp1221_c0_seq1, comp2948_c0_seq1, comp174267_c0_seq1, comp174880_c0_seq1, comp111415_c0_seq1, comp133142_c0_seq1, comp32667_c0_seq1, comp132773_c0_seq1, comp274894_c0_seq1, comp465617_c0_seq1, comp230461_c0_seq1, comp134411_c0_seq1, comp372…
GO:0000902	cell morphogenesis	P	5.67491e-05	8.35178e-07	117	755	875	9659	over	comp138003_c0_seq1, comp94934_c0_seq1, comp176771_c0_seq1, comp98601_c0_seq1, comp2112_c0_seq1, comp177449_c0_seq1, comp1892_c0_seq1, comp77745_c0_seq1, comp133776_c0_seq1, comp209717_c0_seq1, comp72581_c0_seq1, comp141077_c0_seq1, comp71524_c0_seq1, comp47591_c0_seq1, comp98125_c0_seq1, comp243591_c0_seq1, comp99726_c0_seq1, comp154270_c0_seq1, comp78043_c0_seq1, comp152118_c0_seq1, comp178084_c…	comp72281_c0_seq1, comp150990_c0_seq1, comp195900_c0_seq1, comp149152_c0_seq1, comp135452_c0_seq1, comp190692_c0_seq1, comp153757_c0_seq1, comp431008_c0_seq1, comp283974_c0_seq1, comp225988_c0_seq1, comp12211_c0_seq1, comp618478_c0_seq1, comp384191_c0_seq1, comp41170_c0_seq1, comp89335_c0_seq1, comp216806_c0_seq1, comp254572_c0_seq1, comp261923_c0_seq1, comp139369_c0_seq1, comp18763_c0_seq1, comp…
GO:0060314	regulation of ryanodine-sensitive calcium-release channel activity	P	5.74374e-05	8.49665e-07	9	6	983	10408	over	comp75651_c0_seq1, comp51898_c0_seq1, comp69900_c0_seq1, comp52419_c0_seq1, comp66502_c0_seq1, comp42375_c0_seq1, comp76529_c0_seq1, comp43740_c0_seq1, comp210645_c0_seq1	comp440953_c0_seq1, comp6263_c0_seq1, comp36942_c0_seq1, comp13771_c0_seq1, comp32836_c0_seq1, comp3707_c0_seq2
GO:0030139	endocytic vesicle	C	5.90364e-05	8.8169e-07	30	103	962	10311	over	comp70259_c0_seq1, comp363_c0_seq1, comp166330_c0_seq1, comp70199_c0_seq1, comp135489_c0_seq1, comp12574_c0_seq1, comp122030_c0_seq1, comp131741_c0_seq1, comp65691_c0_seq1, comp202879_c0_seq1, comp235388_c0_seq1, comp161231_c0_seq1, comp97419_c0_seq1, comp134930_c0_seq1, comp4494_c0_seq1, comp194488_c0_seq1, comp154640_c0_seq1, comp152051_c0_seq1, comp114731_c0_seq1, comp168715_c0_seq1, comp89633…	comp28201_c0_seq1, comp251606_c0_seq1, comp174267_c0_seq1, comp440953_c0_seq1, comp56541_c0_seq1, comp380862_c0_seq1, comp103939_c0_seq1, comp17454_c0_seq1, comp1639_c0_seq1, comp68744_c0_seq1, comp426608_c0_seq1, comp242227_c0_seq1, comp360310_c0_seq1, comp241694_c0_seq1, comp403354_c0_seq1, comp352859_c0_seq1, comp241674_c0_seq1, comp362173_c0_seq1, comp283612_c0_seq1, comp1511_c0_seq1, comp301…
GO:0016055	Wnt receptor signaling pathway	P	5.90364e-05	8.82276e-07	48	219	944	10195	over	comp75651_c0_seq1, comp176257_c0_seq1, comp363_c0_seq1, comp816_c0_seq1, comp51898_c0_seq1, comp122209_c0_seq1, comp207396_c0_seq1, comp166330_c0_seq1, comp265302_c0_seq1, comp85402_c0_seq1, comp134836_c0_seq1, comp70199_c0_seq1, comp91778_c0_seq1, comp178084_c0_seq1, comp155625_c0_seq1, comp51479_c0_seq1, comp52419_c0_seq1, comp241527_c0_seq1, comp66502_c0_seq1, comp161231_c0_seq1, comp42375_c0_…	comp170031_c0_seq1, comp87744_c0_seq1, comp9898_c0_seq1, comp195085_c0_seq1, comp381760_c0_seq1, comp576667_c0_seq1, comp225262_c0_seq1, comp650945_c0_seq1, comp85190_c0_seq1, comp89335_c0_seq1, comp102277_c0_seq1, comp139369_c0_seq1, comp53146_c0_seq1, comp80443_c0_seq1, comp159621_c0_seq1, comp74527_c0_seq1, comp3562_c0_seq1, comp8089_c0_seq1, comp68713_c0_seq1, comp116981_c0_seq1, comp88463_c0…
GO:0040018	positive regulation of multicellular organism growth	P	6.00448e-05	9.01902e-07	19	44	973	10370	over	comp139513_c0_seq1, comp164015_c0_seq1, comp70259_c0_seq1, comp134836_c0_seq1, comp1665_c0_seq2, comp70199_c0_seq1, comp1665_c0_seq1, comp91778_c0_seq1, comp149779_c0_seq1, comp150080_c0_seq1, comp202316_c0_seq1, comp113869_c0_seq1, comp128029_c0_seq1, comp123224_c0_seq1, comp88980_c0_seq1, comp154640_c0_seq1, comp114731_c0_seq1, comp121197_c0_seq1, comp103604_c0_seq1	comp231422_c0_seq1, comp280766_c0_seq1, comp2959_c0_seq1, comp169146_c0_seq1, comp156792_c0_seq1, comp75313_c0_seq1, comp5917_c0_seq1, comp88597_c0_seq1, comp193094_c0_seq1, comp415408_c0_seq1, comp172669_c0_seq1, comp134100_c0_seq1, comp428303_c0_seq1, comp52399_c0_seq1, comp96488_c0_seq1, comp2309_c0_seq1, comp175736_c0_seq1, comp408068_c0_seq1, comp104840_c0_seq1, comp228074_c0_seq1, comp18639…
GO:0030182	neuron differentiation	P	6.01758e-05	9.08434e-07	113	723	879	9691	over	comp138003_c0_seq1, comp231371_c0_seq1, comp94934_c0_seq1, comp198532_c0_seq1, comp98601_c0_seq1, comp2112_c0_seq1, comp177449_c0_seq1, comp1892_c0_seq1, comp206207_c0_seq1, comp77745_c0_seq1, comp96678_c0_seq1, comp133776_c0_seq1, comp209717_c0_seq1, comp72581_c0_seq1, comp141077_c0_seq1, comp71524_c0_seq1, comp47591_c0_seq1, comp98125_c0_seq1, comp243591_c0_seq1, comp99726_c0_seq1, comp154270_c…	comp72281_c0_seq1, comp82342_c0_seq1, comp150990_c0_seq1, comp195900_c0_seq1, comp135452_c0_seq1, comp1128_c0_seq1, comp204958_c0_seq1, comp140426_c0_seq1, comp190692_c0_seq1, comp84272_c0_seq1, comp153757_c0_seq1, comp431008_c0_seq1, comp283974_c0_seq1, comp225988_c0_seq1, comp12211_c0_seq1, comp965_c0_seq1, comp618478_c0_seq1, comp89335_c0_seq1, comp69053_c0_seq1, comp216806_c0_seq1, comp254572…
GO:0007204	elevation of cytosolic calcium ion concentration	P	6.30669e-05	9.56864e-07	21	54	971	10360	over	comp94934_c0_seq1, comp225982_c0_seq1, comp75651_c0_seq1, comp51898_c0_seq1, comp69900_c0_seq1, comp78043_c0_seq1, comp123660_c0_seq1, comp143558_c0_seq1, comp52419_c0_seq1, comp66502_c0_seq1, comp103505_c0_seq1, comp42375_c0_seq1, comp1085_c0_seq1, comp76529_c0_seq1, comp76375_c0_seq1, comp43740_c0_seq1, comp46891_c0_seq1, comp178576_c0_seq1, comp210645_c0_seq1, comp48501_c0_seq1, comp117896_c0_…	comp440953_c0_seq1, comp196778_c0_seq1, comp338156_c0_seq1, comp30605_c0_seq1, comp72531_c0_seq1, comp6263_c0_seq1, comp41677_c0_seq1, comp113414_c0_seq1, comp130273_c0_seq1, comp91095_c0_seq1, comp36942_c0_seq1, comp139857_c0_seq1, comp423720_c0_seq1, comp330923_c0_seq1, comp52899_c0_seq1, comp365029_c0_seq1, comp273870_c0_seq1, comp31217_c0_seq1, comp96488_c0_seq1, comp261237_c0_seq1, comp13771…
GO:0019932	second-messenger-mediated signaling	P	6.82981e-05	1.04141e-06	24	70	968	10344	over	comp75651_c0_seq1, comp51898_c0_seq1, comp78043_c0_seq1, comp205788_c0_seq1, comp143558_c0_seq1, comp52419_c0_seq1, comp66502_c0_seq1, comp103505_c0_seq1, comp347779_c0_seq1, comp42375_c0_seq1, comp142847_c0_seq1, comp1085_c0_seq1, comp76529_c0_seq1, comp7519_c0_seq1, comp76375_c0_seq1, comp83746_c0_seq1, comp43740_c0_seq1, comp217677_c0_seq1, comp46891_c0_seq1, comp34664_c0_seq1, comp210645_c0_s…	comp232845_c0_seq1, comp440953_c0_seq1, comp65188_c0_seq1, comp285349_c0_seq1, comp65813_c0_seq1, comp196778_c0_seq1, comp67464_c0_seq1, comp117051_c0_seq1, comp21286_c0_seq1, comp368309_c0_seq1, comp30605_c0_seq1, comp72531_c0_seq1, comp172426_c0_seq1, comp6263_c0_seq1, comp2939_c0_seq1, comp65143_c0_seq1, comp41677_c0_seq1, comp113414_c0_seq1, comp94665_c0_seq1, comp205746_c0_seq1, comp197368_c…
GO:0031672	A band	C	7.07107e-05	1.09079e-06	13	19	979	10395	over	comp2876_c0_seq1, comp103505_c0_seq1, comp2580_c0_seq1, comp1085_c0_seq1, comp33935_c0_seq1, comp77023_c0_seq1, comp76375_c0_seq1, comp1324_c0_seq1, comp31147_c0_seq1, comp48501_c0_seq1, comp2191_c0_seq1, comp3251_c0_seq1, comp117896_c0_seq1	comp3852_c0_seq1, comp4936_c0_seq1, comp71602_c0_seq1, comp45131_c0_seq1, comp53132_c0_seq1, comp41677_c0_seq1, comp3658_c0_seq1, comp181456_c0_seq1, comp2617_c0_seq1, comp31217_c0_seq1, comp4424_c0_seq1, comp1374_c0_seq1, comp4064_c0_seq1, comp175175_c0_seq1, comp218777_c0_seq1, comp181116_c0_seq1, comp3579_c0_seq1, comp511207_c0_seq1, comp37620_c0_seq1
GO:0010460	positive regulation of heart rate	P	7.07107e-05	1.13577e-06	7	2	985	10412	over	comp75651_c0_seq1, comp51898_c0_seq1, comp52419_c0_seq1, comp66502_c0_seq1, comp42375_c0_seq1, comp76529_c0_seq1, comp43740_c0_seq1	comp3707_c0_seq2, comp64822_c0_seq1
GO:0034236	protein kinase A catalytic subunit binding	F	7.07107e-05	1.13577e-06	7	2	985	10412	over	comp75651_c0_seq1, comp51898_c0_seq1, comp52419_c0_seq1, comp66502_c0_seq1, comp76529_c0_seq1, comp43740_c0_seq1, comp46891_c0_seq1	comp3562_c0_seq1, comp3707_c0_seq2
GO:0034188	apolipoprotein A-I receptor activity	F	7.07107e-05	1.14794e-06	8	4	984	10410	over	comp135489_c0_seq1, comp122030_c0_seq1, comp131741_c0_seq1, comp235388_c0_seq1, comp134930_c0_seq1, comp194488_c0_seq1, comp89633_c0_seq1, comp75242_c0_seq1	comp174267_c0_seq1, comp241694_c0_seq1, comp88160_c0_seq1, comp234347_c0_seq1
GO:0038027	apolipoprotein A-I-mediated signaling pathway	P	7.07107e-05	1.14794e-06	8	4	984	10410	over	comp135489_c0_seq1, comp122030_c0_seq1, comp131741_c0_seq1, comp235388_c0_seq1, comp134930_c0_seq1, comp194488_c0_seq1, comp89633_c0_seq1, comp75242_c0_seq1	comp174267_c0_seq1, comp241694_c0_seq1, comp88160_c0_seq1, comp234347_c0_seq1
GO:0032612	interleukin-1 production	P	7.07107e-05	1.14794e-06	8	4	984	10410	over	comp135489_c0_seq1, comp122030_c0_seq1, comp131741_c0_seq1, comp235388_c0_seq1, comp134930_c0_seq1, comp194488_c0_seq1, comp89633_c0_seq1, comp75242_c0_seq1	comp174267_c0_seq1, comp241694_c0_seq1, comp88160_c0_seq1, comp234347_c0_seq1
GO:0032611	interleukin-1 beta production	P	7.07107e-05	1.14794e-06	8	4	984	10410	over	comp135489_c0_seq1, comp122030_c0_seq1, comp131741_c0_seq1, comp235388_c0_seq1, comp134930_c0_seq1, comp194488_c0_seq1, comp89633_c0_seq1, comp75242_c0_seq1	comp174267_c0_seq1, comp241694_c0_seq1, comp88160_c0_seq1, comp234347_c0_seq1
GO:0032488	Cdc42 protein signal transduction	P	7.07107e-05	1.14794e-06	8	4	984	10410	over	comp135489_c0_seq1, comp122030_c0_seq1, comp131741_c0_seq1, comp235388_c0_seq1, comp134930_c0_seq1, comp194488_c0_seq1, comp89633_c0_seq1, comp75242_c0_seq1	comp174267_c0_seq1, comp241694_c0_seq1, comp88160_c0_seq1, comp234347_c0_seq1
GO:0005513	detection of calcium ion	P	7.07107e-05	1.14794e-06	8	4	984	10410	over	comp198532_c0_seq1, comp75651_c0_seq1, comp51898_c0_seq1, comp52419_c0_seq1, comp66502_c0_seq1, comp76529_c0_seq1, comp43740_c0_seq1, comp46891_c0_seq1	comp3707_c0_seq2, comp463095_c0_seq1, comp271368_c0_seq1, comp38166_c0_seq1
GO:0050702	interleukin-1 beta secretion	P	7.07107e-05	1.14794e-06	8	4	984	10410	over	comp135489_c0_seq1, comp122030_c0_seq1, comp131741_c0_seq1, comp235388_c0_seq1, comp134930_c0_seq1, comp194488_c0_seq1, comp89633_c0_seq1, comp75242_c0_seq1	comp174267_c0_seq1, comp241694_c0_seq1, comp88160_c0_seq1, comp234347_c0_seq1
GO:0050701	interleukin-1 secretion	P	7.07107e-05	1.14794e-06	8	4	984	10410	over	comp135489_c0_seq1, comp122030_c0_seq1, comp131741_c0_seq1, comp235388_c0_seq1, comp134930_c0_seq1, comp194488_c0_seq1, comp89633_c0_seq1, comp75242_c0_seq1	comp174267_c0_seq1, comp241694_c0_seq1, comp88160_c0_seq1, comp234347_c0_seq1
GO:0030226	apolipoprotein receptor activity	F	7.07107e-05	1.14794e-06	8	4	984	10410	over	comp135489_c0_seq1, comp122030_c0_seq1, comp131741_c0_seq1, comp235388_c0_seq1, comp134930_c0_seq1, comp194488_c0_seq1, comp89633_c0_seq1, comp75242_c0_seq1	comp174267_c0_seq1, comp241694_c0_seq1, comp88160_c0_seq1, comp234347_c0_seq1
GO:0034380	high-density lipoprotein particle assembly	P	7.07107e-05	1.14794e-06	8	4	984	10410	over	comp135489_c0_seq1, comp122030_c0_seq1, comp131741_c0_seq1, comp235388_c0_seq1, comp134930_c0_seq1, comp194488_c0_seq1, comp89633_c0_seq1, comp75242_c0_seq1	comp174267_c0_seq1, comp241694_c0_seq1, comp88160_c0_seq1, comp234347_c0_seq1
GO:0005903	brush border	C	7.2312e-05	1.17942e-06	19	45	973	10369	over	comp70259_c0_seq1, comp363_c0_seq1, comp115927_c0_seq1, comp166330_c0_seq1, comp85402_c0_seq1, comp101797_c0_seq1, comp161231_c0_seq1, comp97419_c0_seq1, comp137057_c0_seq1, comp154640_c0_seq1, comp114731_c0_seq1, comp123028_c0_seq1, comp121261_c0_seq1, comp95283_c0_seq1, comp1946_c0_seq1, comp73767_c0_seq1, comp121197_c0_seq1, comp116850_c0_seq1, comp116431_c0_seq1	comp359541_c0_seq1, comp6478_c0_seq1, comp4802_c0_seq1, comp95474_c0_seq1, comp1031_c0_seq1, comp159916_c0_seq1, comp125491_c0_seq1, comp385071_c0_seq1, comp130273_c0_seq1, comp26429_c0_seq1, comp232250_c0_seq1, comp109669_c0_seq1, comp94801_c0_seq1, comp35452_c0_seq1, comp684239_c0_seq1, comp277968_c0_seq1, comp2226_c0_seq1, comp1486_c0_seq1, comp3026_c0_seq1, comp2576_c0_seq1, comp725983_c0_seq…
GO:0044459	plasma membrane part	C	7.39489e-05	1.21172e-06	125	829	867	9585	over	comp150342_c0_seq1, comp94934_c0_seq1, comp250_c0_seq1, comp192704_c0_seq1, comp70259_c0_seq1, comp154330_c0_seq1, comp176257_c0_seq1, comp363_c0_seq1, comp816_c0_seq1, comp122209_c0_seq1, comp133776_c0_seq1, comp124266_c0_seq1, comp115927_c0_seq1, comp166330_c0_seq1, comp99726_c0_seq1, comp3699_c0_seq1, comp265302_c0_seq1, comp85402_c0_seq1, comp70199_c0_seq1, comp117008_c0_seq1, comp191247_c0_s…	comp194450_c0_seq1, comp87744_c0_seq1, comp82342_c0_seq1, comp42429_c0_seq1, comp28201_c0_seq1, comp195900_c0_seq1, comp582181_c0_seq1, comp204958_c0_seq1, comp190692_c0_seq1, comp84272_c0_seq1, comp44725_c0_seq1, comp219427_c0_seq1, comp153757_c0_seq1, comp66339_c0_seq1, comp225988_c0_seq1, comp123682_c0_seq1, comp36249_c0_seq1, comp196184_c0_seq1, comp43790_c0_seq1, comp343292_c0_seq1, comp2252…
GO:0010959	regulation of metal ion transport	P	7.48587e-05	1.23231e-06	30	105	962	10309	over	comp225982_c0_seq1, comp75651_c0_seq1, comp51898_c0_seq1, comp69900_c0_seq1, comp78043_c0_seq1, comp52419_c0_seq1, comp66502_c0_seq1, comp134819_c0_seq1, comp103505_c0_seq1, comp230457_c0_seq1, comp174801_c0_seq1, comp42375_c0_seq1, comp1085_c0_seq1, comp97869_c0_seq1, comp76529_c0_seq1, comp50123_c0_seq1, comp207017_c0_seq1, comp105650_c0_seq1, comp123224_c0_seq1, comp137057_c0_seq1, comp76375_c…	comp422010_c0_seq1, comp195900_c0_seq1, comp347693_c0_seq1, comp36249_c0_seq1, comp48157_c0_seq1, comp440953_c0_seq1, comp458813_c0_seq1, comp2959_c0_seq1, comp467703_c0_seq1, comp30605_c0_seq1, comp72531_c0_seq1, comp156792_c0_seq1, comp6263_c0_seq1, comp555706_c0_seq1, comp106396_c0_seq1, comp41677_c0_seq1, comp113414_c0_seq1, comp171255_c0_seq1, comp570329_c0_seq1, comp423308_c0_seq1, comp3694…
GO:0030863	cortical cytoskeleton	C	7.81118e-05	1.29179e-06	17	36	975	10378	over	comp209717_c0_seq1, comp205956_c0_seq1, comp154270_c0_seq1, comp197276_c0_seq1, comp127031_c0_seq1, comp106259_c0_seq1, comp37854_c0_seq1, comp1085_c0_seq1, comp97869_c0_seq1, comp33935_c0_seq1, comp142894_c0_seq1, comp128681_c0_seq1, comp276873_c0_seq1, comp93633_c0_seq1, comp107004_c0_seq1, comp31147_c0_seq1, comp175255_c0_seq1	comp114390_c0_seq1, comp48157_c0_seq1, comp356445_c0_seq1, comp82726_c0_seq1, comp202639_c0_seq1, comp238992_c0_seq1, comp3544_c0_seq1, comp478790_c0_seq1, comp114754_c0_seq1, comp1062_c0_seq1, comp99671_c0_seq1, comp234628_c0_seq1, comp89754_c0_seq1, comp181456_c0_seq1, comp3808_c0_seq3, comp3808_c0_seq2, comp3808_c0_seq1, comp96004_c0_seq1, comp1495_c0_seq1, comp120853_c0_seq1, comp64526_c0_seq…
GO:0004872	receptor activity	F	8.97929e-05	1.49178e-06	60	310	932	10104	over	comp155321_c0_seq1, comp250_c0_seq1, comp70259_c0_seq1, comp176257_c0_seq1, comp363_c0_seq1, comp217808_c0_seq1, comp122209_c0_seq1, comp124266_c0_seq1, comp171_c0_seq1, comp115927_c0_seq1, comp166330_c0_seq1, comp265302_c0_seq1, comp85402_c0_seq1, comp96345_c0_seq1, comp70199_c0_seq1, comp135489_c0_seq1, comp205788_c0_seq1, comp115373_c0_seq1, comp143558_c0_seq1, comp122030_c0_seq1, comp131741_c…	comp190692_c0_seq1, comp153757_c0_seq1, comp342446_c0_seq1, comp225988_c0_seq1, comp123682_c0_seq1, comp71013_c0_seq1, comp225262_c0_seq1, comp384191_c0_seq1, comp253741_c0_seq1, comp89335_c0_seq1, comp270849_c0_seq1, comp182475_c0_seq1, comp231422_c0_seq1, comp646365_c0_seq1, comp174267_c0_seq1, comp285750_c0_seq1, comp336987_c0_seq1, comp352368_c0_seq1, comp140642_c0_seq1, comp3547_c1_seq2, com…
GO:0031526	brush border membrane	C	0.000102495	1.71058e-06	14	24	978	10390	over	comp70259_c0_seq1, comp363_c0_seq1, comp166330_c0_seq1, comp101797_c0_seq1, comp161231_c0_seq1, comp97419_c0_seq1, comp137057_c0_seq1, comp114731_c0_seq1, comp123028_c0_seq1, comp1946_c0_seq1, comp73767_c0_seq1, comp121197_c0_seq1, comp116850_c0_seq1, comp116431_c0_seq1	comp359541_c0_seq1, comp4802_c0_seq1, comp95474_c0_seq1, comp125491_c0_seq1, comp130273_c0_seq1, comp232250_c0_seq1, comp109669_c0_seq1, comp277968_c0_seq1, comp2226_c0_seq1, comp1486_c0_seq1, comp3026_c0_seq1, comp725983_c0_seq1, comp780117_c0_seq1, comp127075_c0_seq1, comp35074_c0_seq1, comp362177_c0_seq1, comp53406_c0_seq1, comp152728_c0_seq1, comp82001_c0_seq1, comp79330_c0_seq1, comp211907_c…
GO:0033017	sarcoplasmic reticulum membrane	C	0.000105056	1.76129e-06	11	13	981	10401	over	comp75651_c0_seq1, comp51898_c0_seq1, comp69900_c0_seq1, comp123660_c0_seq1, comp52419_c0_seq1, comp66502_c0_seq1, comp42375_c0_seq1, comp76529_c0_seq1, comp43740_c0_seq1, comp46891_c0_seq1, comp210645_c0_seq1	comp440953_c0_seq1, comp6263_c0_seq1, comp91095_c0_seq1, comp13771_c0_seq1, comp32836_c0_seq1, comp3707_c0_seq2, comp603061_c0_seq1, comp1374_c0_seq1, comp423561_c0_seq1, comp4200_c0_seq1, comp78490_c0_seq2, comp78490_c0_seq1, comp141121_c0_seq1
GO:0003015	heart process	P	0.000108557	1.83647e-06	22	62	970	10352	over	comp198532_c0_seq1, comp75651_c0_seq1, comp51898_c0_seq1, comp78043_c0_seq1, comp84699_c0_seq1, comp52419_c0_seq1, comp66502_c0_seq1, comp134819_c0_seq1, comp103505_c0_seq1, comp42375_c0_seq1, comp1085_c0_seq1, comp76529_c0_seq1, comp50123_c0_seq1, comp105650_c0_seq1, comp76375_c0_seq1, comp276873_c0_seq1, comp43740_c0_seq1, comp46891_c0_seq1, comp210645_c0_seq1, comp137535_c0_seq1, comp48501_c0_…	comp9898_c0_seq1, comp195900_c0_seq1, comp36249_c0_seq1, comp169753_c0_seq1, comp440953_c0_seq1, comp152314_c0_seq1, comp121064_c0_seq1, comp30605_c0_seq1, comp72531_c0_seq1, comp6263_c0_seq1, comp294399_c0_seq1, comp41677_c0_seq1, comp94180_c0_seq1, comp113414_c0_seq1, comp65413_c0_seq1, comp119090_c0_seq1, comp129406_c0_seq1, comp31217_c0_seq1, comp140800_c0_seq1, comp284382_c0_seq1, comp279697…
GO:0060047	heart contraction	P	0.000108557	1.83647e-06	22	62	970	10352	over	comp198532_c0_seq1, comp75651_c0_seq1, comp51898_c0_seq1, comp78043_c0_seq1, comp84699_c0_seq1, comp52419_c0_seq1, comp66502_c0_seq1, comp134819_c0_seq1, comp103505_c0_seq1, comp42375_c0_seq1, comp1085_c0_seq1, comp76529_c0_seq1, comp50123_c0_seq1, comp105650_c0_seq1, comp76375_c0_seq1, comp276873_c0_seq1, comp43740_c0_seq1, comp46891_c0_seq1, comp210645_c0_seq1, comp137535_c0_seq1, comp48501_c0_…	comp9898_c0_seq1, comp195900_c0_seq1, comp36249_c0_seq1, comp169753_c0_seq1, comp440953_c0_seq1, comp152314_c0_seq1, comp121064_c0_seq1, comp30605_c0_seq1, comp72531_c0_seq1, comp6263_c0_seq1, comp294399_c0_seq1, comp41677_c0_seq1, comp94180_c0_seq1, comp113414_c0_seq1, comp65413_c0_seq1, comp119090_c0_seq1, comp129406_c0_seq1, comp31217_c0_seq1, comp140800_c0_seq1, comp284382_c0_seq1, comp279697…
GO:0003779	actin binding	F	0.000111645	1.89718e-06	47	219	945	10195	over	comp169460_c0_seq1, comp2112_c0_seq1, comp816_c0_seq1, comp96678_c0_seq1, comp133776_c0_seq1, comp193836_c0_seq1, comp99726_c0_seq1, comp197276_c0_seq1, comp148572_c0_seq1, comp20555_c0_seq1, comp74797_c0_seq1, comp160861_c0_seq1, comp157_c0_seq1, comp106134_c0_seq1, comp120250_c0_seq1, comp139912_c0_seq1, comp30784_c0_seq1, comp195637_c0_seq1, comp131964_c0_seq1, comp37854_c0_seq1, comp2580_c0_s…	comp430299_c0_seq1, comp9898_c0_seq1, comp106276_c0_seq1, comp48157_c0_seq1, comp18763_c0_seq1, comp3645_c0_seq1, comp42219_c0_seq1, comp228986_c0_seq1, comp95371_c0_seq1, comp37906_c0_seq1, comp1639_c0_seq1, comp333846_c0_seq1, comp183677_c0_seq1, comp68744_c0_seq1, comp301600_c0_seq1, comp224576_c0_seq1, comp435888_c0_seq1, comp247340_c0_seq1, comp177535_c0_seq1, comp4936_c0_seq1, comp3147_c0_s…
GO:0042330	taxis	P	0.000125897	2.14891e-06	64	344	928	10070	over	comp94934_c0_seq1, comp98601_c0_seq1, comp2112_c0_seq1, comp177449_c0_seq1, comp1892_c0_seq1, comp77745_c0_seq1, comp133776_c0_seq1, comp209717_c0_seq1, comp71524_c0_seq1, comp47591_c0_seq1, comp243591_c0_seq1, comp99726_c0_seq1, comp154270_c0_seq1, comp78043_c0_seq1, comp152118_c0_seq1, comp127031_c0_seq1, comp148572_c0_seq1, comp122048_c0_seq1, comp123581_c0_seq1, comp95593_c0_seq1, comp107719_…	comp138245_c0_seq1, comp87744_c0_seq1, comp150990_c0_seq1, comp195900_c0_seq1, comp190692_c0_seq1, comp431008_c0_seq1, comp283974_c0_seq1, comp225988_c0_seq1, comp12211_c0_seq1, comp433498_c0_seq1, comp253741_c0_seq1, comp89335_c0_seq1, comp41227_c0_seq1, comp386359_c0_seq1, comp159621_c0_seq1, comp3562_c0_seq1, comp231422_c0_seq1, comp264937_c0_seq1, comp285750_c0_seq1, comp174880_c0_seq1, comp4…
GO:0030336	negative regulation of cell migration	P	0.000132716	2.27745e-06	22	63	970	10351	over	comp176257_c0_seq1, comp122209_c0_seq1, comp98386_c0_seq1, comp265302_c0_seq1, comp70199_c0_seq1, comp41835_c0_seq1, comp241527_c0_seq1, comp161231_c0_seq1, comp108709_c0_seq1, comp90638_c0_seq1, comp111629_c0_seq1, comp123028_c0_seq1, comp178576_c0_seq1, comp110120_c0_seq1, comp236183_c0_seq1, comp117954_c0_seq1, comp93386_c0_seq1, comp167006_c0_seq1, comp121197_c0_seq1, comp149135_c0_seq1, comp…	comp378_c0_seq1, comp381760_c0_seq1, comp225262_c0_seq1, comp139369_c0_seq1, comp285750_c0_seq1, comp336987_c0_seq1, comp377728_c0_seq1, comp293816_c0_seq1, comp376428_c0_seq1, comp230472_c0_seq1, comp352647_c0_seq1, comp337130_c0_seq1, comp666046_c0_seq1, comp133303_c0_seq1, comp658302_c0_seq1, comp211569_c0_seq1, comp29775_c0_seq1, comp136883_c0_seq1, comp62794_c0_seq1, comp890_c0_seq1, comp960…
GO:0048869	cellular developmental process	P	0.000132716	2.28543e-06	251	1982	741	8432	over	comp138003_c0_seq1, comp231371_c0_seq1, comp139513_c0_seq1, comp150342_c0_seq1, comp69623_c0_seq1, comp62912_c0_seq1, comp94934_c0_seq1, comp198532_c0_seq1, comp2876_c0_seq1, comp176771_c0_seq1, comp98601_c0_seq1, comp2112_c0_seq1, comp177449_c0_seq1, comp164015_c0_seq1, comp1892_c0_seq1, comp206207_c0_seq1, comp53890_c0_seq1, comp84137_c0_seq1, comp77745_c0_seq1, comp96678_c0_seq1, comp133776_c0…	comp138245_c0_seq1, comp72281_c0_seq1, comp194450_c0_seq1, comp82342_c0_seq1, comp169396_c0_seq1, comp3680_c0_seq4, comp1226_c0_seq1, comp9898_c0_seq1, comp150990_c0_seq1, comp501967_c0_seq1, comp195900_c0_seq1, comp149152_c0_seq1, comp135452_c0_seq1, comp582181_c0_seq1, comp548_c0_seq1, comp1128_c0_seq1, comp204958_c0_seq1, comp140426_c0_seq1, comp190692_c0_seq1, comp84272_c0_seq1, comp100528_c0…	comp541225_c0_seq1, comp290345_c0_seq1, comp260898_c0_seq1, comp117269_c0_seq1, comp38887_c0_seq1, comp61136_c0_seq1, comp154129_c0_seq1, comp279259_c0_seq1, comp210549_c0_seq1, comp65939_c0_seq1, comp570267_c0_seq1, comp339041_c0_seq1, comp235897_c0_seq1, comp376910_c0_seq1, comp201685_c0_seq1, comp200756_c0_seq1, comp11445_c0_seq1, comp280999_c0_seq1, comp520927_c0_seq1, comp166316_c0_seq1, com…
GO:0060341	regulation of cellular localization	P	0.000148097	2.56154e-06	62	331	930	10083	over	comp139513_c0_seq1, comp150342_c0_seq1, comp69623_c0_seq1, comp62912_c0_seq1, comp94934_c0_seq1, comp225982_c0_seq1, comp164015_c0_seq1, comp75651_c0_seq1, comp206207_c0_seq1, comp51898_c0_seq1, comp133776_c0_seq1, comp69623_c1_seq1, comp134836_c0_seq1, comp78043_c0_seq1, comp91778_c0_seq1, comp78039_c0_seq1, comp123660_c0_seq1, comp30488_c0_seq1, comp41835_c0_seq1, comp143558_c0_seq1, comp178572…	comp170031_c0_seq1, comp138245_c0_seq1, comp82342_c0_seq1, comp169396_c0_seq1, comp1241_c0_seq1, comp195900_c0_seq1, comp84272_c0_seq1, comp431008_c0_seq1, comp225988_c0_seq1, comp196184_c0_seq1, comp103968_c0_seq1, comp102277_c0_seq1, comp270849_c0_seq1, comp261923_c0_seq1, comp46414_c0_seq1, comp41227_c0_seq1, comp236571_c0_seq1, comp192438_c0_seq1, comp3562_c0_seq1, comp152653_c0_seq1, comp231…
GO:0065005	protein-lipid complex assembly	P	0.000155838	2.7565e-06	8	5	984	10409	over	comp135489_c0_seq1, comp122030_c0_seq1, comp131741_c0_seq1, comp235388_c0_seq1, comp134930_c0_seq1, comp194488_c0_seq1, comp89633_c0_seq1, comp75242_c0_seq1	comp2561_c0_seq1, comp174267_c0_seq1, comp241694_c0_seq1, comp88160_c0_seq1, comp234347_c0_seq1
GO:0017166	vinculin binding	F	0.000155838	2.7565e-06	8	5	984	10409	over	comp2112_c0_seq1, comp77745_c0_seq1, comp71524_c0_seq1, comp99726_c0_seq1, comp95593_c0_seq1, comp84928_c0_seq1, comp66229_c0_seq1, comp68790_c0_seq1	comp77662_c0_seq1, comp1472_c0_seq1, comp50910_c0_seq1, comp1378_c0_seq1, comp3071_c0_seq1
GO:0035459	cargo loading into vesicle	P	0.000155838	2.7565e-06	8	5	984	10409	over	comp141077_c0_seq1, comp98125_c0_seq1, comp99039_c0_seq1, comp107719_c0_seq1, comp152310_c0_seq1, comp88124_c0_seq1, comp90355_c0_seq1, comp105777_c0_seq1	comp224648_c0_seq1, comp175038_c0_seq1, comp138039_c0_seq1, comp1811_c0_seq1, comp117670_c0_seq1
GO:0034377	plasma lipoprotein particle assembly	P	0.000155838	2.7565e-06	8	5	984	10409	over	comp135489_c0_seq1, comp122030_c0_seq1, comp131741_c0_seq1, comp235388_c0_seq1, comp134930_c0_seq1, comp194488_c0_seq1, comp89633_c0_seq1, comp75242_c0_seq1	comp2561_c0_seq1, comp174267_c0_seq1, comp241694_c0_seq1, comp88160_c0_seq1, comp234347_c0_seq1
GO:2000781	positive regulation of double-strand break repair	P	0.000155838	2.76635e-06	6	1	986	10413	over	comp76440_c0_seq1, comp3851_c0_seq4, comp3851_c0_seq3, comp3863_c0_seq1, comp3837_c0_seq3, comp3837_c0_seq1	comp56951_c0_seq1
GO:2001034	positive regulation of double-strand break repair via nonhomologous end joining	P	0.000155838	2.76635e-06	6	1	986	10413	over	comp76440_c0_seq1, comp3851_c0_seq4, comp3851_c0_seq3, comp3863_c0_seq1, comp3837_c0_seq3, comp3837_c0_seq1	comp56951_c0_seq1
GO:0010165	response to X-ray	P	0.000161914	2.89878e-06	11	14	981	10400	over	comp70259_c0_seq1, comp363_c0_seq1, comp166330_c0_seq1, comp97419_c0_seq1, comp114731_c0_seq1, comp123028_c0_seq1, comp1946_c0_seq1, comp73767_c0_seq1, comp121197_c0_seq1, comp116850_c0_seq1, comp116431_c0_seq1	comp435406_c0_seq1, comp188458_c0_seq1, comp115143_c0_seq1, comp428303_c0_seq1, comp171516_c0_seq1, comp114762_c0_seq1, comp303833_c0_seq1, comp53406_c0_seq1, comp2131_c0_seq1, comp330422_c0_seq1, comp556605_c0_seq1, comp364995_c0_seq1, comp270951_c0_seq1, comp527323_c0_seq1
GO:0034704	calcium channel complex	C	0.000161914	2.89878e-06	11	14	981	10400	over	comp94934_c0_seq1, comp75651_c0_seq1, comp51898_c0_seq1, comp52419_c0_seq1, comp66502_c0_seq1, comp134819_c0_seq1, comp97869_c0_seq1, comp76529_c0_seq1, comp105650_c0_seq1, comp43740_c0_seq1, comp46891_c0_seq1	comp195900_c0_seq1, comp458813_c0_seq1, comp286408_c0_seq1, comp171244_c0_seq1, comp6263_c0_seq1, comp220130_c0_seq1, comp123229_c0_seq1, comp3707_c0_seq2, comp72437_c0_seq1, comp164995_c0_seq1, comp48586_c0_seq1, comp79059_c0_seq1, comp2906_c0_seq1, comp597499_c0_seq1
GO:0015629	actin cytoskeleton	C	0.000164555	2.95854e-06	56	288	936	10126	over	comp2876_c0_seq1, comp2112_c0_seq1, comp816_c0_seq1, comp96678_c0_seq1, comp106685_c0_seq1, comp209717_c0_seq1, comp205956_c0_seq1, comp2861_c0_seq1, comp99726_c0_seq1, comp154270_c0_seq1, comp127031_c0_seq1, comp8134_c0_seq1, comp74797_c0_seq1, comp160861_c0_seq1, comp106259_c0_seq1, comp178572_c0_seq1, comp157_c0_seq1, comp37854_c0_seq1, comp2580_c0_seq1, comp141360_c0_seq1, comp149112_c0_seq1,…	comp430299_c0_seq1, comp9898_c0_seq1, comp106276_c0_seq1, comp2983_c0_seq1, comp349629_c0_seq1, comp480_c0_seq2, comp73184_c0_seq1, comp114390_c0_seq1, comp2144_c0_seq1, comp122327_c0_seq1, comp48157_c0_seq1, comp18763_c0_seq1, comp3645_c0_seq1, comp59394_c0_seq1, comp646365_c0_seq1, comp1123_c0_seq1, comp790_c0_seq1, comp199240_c0_seq1, comp86265_c0_seq1, comp480670_c0_seq1, comp356445_c0_seq1, …
GO:0003777	microtubule motor activity	F	0.000166119	3.016e-06	21	59	971	10355	over	comp177449_c0_seq1, comp53890_c0_seq1, comp108264_c0_seq1, comp141077_c0_seq1, comp98125_c0_seq1, comp152118_c0_seq1, comp99039_c0_seq1, comp2281_c0_seq1, comp107719_c0_seq1, comp119682_c0_seq1, comp143521_c0_seq1, comp80674_c0_seq1, comp152310_c0_seq1, comp105561_c0_seq1, comp248419_c0_seq1, comp90355_c0_seq1, comp103233_c0_seq1, comp134229_c0_seq1, comp83367_c0_seq1, comp133518_c0_seq1, comp111…	comp65621_c0_seq1, comp101687_c0_seq1, comp134112_c0_seq1, comp278054_c0_seq1, comp357725_c0_seq1, comp16694_c0_seq1, comp233573_c0_seq1, comp69662_c0_seq1, comp224648_c0_seq1, comp171327_c0_seq1, comp143363_c0_seq1, comp223452_c0_seq1, comp148504_c0_seq1, comp147641_c0_seq1, comp288467_c0_seq1, comp340607_c0_seq1, comp46148_c0_seq1, comp138439_c0_seq1, comp185935_c0_seq1, comp35791_c0_seq1, comp…
GO:0005886	plasma membrane	C	0.000166119	3.03068e-06	229	1783	763	8631	over	comp138003_c0_seq1, comp1071_c0_seq1, comp231371_c0_seq1, comp155321_c0_seq1, comp150342_c0_seq1, comp137484_c0_seq1, comp94934_c0_seq1, comp198532_c0_seq1, comp2112_c0_seq1, comp250_c0_seq1, comp192704_c0_seq1, comp332789_c0_seq1, comp70259_c0_seq1, comp154330_c0_seq1, comp75651_c0_seq1, comp176257_c0_seq1, comp911_c0_seq1, comp363_c0_seq1, comp108264_c0_seq1, comp122008_c0_seq1, comp103077_c0_s…	comp232782_c0_seq1, comp138245_c0_seq1, comp468439_c0_seq1, comp378_c0_seq1, comp194450_c0_seq1, comp87744_c0_seq1, comp64799_c0_seq1, comp82342_c0_seq1, comp169396_c0_seq1, comp225586_c0_seq1, comp42429_c0_seq1, comp28201_c0_seq1, comp1241_c0_seq1, comp195900_c0_seq1, comp582181_c0_seq1, comp138049_c0_seq1, comp204958_c0_seq1, comp347693_c0_seq1, comp190692_c0_seq1, comp3620_c0_seq1, comp84272_c…	comp3381_c0_seq1, comp191343_c0_seq1, comp121087_c0_seq1, comp298423_c0_seq1, comp47600_c0_seq1, comp59734_c0_seq1, comp149764_c0_seq1, comp3283_c0_seq1, comp105063_c0_seq1, comp175206_c0_seq1, comp117601_c0_seq1, comp69078_c0_seq1, comp169963_c0_seq1, comp842539_c0_seq1, comp22461_c0_seq1, comp3438_c0_seq1, comp416487_c0_seq1, comp302347_c0_seq1, comp310740_c0_seq1, comp3087_c0_seq1, comp476950_…
GO:0051283	negative regulation of sequestering of calcium ion	P	0.000166119	3.04966e-06	17	39	975	10375	over	comp75651_c0_seq1, comp51898_c0_seq1, comp78043_c0_seq1, comp123660_c0_seq1, comp143558_c0_seq1, comp52419_c0_seq1, comp66502_c0_seq1, comp103505_c0_seq1, comp42375_c0_seq1, comp1085_c0_seq1, comp76529_c0_seq1, comp76375_c0_seq1, comp43740_c0_seq1, comp46891_c0_seq1, comp210645_c0_seq1, comp48501_c0_seq1, comp117896_c0_seq1	comp440953_c0_seq1, comp196778_c0_seq1, comp30605_c0_seq1, comp72531_c0_seq1, comp6263_c0_seq1, comp41677_c0_seq1, comp113414_c0_seq1, comp91095_c0_seq1, comp36942_c0_seq1, comp139857_c0_seq1, comp330923_c0_seq1, comp52899_c0_seq1, comp273870_c0_seq1, comp31217_c0_seq1, comp261237_c0_seq1, comp13771_c0_seq1, comp284382_c0_seq1, comp197247_c0_seq1, comp237292_c0_seq1, comp3707_c0_seq2, comp157498_…
GO:0051282	regulation of sequestering of calcium ion	P	0.000166119	3.04966e-06	17	39	975	10375	over	comp75651_c0_seq1, comp51898_c0_seq1, comp78043_c0_seq1, comp123660_c0_seq1, comp143558_c0_seq1, comp52419_c0_seq1, comp66502_c0_seq1, comp103505_c0_seq1, comp42375_c0_seq1, comp1085_c0_seq1, comp76529_c0_seq1, comp76375_c0_seq1, comp43740_c0_seq1, comp46891_c0_seq1, comp210645_c0_seq1, comp48501_c0_seq1, comp117896_c0_seq1	comp440953_c0_seq1, comp196778_c0_seq1, comp30605_c0_seq1, comp72531_c0_seq1, comp6263_c0_seq1, comp41677_c0_seq1, comp113414_c0_seq1, comp91095_c0_seq1, comp36942_c0_seq1, comp139857_c0_seq1, comp330923_c0_seq1, comp52899_c0_seq1, comp273870_c0_seq1, comp31217_c0_seq1, comp261237_c0_seq1, comp13771_c0_seq1, comp284382_c0_seq1, comp197247_c0_seq1, comp237292_c0_seq1, comp3707_c0_seq2, comp157498_…
GO:0051209	release of sequestered calcium ion into cytosol	P	0.000166119	3.04966e-06	17	39	975	10375	over	comp75651_c0_seq1, comp51898_c0_seq1, comp78043_c0_seq1, comp123660_c0_seq1, comp143558_c0_seq1, comp52419_c0_seq1, comp66502_c0_seq1, comp103505_c0_seq1, comp42375_c0_seq1, comp1085_c0_seq1, comp76529_c0_seq1, comp76375_c0_seq1, comp43740_c0_seq1, comp46891_c0_seq1, comp210645_c0_seq1, comp48501_c0_seq1, comp117896_c0_seq1	comp440953_c0_seq1, comp196778_c0_seq1, comp30605_c0_seq1, comp72531_c0_seq1, comp6263_c0_seq1, comp41677_c0_seq1, comp113414_c0_seq1, comp91095_c0_seq1, comp36942_c0_seq1, comp139857_c0_seq1, comp330923_c0_seq1, comp52899_c0_seq1, comp273870_c0_seq1, comp31217_c0_seq1, comp261237_c0_seq1, comp13771_c0_seq1, comp284382_c0_seq1, comp197247_c0_seq1, comp237292_c0_seq1, comp3707_c0_seq2, comp157498_…
GO:0055002	striated muscle cell development	P	0.000166661	3.07227e-06	41	182	951	10232	over	comp138003_c0_seq1, comp2876_c0_seq1, comp177449_c0_seq1, comp133776_c0_seq1, comp2861_c0_seq1, comp152118_c0_seq1, comp78039_c0_seq1, comp1309_c0_seq1, comp8134_c0_seq1, comp148572_c0_seq1, comp203546_c0_seq1, comp107719_c0_seq1, comp106134_c0_seq1, comp143521_c0_seq1, comp8608_c0_seq1, comp2765_c0_seq1, comp2580_c0_seq1, comp113869_c0_seq1, comp42375_c0_seq1, comp142847_c0_seq1, comp3784_c0_seq…	comp9898_c0_seq1, comp501967_c0_seq1, comp548_c0_seq1, comp100528_c0_seq1, comp480_c0_seq2, comp12211_c0_seq1, comp261923_c0_seq1, comp231422_c0_seq1, comp440953_c0_seq1, comp122224_c0_seq1, comp88463_c0_seq1, comp1020_c0_seq1, comp226098_c0_seq1, comp77355_c0_seq1, comp3995_c0_seq1, comp280766_c0_seq1, comp3852_c0_seq1, comp551202_c0_seq1, comp197151_c0_seq1, comp4936_c0_seq1, comp3656_c0_seq1, …
GO:0045296	cadherin binding	F	0.000185086	3.42596e-06	10	11	982	10403	over	comp103505_c0_seq1, comp1085_c0_seq1, comp97869_c0_seq1, comp76375_c0_seq1, comp90638_c0_seq1, comp77032_c0_seq1, comp48501_c0_seq1, comp91046_c0_seq1, comp129680_c0_seq1, comp117896_c0_seq1	comp2773_c0_seq1, comp369535_c0_seq1, comp488506_c0_seq1, comp41677_c0_seq1, comp32546_c0_seq1, comp84337_c0_seq1, comp31217_c0_seq1, comp374150_c0_seq1, comp43383_c0_seq1, comp272068_c0_seq1, comp45911_c0_seq1
GO:2000146	negative regulation of cell motility	P	0.00018604	3.46074e-06	22	65	970	10349	over	comp176257_c0_seq1, comp122209_c0_seq1, comp98386_c0_seq1, comp265302_c0_seq1, comp70199_c0_seq1, comp41835_c0_seq1, comp241527_c0_seq1, comp161231_c0_seq1, comp108709_c0_seq1, comp90638_c0_seq1, comp111629_c0_seq1, comp123028_c0_seq1, comp178576_c0_seq1, comp110120_c0_seq1, comp236183_c0_seq1, comp117954_c0_seq1, comp93386_c0_seq1, comp167006_c0_seq1, comp121197_c0_seq1, comp149135_c0_seq1, comp…	comp378_c0_seq1, comp381760_c0_seq1, comp225262_c0_seq1, comp139369_c0_seq1, comp285750_c0_seq1, comp336987_c0_seq1, comp377728_c0_seq1, comp293816_c0_seq1, comp376428_c0_seq1, comp230472_c0_seq1, comp352647_c0_seq1, comp337130_c0_seq1, comp666046_c0_seq1, comp133303_c0_seq1, comp658302_c0_seq1, comp211569_c0_seq1, comp29775_c0_seq1, comp136883_c0_seq1, comp62794_c0_seq1, comp890_c0_seq1, comp960…
GO:0030864	cortical actin cytoskeleton	C	0.00018604	3.47915e-06	14	26	978	10388	over	comp209717_c0_seq1, comp205956_c0_seq1, comp154270_c0_seq1, comp127031_c0_seq1, comp106259_c0_seq1, comp37854_c0_seq1, comp33935_c0_seq1, comp142894_c0_seq1, comp128681_c0_seq1, comp276873_c0_seq1, comp93633_c0_seq1, comp107004_c0_seq1, comp31147_c0_seq1, comp175255_c0_seq1	comp114390_c0_seq1, comp356445_c0_seq1, comp82726_c0_seq1, comp238992_c0_seq1, comp1062_c0_seq1, comp99671_c0_seq1, comp89754_c0_seq1, comp181456_c0_seq1, comp3808_c0_seq3, comp3808_c0_seq2, comp3808_c0_seq1, comp96004_c0_seq1, comp1495_c0_seq1, comp120853_c0_seq1, comp64526_c0_seq1, comp88373_c0_seq1, comp168736_c0_seq1, comp27096_c0_seq1, comp108093_c0_seq1, comp122970_c0_seq1, comp170063_c0_se…
GO:0045989	positive regulation of striated muscle contraction	P	0.00018604	3.50036e-06	7	3	985	10411	over	comp75651_c0_seq1, comp51898_c0_seq1, comp52419_c0_seq1, comp66502_c0_seq1, comp42375_c0_seq1, comp76529_c0_seq1, comp43740_c0_seq1	comp36249_c0_seq1, comp3707_c0_seq2, comp1374_c0_seq1
GO:0014701	junctional sarcoplasmic reticulum membrane	C	0.00018604	3.50036e-06	7	3	985	10411	over	comp75651_c0_seq1, comp51898_c0_seq1, comp69900_c0_seq1, comp52419_c0_seq1, comp66502_c0_seq1, comp76529_c0_seq1, comp46891_c0_seq1	comp13771_c0_seq1, comp32836_c0_seq1, comp3707_c0_seq2
GO:0030507	spectrin binding	F	0.00018604	3.51418e-06	9	8	983	10406	over	comp78043_c0_seq1, comp103505_c0_seq1, comp37854_c0_seq1, comp1085_c0_seq1, comp50123_c0_seq1, comp76375_c0_seq1, comp276873_c0_seq1, comp48501_c0_seq1, comp117896_c0_seq1	comp3645_c0_seq1, comp30605_c0_seq1, comp41677_c0_seq1, comp113414_c0_seq1, comp1495_c0_seq1, comp31217_c0_seq1, comp284382_c0_seq1, comp175351_c0_seq1
GO:0030178	negative regulation of Wnt receptor signaling pathway	P	0.000202058	3.83208e-06	23	71	969	10343	over	comp176257_c0_seq1, comp122209_c0_seq1, comp166330_c0_seq1, comp265302_c0_seq1, comp85402_c0_seq1, comp134836_c0_seq1, comp70199_c0_seq1, comp91778_c0_seq1, comp241527_c0_seq1, comp161231_c0_seq1, comp131822_c0_seq1, comp123028_c0_seq1, comp178576_c0_seq1, comp110120_c0_seq1, comp236183_c0_seq1, comp117954_c0_seq1, comp93386_c0_seq1, comp167006_c0_seq1, comp121197_c0_seq1, comp149135_c0_seq1, com…	comp87744_c0_seq1, comp576667_c0_seq1, comp225262_c0_seq1, comp89335_c0_seq1, comp159621_c0_seq1, comp3562_c0_seq1, comp8089_c0_seq1, comp88463_c0_seq1, comp488506_c0_seq1, comp82014_c0_seq1, comp353679_c0_seq1, comp338156_c0_seq1, comp376428_c0_seq1, comp281805_c0_seq1, comp169229_c0_seq1, comp465922_c0_seq1, comp230472_c0_seq1, comp294446_c0_seq1, comp210017_c0_seq1, comp337130_c0_seq1, comp105…
GO:0033273	response to vitamin	P	0.000208535	3.97075e-06	20	55	972	10359	over	comp70259_c0_seq1, comp363_c0_seq1, comp115927_c0_seq1, comp166330_c0_seq1, comp85402_c0_seq1, comp228015_c0_seq1, comp135489_c0_seq1, comp243263_c0_seq1, comp122030_c0_seq1, comp131741_c0_seq1, comp97419_c0_seq1, comp154640_c0_seq1, comp114731_c0_seq1, comp123028_c0_seq1, comp178576_c0_seq1, comp1946_c0_seq1, comp73767_c0_seq1, comp121197_c0_seq1, comp116850_c0_seq1, comp116431_c0_seq1	comp93966_c0_seq1, comp261923_c0_seq1, comp491228_c0_seq1, comp236726_c0_seq1, comp230107_c0_seq1, comp194265_c0_seq1, comp186155_c0_seq1, comp397422_c0_seq1, comp338156_c0_seq1, comp230472_c0_seq1, comp111992_c0_seq1, comp202051_c0_seq1, comp236495_c0_seq1, comp342293_c0_seq1, comp29210_c0_seq1, comp453_c0_seq1, comp345109_c0_seq1, comp266608_c0_seq1, comp365029_c0_seq1, comp6966_c0_seq1, comp38…
GO:0042995	cell projection	C	0.00023859	4.56111e-06	127	871	865	9543	over	comp138003_c0_seq1, comp150342_c0_seq1, comp69623_c0_seq1, comp62912_c0_seq1, comp94934_c0_seq1, comp198532_c0_seq1, comp2112_c0_seq1, comp250_c0_seq1, comp1892_c0_seq1, comp70259_c0_seq1, comp75651_c0_seq1, comp206207_c0_seq1, comp176257_c0_seq1, comp363_c0_seq1, comp108264_c0_seq1, comp816_c0_seq1, comp77745_c0_seq1, comp96678_c0_seq1, comp133776_c0_seq1, comp106685_c0_seq1, comp124266_c0_seq1,…	comp138245_c0_seq1, comp87744_c0_seq1, comp82342_c0_seq1, comp1226_c0_seq1, comp150990_c0_seq1, comp422010_c0_seq1, comp149152_c0_seq1, comp106276_c0_seq1, comp347693_c0_seq1, comp65621_c0_seq1, comp219427_c0_seq1, comp431008_c0_seq1, comp73184_c0_seq1, comp19028_c0_seq1, comp225988_c0_seq1, comp114390_c0_seq1, comp225262_c0_seq1, comp618478_c0_seq1, comp384191_c0_seq1, comp89335_c0_seq1, comp690…
GO:0042692	muscle cell differentiation	P	0.00025154	4.82777e-06	55	286	937	10128	over	comp138003_c0_seq1, comp2876_c0_seq1, comp177449_c0_seq1, comp133776_c0_seq1, comp72581_c0_seq1, comp2861_c0_seq1, comp152118_c0_seq1, comp78039_c0_seq1, comp1309_c0_seq1, comp8134_c0_seq1, comp148572_c0_seq1, comp110079_c0_seq1, comp203546_c0_seq1, comp107719_c0_seq1, comp106134_c0_seq1, comp143521_c0_seq1, comp8608_c0_seq1, comp103505_c0_seq1, comp30784_c0_seq1, comp2765_c0_seq1, comp2580_c0_se…	comp1226_c0_seq1, comp9898_c0_seq1, comp501967_c0_seq1, comp548_c0_seq1, comp204958_c0_seq1, comp100528_c0_seq1, comp480_c0_seq2, comp66339_c0_seq1, comp12211_c0_seq1, comp24577_c0_seq1, comp216806_c0_seq1, comp261923_c0_seq1, comp3562_c0_seq1, comp231422_c0_seq1, comp440953_c0_seq1, comp286566_c0_seq1, comp84386_c0_seq1, comp122224_c0_seq1, comp88463_c0_seq1, comp69084_c0_seq1, comp292292_c0_seq…
GO:0005262	calcium channel activity	F	0.000253482	4.88426e-06	16	36	976	10378	over	comp94934_c0_seq1, comp75651_c0_seq1, comp51898_c0_seq1, comp69900_c0_seq1, comp205788_c0_seq1, comp143558_c0_seq1, comp52419_c0_seq1, comp66502_c0_seq1, comp134819_c0_seq1, comp42375_c0_seq1, comp97869_c0_seq1, comp76529_c0_seq1, comp105650_c0_seq1, comp43740_c0_seq1, comp46891_c0_seq1, comp33606_c0_seq1	comp195900_c0_seq1, comp294176_c0_seq1, comp458813_c0_seq1, comp286408_c0_seq1, comp196778_c0_seq1, comp117051_c0_seq1, comp467703_c0_seq1, comp6263_c0_seq1, comp197368_c0_seq1, comp220130_c0_seq1, comp32546_c0_seq1, comp94779_c0_seq1, comp585230_c0_seq1, comp330923_c0_seq1, comp52899_c0_seq1, comp699547_c0_seq1, comp498677_c0_seq1, comp32836_c0_seq1, comp3707_c0_seq2, comp146716_c0_seq1, comp134…
GO:0048752	semicircular canal morphogenesis	P	0.00025388	4.93046e-06	5	0	987	10414	over	comp139513_c0_seq1, comp164015_c0_seq1, comp134836_c0_seq1, comp91778_c0_seq1, comp88980_c0_seq1
GO:0060872	semicircular canal development	P	0.00025388	4.93046e-06	5	0	987	10414	over	comp139513_c0_seq1, comp164015_c0_seq1, comp134836_c0_seq1, comp91778_c0_seq1, comp88980_c0_seq1
GO:0060191	regulation of lipase activity	P	0.000254141	4.9548e-06	20	56	972	10358	over	comp176257_c0_seq1, comp122209_c0_seq1, comp265302_c0_seq1, comp70199_c0_seq1, comp143558_c0_seq1, comp241527_c0_seq1, comp161231_c0_seq1, comp213382_c0_seq1, comp168715_c0_seq1, comp123028_c0_seq1, comp178576_c0_seq1, comp110120_c0_seq1, comp236183_c0_seq1, comp93386_c0_seq1, comp167006_c0_seq1, comp121197_c0_seq1, comp104771_c0_seq1, comp149135_c0_seq1, comp116431_c0_seq1, comp172201_c0_seq1	comp225262_c0_seq1, comp488506_c0_seq1, comp196778_c0_seq1, comp3799_c0_seq1, comp376428_c0_seq1, comp143785_c0_seq1, comp151241_c0_seq1, comp171244_c0_seq1, comp6263_c0_seq1, comp337130_c0_seq1, comp155138_c0_seq1, comp202694_c0_seq1, comp136883_c0_seq1, comp57602_c0_seq1, comp77397_c0_seq1, comp195846_c0_seq1, comp36942_c0_seq1, comp274012_c0_seq1, comp102801_c0_seq1, comp330923_c0_seq1, comp52…
GO:0000281	cytokinesis after mitosis	P	0.000265695	5.20022e-06	12	19	980	10395	over	comp209717_c0_seq1, comp205956_c0_seq1, comp154270_c0_seq1, comp78043_c0_seq1, comp103505_c0_seq1, comp1085_c0_seq1, comp33935_c0_seq1, comp50123_c0_seq1, comp76375_c0_seq1, comp31147_c0_seq1, comp48501_c0_seq1, comp117896_c0_seq1	comp488506_c0_seq1, comp41677_c0_seq1, comp99671_c0_seq1, comp82154_c0_seq1, comp423308_c0_seq1, comp181456_c0_seq1, comp3808_c0_seq3, comp3808_c0_seq2, comp3808_c0_seq1, comp50929_c0_seq1, comp111644_c0_seq1, comp87105_c0_seq1, comp31217_c0_seq1, comp100712_c0_seq1, comp26899_c0_seq1, comp272068_c0_seq1, comp205296_c0_seq1, comp279259_c0_seq1, comp34379_c0_seq1
GO:0030506	ankyrin binding	F	0.000294815	5.79254e-06	10	12	982	10402	over	comp209717_c0_seq1, comp205956_c0_seq1, comp154270_c0_seq1, comp197276_c0_seq1, comp134819_c0_seq1, comp39744_c0_seq1, comp33935_c0_seq1, comp276873_c0_seq1, comp31147_c0_seq1, comp1096_c0_seq1	comp195900_c0_seq1, comp247340_c0_seq1, comp478790_c0_seq1, comp99671_c0_seq1, comp181456_c0_seq1, comp3808_c0_seq3, comp3808_c0_seq2, comp3808_c0_seq1, comp138889_c0_seq1, comp48586_c0_seq1, comp610873_c0_seq1, comp337299_c0_seq1
GO:0086012	membrane depolarization involved in regulation of cardiac muscle cell action potential	P	0.000298894	5.94069e-06	8	6	984	10408	over	comp78043_c0_seq1, comp134819_c0_seq1, comp103505_c0_seq1, comp1085_c0_seq1, comp105650_c0_seq1, comp76375_c0_seq1, comp48501_c0_seq1, comp117896_c0_seq1	comp195900_c0_seq1, comp41677_c0_seq1, comp31217_c0_seq1, comp48586_c0_seq1, comp610873_c0_seq1, comp348505_c0_seq1
GO:0086010	membrane depolarization involved in regulation of action potential	P	0.000298894	5.94069e-06	8	6	984	10408	over	comp78043_c0_seq1, comp134819_c0_seq1, comp103505_c0_seq1, comp1085_c0_seq1, comp105650_c0_seq1, comp76375_c0_seq1, comp48501_c0_seq1, comp117896_c0_seq1	comp195900_c0_seq1, comp41677_c0_seq1, comp31217_c0_seq1, comp48586_c0_seq1, comp610873_c0_seq1, comp348505_c0_seq1
GO:0034616	response to laminar fluid shear stress	P	0.000298894	5.94069e-06	8	6	984	10408	over	comp135489_c0_seq1, comp122030_c0_seq1, comp131741_c0_seq1, comp235388_c0_seq1, comp134930_c0_seq1, comp194488_c0_seq1, comp89633_c0_seq1, comp75242_c0_seq1	comp174267_c0_seq1, comp241694_c0_seq1, comp165919_c0_seq1, comp88160_c0_seq1, comp220616_c0_seq1, comp234347_c0_seq1
GO:0030030	cell projection organization	P	0.000316974	6.32408e-06	111	740	881	9674	over	comp138003_c0_seq1, comp231371_c0_seq1, comp94934_c0_seq1, comp98601_c0_seq1, comp2112_c0_seq1, comp177449_c0_seq1, comp1892_c0_seq1, comp77745_c0_seq1, comp96678_c0_seq1, comp133776_c0_seq1, comp209717_c0_seq1, comp72581_c0_seq1, comp141077_c0_seq1, comp71524_c0_seq1, comp47591_c0_seq1, comp98125_c0_seq1, comp243591_c0_seq1, comp99726_c0_seq1, comp154270_c0_seq1, comp78043_c0_seq1, comp152118_c0…	comp72281_c0_seq1, comp87744_c0_seq1, comp82342_c0_seq1, comp150990_c0_seq1, comp195900_c0_seq1, comp149152_c0_seq1, comp135452_c0_seq1, comp106276_c0_seq1, comp1128_c0_seq1, comp65621_c0_seq1, comp190692_c0_seq1, comp84272_c0_seq1, comp153757_c0_seq1, comp431008_c0_seq1, comp283974_c0_seq1, comp225988_c0_seq1, comp12211_c0_seq1, comp114390_c0_seq1, comp618478_c0_seq1, comp384191_c0_seq1, comp893…
GO:0003300	cardiac muscle hypertrophy	P	0.000321438	6.48632e-06	9	9	983	10405	over	comp75651_c0_seq1, comp51898_c0_seq1, comp52419_c0_seq1, comp66502_c0_seq1, comp42375_c0_seq1, comp76529_c0_seq1, comp78948_c0_seq1, comp43740_c0_seq1, comp210645_c0_seq1	comp440953_c0_seq1, comp3707_c0_seq2, comp195961_c0_seq1, comp64822_c0_seq1, comp1006_c0_seq1, comp511207_c0_seq1, comp16563_c0_seq1, comp871_c0_seq1, comp3938_c0_seq1
GO:0014897	striated muscle hypertrophy	P	0.000321438	6.48632e-06	9	9	983	10405	over	comp75651_c0_seq1, comp51898_c0_seq1, comp52419_c0_seq1, comp66502_c0_seq1, comp42375_c0_seq1, comp76529_c0_seq1, comp78948_c0_seq1, comp43740_c0_seq1, comp210645_c0_seq1	comp440953_c0_seq1, comp3707_c0_seq2, comp195961_c0_seq1, comp64822_c0_seq1, comp1006_c0_seq1, comp511207_c0_seq1, comp16563_c0_seq1, comp871_c0_seq1, comp3938_c0_seq1
GO:0014896	muscle hypertrophy	P	0.000321438	6.48632e-06	9	9	983	10405	over	comp75651_c0_seq1, comp51898_c0_seq1, comp52419_c0_seq1, comp66502_c0_seq1, comp42375_c0_seq1, comp76529_c0_seq1, comp78948_c0_seq1, comp43740_c0_seq1, comp210645_c0_seq1	comp440953_c0_seq1, comp3707_c0_seq2, comp195961_c0_seq1, comp64822_c0_seq1, comp1006_c0_seq1, comp511207_c0_seq1, comp16563_c0_seq1, comp871_c0_seq1, comp3938_c0_seq1
GO:0090002	establishment of protein localization in plasma membrane	P	0.000331935	6.72331e-06	17	42	975	10372	over	comp209717_c0_seq1, comp205956_c0_seq1, comp154270_c0_seq1, comp78043_c0_seq1, comp103505_c0_seq1, comp230457_c0_seq1, comp1085_c0_seq1, comp33935_c0_seq1, comp50123_c0_seq1, comp123224_c0_seq1, comp76375_c0_seq1, comp149370_c0_seq1, comp276873_c0_seq1, comp31147_c0_seq1, comp204863_c0_seq1, comp48501_c0_seq1, comp117896_c0_seq1	comp138245_c0_seq1, comp82342_c0_seq1, comp1241_c0_seq1, comp84272_c0_seq1, comp192438_c0_seq1, comp56541_c0_seq1, comp388480_c0_seq1, comp2959_c0_seq1, comp181793_c0_seq1, comp156792_c0_seq1, comp148441_c0_seq1, comp41677_c0_seq1, comp99671_c0_seq1, comp168915_c0_seq1, comp423308_c0_seq1, comp181456_c0_seq1, comp3808_c0_seq3, comp3808_c0_seq2, comp3808_c0_seq1, comp2617_c0_seq1, comp32021_c0_seq…
GO:0044430	cytoskeletal part	C	0.00034373	6.98829e-06	132	923	860	9491	over	comp139513_c0_seq1, comp169460_c0_seq1, comp94934_c0_seq1, comp2876_c0_seq1, comp2112_c0_seq1, comp177449_c0_seq1, comp164015_c0_seq1, comp206207_c0_seq1, comp53890_c0_seq1, comp108264_c0_seq1, comp816_c0_seq1, comp77745_c0_seq1, comp96678_c0_seq1, comp106685_c0_seq1, comp209717_c0_seq1, comp141077_c0_seq1, comp205956_c0_seq1, comp71524_c0_seq1, comp2861_c0_seq1, comp107175_c0_seq1, comp98125_c0_…	comp87744_c0_seq1, comp44868_c0_seq1, comp35989_c0_seq1, comp169396_c0_seq1, comp9898_c0_seq1, comp422010_c0_seq1, comp101225_c0_seq1, comp501967_c0_seq1, comp106276_c0_seq1, comp347693_c0_seq1, comp65621_c0_seq1, comp2983_c0_seq1, comp102967_c0_seq1, comp101687_c0_seq1, comp349629_c0_seq1, comp480_c0_seq2, comp431008_c0_seq1, comp328846_c0_seq1, comp73184_c0_seq1, comp3424_c0_seq1, comp114390_c0…
GO:0040013	negative regulation of locomotion	P	0.000372946	7.63886e-06	22	69	970	10345	over	comp176257_c0_seq1, comp122209_c0_seq1, comp98386_c0_seq1, comp265302_c0_seq1, comp70199_c0_seq1, comp41835_c0_seq1, comp241527_c0_seq1, comp161231_c0_seq1, comp108709_c0_seq1, comp90638_c0_seq1, comp111629_c0_seq1, comp123028_c0_seq1, comp178576_c0_seq1, comp110120_c0_seq1, comp236183_c0_seq1, comp117954_c0_seq1, comp93386_c0_seq1, comp167006_c0_seq1, comp121197_c0_seq1, comp149135_c0_seq1, comp…	comp378_c0_seq1, comp381760_c0_seq1, comp225262_c0_seq1, comp89335_c0_seq1, comp139369_c0_seq1, comp285750_c0_seq1, comp336987_c0_seq1, comp377728_c0_seq1, comp293816_c0_seq1, comp376428_c0_seq1, comp230472_c0_seq1, comp352647_c0_seq1, comp337130_c0_seq1, comp666046_c0_seq1, comp133303_c0_seq1, comp658302_c0_seq1, comp211569_c0_seq1, comp29775_c0_seq1, comp136883_c0_seq1, comp62794_c0_seq1, comp8…
GO:0051271	negative regulation of cellular component movement	P	0.000372946	7.63886e-06	22	69	970	10345	over	comp176257_c0_seq1, comp122209_c0_seq1, comp98386_c0_seq1, comp265302_c0_seq1, comp70199_c0_seq1, comp41835_c0_seq1, comp241527_c0_seq1, comp161231_c0_seq1, comp108709_c0_seq1, comp90638_c0_seq1, comp111629_c0_seq1, comp123028_c0_seq1, comp178576_c0_seq1, comp110120_c0_seq1, comp236183_c0_seq1, comp117954_c0_seq1, comp93386_c0_seq1, comp167006_c0_seq1, comp121197_c0_seq1, comp149135_c0_seq1, comp…	comp378_c0_seq1, comp381760_c0_seq1, comp225262_c0_seq1, comp89335_c0_seq1, comp48157_c0_seq1, comp139369_c0_seq1, comp285750_c0_seq1, comp336987_c0_seq1, comp377728_c0_seq1, comp293816_c0_seq1, comp376428_c0_seq1, comp230472_c0_seq1, comp352647_c0_seq1, comp337130_c0_seq1, comp666046_c0_seq1, comp133303_c0_seq1, comp658302_c0_seq1, comp211569_c0_seq1, comp29775_c0_seq1, comp136883_c0_seq1, comp6…
GO:0009887	organ morphogenesis	P	0.00039146	8.04777e-06	96	618	896	9796	over	comp138003_c0_seq1, comp139513_c0_seq1, comp150342_c0_seq1, comp2876_c0_seq1, comp164015_c0_seq1, comp70259_c0_seq1, comp75651_c0_seq1, comp363_c0_seq1, comp51898_c0_seq1, comp96678_c0_seq1, comp133776_c0_seq1, comp180754_c0_seq1, comp166330_c0_seq1, comp105436_c0_seq1, comp85402_c0_seq1, comp96345_c0_seq1, comp134836_c0_seq1, comp91778_c0_seq1, comp178084_c0_seq1, comp8134_c0_seq1, comp68168_c0_…	comp3680_c0_seq4, comp9898_c0_seq1, comp149152_c0_seq1, comp204958_c0_seq1, comp84272_c0_seq1, comp200110_c0_seq1, comp225988_c0_seq1, comp148357_c0_seq1, comp381760_c0_seq1, comp3424_c0_seq1, comp98142_c0_seq1, comp576667_c0_seq1, comp44544_c0_seq1, comp150904_c0_seq1, comp253741_c0_seq1, comp1730_c0_seq1, comp69053_c0_seq1, comp216806_c0_seq1, comp125124_c0_seq1, comp261923_c0_seq1, comp139369_…
GO:0022892	substrate-specific transporter activity	F	0.000402418	8.30358e-06	109	728	883	9686	over	comp155321_c0_seq1, comp8493_c0_seq1, comp94934_c0_seq1, comp198532_c0_seq1, comp70259_c0_seq1, comp154330_c0_seq1, comp75651_c0_seq1, comp176257_c0_seq1, comp363_c0_seq1, comp103077_c0_seq1, comp51898_c0_seq1, comp148899_c0_seq1, comp122209_c0_seq1, comp124266_c0_seq1, comp96288_c0_seq1, comp184927_c0_seq1, comp115927_c0_seq1, comp166330_c0_seq1, comp69900_c0_seq1, comp111149_c0_seq1, comp231_c0…	comp292123_c0_seq1, comp195900_c0_seq1, comp582181_c0_seq1, comp249630_c0_seq1, comp176083_c0_seq1, comp184363_c0_seq1, comp3522_c0_seq1, comp123682_c0_seq1, comp36249_c0_seq1, comp2787_c0_seq1, comp43790_c0_seq1, comp103968_c0_seq1, comp225262_c0_seq1, comp980_c0_seq1, comp127393_c0_seq1, comp433498_c0_seq1, comp253741_c0_seq1, comp359541_c0_seq1, comp618350_c0_seq1, comp698301_c0_seq1, comp1747…
GO:0016192	vesicle-mediated transport	P	0.000403743	8.36154e-06	135	953	857	9461	over	comp138003_c0_seq1, comp63096_c0_seq1, comp155321_c0_seq1, comp2112_c0_seq1, comp250_c0_seq1, comp177449_c0_seq1, comp70259_c0_seq1, comp176257_c0_seq1, comp53890_c0_seq1, comp363_c0_seq1, comp122209_c0_seq1, comp77745_c0_seq1, comp106685_c0_seq1, comp205752_c0_seq1, comp209717_c0_seq1, comp50196_c0_seq1, comp141077_c0_seq1, comp205956_c0_seq1, comp71524_c0_seq1, comp115927_c0_seq1, comp166330_c0…	comp232782_c0_seq1, comp138245_c0_seq1, comp468439_c0_seq1, comp87744_c0_seq1, comp82342_c0_seq1, comp169396_c0_seq1, comp339068_c0_seq1, comp430299_c0_seq1, comp63908_c0_seq1, comp138049_c0_seq1, comp190692_c0_seq1, comp340067_c0_seq1, comp84272_c0_seq1, comp18489_c0_seq1, comp431008_c0_seq1, comp328846_c0_seq1, comp200110_c0_seq1, comp66339_c0_seq1, comp19028_c0_seq1, comp123682_c0_seq1, comp19…
GO:0090150	establishment of protein localization in membrane	P	0.000415218	8.63069e-06	17	43	975	10371	over	comp209717_c0_seq1, comp205956_c0_seq1, comp154270_c0_seq1, comp78043_c0_seq1, comp103505_c0_seq1, comp230457_c0_seq1, comp1085_c0_seq1, comp33935_c0_seq1, comp50123_c0_seq1, comp123224_c0_seq1, comp76375_c0_seq1, comp149370_c0_seq1, comp276873_c0_seq1, comp31147_c0_seq1, comp204863_c0_seq1, comp48501_c0_seq1, comp117896_c0_seq1	comp138245_c0_seq1, comp82342_c0_seq1, comp1241_c0_seq1, comp84272_c0_seq1, comp192438_c0_seq1, comp56541_c0_seq1, comp388480_c0_seq1, comp2959_c0_seq1, comp181793_c0_seq1, comp156792_c0_seq1, comp148441_c0_seq1, comp41677_c0_seq1, comp99671_c0_seq1, comp168915_c0_seq1, comp423308_c0_seq1, comp181456_c0_seq1, comp3808_c0_seq3, comp3808_c0_seq2, comp3808_c0_seq1, comp2617_c0_seq1, comp32021_c0_seq…
GO:0022890	inorganic cation transmembrane transporter activity	F	0.000425304	8.87259e-06	47	234	945	10180	over	comp8493_c0_seq1, comp94934_c0_seq1, comp198532_c0_seq1, comp154330_c0_seq1, comp75651_c0_seq1, comp51898_c0_seq1, comp69900_c0_seq1, comp111149_c0_seq1, comp231_c0_seq1, comp3699_c0_seq1, comp88232_c0_seq1, comp5952_c0_seq1, comp2265_c0_seq1, comp3057_c0_seq1, comp151555_c0_seq1, comp117153_c0_seq1, comp205788_c0_seq1, comp83646_c0_seq1, comp143558_c0_seq1, comp84699_c0_seq1, comp52419_c0_seq1, …	comp195900_c0_seq1, comp123682_c0_seq1, comp36249_c0_seq1, comp359541_c0_seq1, comp7207_c0_seq1, comp182475_c0_seq1, comp294176_c0_seq1, comp82724_c0_seq1, comp458813_c0_seq1, comp97621_c0_seq1, comp143801_c0_seq1, comp6478_c0_seq1, comp286408_c0_seq1, comp166514_c0_seq1, comp1478_c0_seq1, comp32245_c0_seq1, comp266079_c0_seq1, comp3774_c0_seq8, comp159539_c0_seq1, comp174604_c0_seq1, comp196778_…
GO:0051222	positive regulation of protein transport	P	0.000464795	9.73171e-06	23	76	969	10338	over	comp69623_c0_seq1, comp62912_c0_seq1, comp176257_c0_seq1, comp69623_c1_seq1, comp123660_c0_seq1, comp103505_c0_seq1, comp135933_c0_seq1, comp161231_c0_seq1, comp1085_c0_seq1, comp139021_c0_seq1, comp174979_c0_seq1, comp76375_c0_seq1, comp213382_c0_seq1, comp109140_c0_seq1, comp168715_c0_seq1, comp178576_c0_seq1, comp153180_c0_seq1, comp48501_c0_seq1, comp1096_c0_seq1, comp95427_c0_seq1, comp10477…	comp170031_c0_seq1, comp225988_c0_seq1, comp225262_c0_seq1, comp102277_c0_seq1, comp261923_c0_seq1, comp236571_c0_seq1, comp3562_c0_seq1, comp132264_c0_seq1, comp2517_c0_seq1, comp134304_c0_seq1, comp93941_c0_seq1, comp208195_c0_seq1, comp3450_c0_seq1, comp514074_c0_seq1, comp376428_c0_seq1, comp467703_c0_seq1, comp189325_c0_seq1, comp41677_c0_seq1, comp202051_c0_seq1, comp68333_c0_seq1, comp2364…
GO:2001032	regulation of double-strand break repair via nonhomologous end joining	P	0.000487609	1.02464e-05	6	2	986	10412	over	comp76440_c0_seq1, comp3851_c0_seq4, comp3851_c0_seq3, comp3863_c0_seq1, comp3837_c0_seq3, comp3837_c0_seq1	comp56951_c0_seq1, comp3161_c0_seq1
GO:0047496	vesicle transport along microtubule	P	0.000491823	1.03722e-05	13	25	979	10389	over	comp177449_c0_seq1, comp141077_c0_seq1, comp98125_c0_seq1, comp152118_c0_seq1, comp99039_c0_seq1, comp107719_c0_seq1, comp143521_c0_seq1, comp80674_c0_seq1, comp152310_c0_seq1, comp105561_c0_seq1, comp90355_c0_seq1, comp134229_c0_seq1, comp111711_c0_seq1	comp431008_c0_seq1, comp233573_c0_seq1, comp301424_c0_seq1, comp224648_c0_seq1, comp144545_c0_seq1, comp148504_c0_seq1, comp288467_c0_seq1, comp104716_c0_seq1, comp722546_c0_seq1, comp196358_c0_seq1, comp172077_c0_seq1, comp150150_c0_seq1, comp138039_c0_seq1, comp231787_c0_seq1, comp143802_c0_seq1, comp353195_c0_seq1, comp235381_c0_seq1, comp150864_c0_seq1, comp280557_c0_seq1, comp117670_c0_seq1,…
GO:0007186	G-protein coupled receptor signaling pathway	P	0.000494373	1.04635e-05	32	132	960	10282	over	comp75651_c0_seq1, comp176257_c0_seq1, comp51898_c0_seq1, comp124266_c0_seq1, comp47591_c0_seq1, comp133596_c0_seq1, comp135489_c0_seq1, comp52419_c0_seq1, comp122030_c0_seq1, comp66502_c0_seq1, comp131741_c0_seq1, comp134819_c0_seq1, comp235388_c0_seq1, comp161231_c0_seq1, comp42375_c0_seq1, comp76529_c0_seq1, comp134930_c0_seq1, comp184529_c0_seq1, comp113545_c0_seq1, comp194488_c0_seq1, comp54…	comp195900_c0_seq1, comp219427_c0_seq1, comp19028_c0_seq1, comp225262_c0_seq1, comp434463_c0_seq1, comp168194_c0_seq1, comp174267_c0_seq1, comp69044_c0_seq1, comp391182_c0_seq1, comp292139_c0_seq1, comp480670_c0_seq1, comp301424_c0_seq1, comp279731_c0_seq1, comp186155_c0_seq1, comp67464_c0_seq1, comp208499_c0_seq1, comp3799_c0_seq1, comp376428_c0_seq1, comp551202_c0_seq1, comp238265_c0_seq1, comp…
GO:0022610	biological adhesion	P	0.000506522	1.07591e-05	64	364	928	10050	over	comp2112_c0_seq1, comp250_c0_seq1, comp192704_c0_seq1, comp107175_c0_seq1, comp281458_c0_seq1, comp99726_c0_seq1, comp111149_c0_seq1, comp231_c0_seq1, comp190048_c0_seq1, comp182716_c0_seq1, comp100536_c0_seq1, comp160861_c0_seq1, comp41835_c0_seq1, comp149779_c0_seq1, comp28766_c0_seq1, comp117153_c0_seq1, comp203546_c0_seq1, comp157_c0_seq1, comp120250_c0_seq1, comp103505_c0_seq1, comp204055_c0…	comp138245_c0_seq1, comp82342_c0_seq1, comp28201_c0_seq1, comp190692_c0_seq1, comp153757_c0_seq1, comp431008_c0_seq1, comp200110_c0_seq1, comp66339_c0_seq1, comp111397_c0_seq1, comp225988_c0_seq1, comp12211_c0_seq1, comp381760_c0_seq1, comp14980_c0_seq1, comp343292_c0_seq1, comp310492_c0_seq1, comp64743_c0_seq1, comp89335_c0_seq1, comp216806_c0_seq1, comp139369_c0_seq1, comp386359_c0_seq1, comp35…
GO:0070325	lipoprotein particle receptor binding	F	0.000513069	1.09371e-05	11	17	981	10397	over	comp176257_c0_seq1, comp122209_c0_seq1, comp70199_c0_seq1, comp30488_c0_seq1, comp161231_c0_seq1, comp123028_c0_seq1, comp178576_c0_seq1, comp236183_c0_seq1, comp93386_c0_seq1, comp167006_c0_seq1, comp149135_c0_seq1	comp225262_c0_seq1, comp1608_c0_seq1, comp376428_c0_seq1, comp49805_c0_seq1, comp337130_c0_seq1, comp136883_c0_seq1, comp32021_c0_seq1, comp88373_c0_seq1, comp232699_c0_seq1, comp31208_c0_seq1, comp168736_c0_seq1, comp1512_c0_seq1, comp364165_c0_seq1, comp236503_c0_seq1, comp38166_c0_seq1, comp1523_c0_seq1, comp173012_c0_seq1
GO:0043194	axon initial segment	C	0.000531691	1.13744e-05	9	10	983	10404	over	comp78043_c0_seq1, comp103505_c0_seq1, comp1085_c0_seq1, comp50123_c0_seq1, comp76375_c0_seq1, comp276873_c0_seq1, comp210645_c0_seq1, comp48501_c0_seq1, comp117896_c0_seq1	comp440953_c0_seq1, comp41677_c0_seq1, comp423308_c0_seq1, comp111644_c0_seq1, comp31217_c0_seq1, comp60470_c0_seq1, comp26899_c0_seq1, comp338063_c0_seq1, comp228449_c0_seq1, comp348505_c0_seq1
GO:0055098	response to low-density lipoprotein particle stimulus	P	0.000543885	1.1759e-05	8	7	984	10407	over	comp135489_c0_seq1, comp122030_c0_seq1, comp131741_c0_seq1, comp235388_c0_seq1, comp134930_c0_seq1, comp194488_c0_seq1, comp89633_c0_seq1, comp75242_c0_seq1	comp174267_c0_seq1, comp241694_c0_seq1, comp2226_c0_seq1, comp148920_c0_seq1, comp88160_c0_seq1, comp74462_c0_seq1, comp234347_c0_seq1
GO:0086018	SA node cardiomyocyte to atrial cardiomyocyte signalling	P	0.000543885	1.1759e-05	8	7	984	10407	over	comp78043_c0_seq1, comp134819_c0_seq1, comp103505_c0_seq1, comp1085_c0_seq1, comp105650_c0_seq1, comp76375_c0_seq1, comp48501_c0_seq1, comp117896_c0_seq1	comp195900_c0_seq1, comp41677_c0_seq1, comp113414_c0_seq1, comp31217_c0_seq1, comp284382_c0_seq1, comp48586_c0_seq1, comp610873_c0_seq1
GO:0086015	regulation of SA node cardiac muscle cell action potential	P	0.000543885	1.1759e-05	8	7	984	10407	over	comp78043_c0_seq1, comp134819_c0_seq1, comp103505_c0_seq1, comp1085_c0_seq1, comp105650_c0_seq1, comp76375_c0_seq1, comp48501_c0_seq1, comp117896_c0_seq1	comp195900_c0_seq1, comp41677_c0_seq1, comp113414_c0_seq1, comp31217_c0_seq1, comp284382_c0_seq1, comp48586_c0_seq1, comp610873_c0_seq1
GO:0044448	cell cortex part	C	0.000551659	1.19689e-05	25	89	967	10325	over	comp150342_c0_seq1, comp102_c0_seq1, comp96678_c0_seq1, comp209717_c0_seq1, comp205956_c0_seq1, comp154270_c0_seq1, comp197276_c0_seq1, comp127031_c0_seq1, comp106259_c0_seq1, comp37854_c0_seq1, comp1085_c0_seq1, comp97869_c0_seq1, comp149112_c0_seq1, comp33935_c0_seq1, comp142894_c0_seq1, comp128681_c0_seq1, comp200293_c0_seq1, comp276873_c0_seq1, comp93633_c0_seq1, comp107004_c0_seq1, comp31147…	comp84272_c0_seq1, comp73184_c0_seq1, comp114390_c0_seq1, comp48157_c0_seq1, comp59394_c0_seq1, comp192438_c0_seq1, comp197067_c0_seq1, comp356445_c0_seq1, comp242109_c0_seq1, comp228986_c0_seq1, comp98819_c0_seq1, comp333846_c0_seq1, comp171898_c0_seq1, comp1634_c0_seq1, comp181793_c0_seq1, comp75313_c0_seq1, comp82726_c0_seq1, comp64906_c0_seq1, comp184530_c0_seq1, comp202639_c0_seq1, comp23899…
GO:0007155	cell adhesion	P	0.000565524	1.23126e-05	63	358	929	10056	over	comp2112_c0_seq1, comp192704_c0_seq1, comp107175_c0_seq1, comp281458_c0_seq1, comp99726_c0_seq1, comp111149_c0_seq1, comp231_c0_seq1, comp190048_c0_seq1, comp182716_c0_seq1, comp100536_c0_seq1, comp160861_c0_seq1, comp41835_c0_seq1, comp149779_c0_seq1, comp28766_c0_seq1, comp117153_c0_seq1, comp203546_c0_seq1, comp157_c0_seq1, comp120250_c0_seq1, comp103505_c0_seq1, comp204055_c0_seq1, comp139912…	comp138245_c0_seq1, comp82342_c0_seq1, comp28201_c0_seq1, comp190692_c0_seq1, comp153757_c0_seq1, comp431008_c0_seq1, comp200110_c0_seq1, comp66339_c0_seq1, comp111397_c0_seq1, comp225988_c0_seq1, comp12211_c0_seq1, comp381760_c0_seq1, comp14980_c0_seq1, comp343292_c0_seq1, comp310492_c0_seq1, comp64743_c0_seq1, comp89335_c0_seq1, comp216806_c0_seq1, comp139369_c0_seq1, comp386359_c0_seq1, comp35…
GO:0005911	cell-cell junction	C	0.000625552	1.3667e-05	45	224	947	10190	over	comp150342_c0_seq1, comp2112_c0_seq1, comp192704_c0_seq1, comp332789_c0_seq1, comp80766_c0_seq1, comp77745_c0_seq1, comp71524_c0_seq1, comp99726_c0_seq1, comp78043_c0_seq1, comp190048_c0_seq1, comp160861_c0_seq1, comp95593_c0_seq1, comp157_c0_seq1, comp120250_c0_seq1, comp103505_c0_seq1, comp246927_c0_seq1, comp79351_c0_seq1, comp37854_c0_seq1, comp113979_c0_seq1, comp1085_c0_seq1, comp97869_c0_s…	comp194450_c0_seq1, comp169396_c0_seq1, comp84272_c0_seq1, comp87235_c0_seq1, comp343292_c0_seq1, comp212048_c0_seq1, comp310492_c0_seq1, comp283816_c0_seq1, comp138636_c0_seq1, comp386359_c0_seq1, comp192438_c0_seq1, comp152653_c0_seq1, comp440953_c0_seq1, comp264937_c0_seq1, comp292139_c0_seq1, comp480670_c0_seq1, comp347432_c0_seq1, comp2773_c0_seq1, comp377728_c0_seq1, comp291118_c0_seq1, com…
GO:0030534	adult behavior	P	0.000639791	1.40267e-05	20	61	972	10353	over	comp139513_c0_seq1, comp164015_c0_seq1, comp206207_c0_seq1, comp134836_c0_seq1, comp91778_c0_seq1, comp203546_c0_seq1, comp84699_c0_seq1, comp173751_c0_seq1, comp187127_c0_seq1, comp3784_c0_seq1, comp105650_c0_seq1, comp184529_c0_seq1, comp201092_c0_seq1, comp276873_c0_seq1, comp88980_c0_seq1, comp217404_c0_seq1, comp4018_c0_seq1, comp139980_c0_seq1, comp4049_c0_seq1, comp46034_c0_seq1	comp67953_c0_seq1, comp465617_c0_seq1, comp373434_c0_seq1, comp1020_c0_seq1, comp65813_c0_seq1, comp140081_c0_seq1, comp71602_c0_seq1, comp65143_c0_seq1, comp781_c0_seq1, comp103445_c0_seq1, comp3090_c0_seq1, comp100694_c0_seq1, comp60418_c0_seq1, comp74122_c0_seq1, comp110982_c0_seq1, comp119107_c0_seq1, comp286491_c0_seq1, comp169364_c0_seq1, comp64845_c0_seq1, comp112223_c0_seq1, comp699547_c0…
GO:0048514	blood vessel morphogenesis	P	0.000643869	1.41649e-05	43	210	949	10204	over	comp139513_c0_seq1, comp164015_c0_seq1, comp176257_c0_seq1, comp122209_c0_seq1, comp265302_c0_seq1, comp134836_c0_seq1, comp70199_c0_seq1, comp91778_c0_seq1, comp94115_c0_seq1, comp98307_c0_seq1, comp241527_c0_seq1, comp202879_c0_seq1, comp109090_c0_seq1, comp120718_c0_seq1, comp161231_c0_seq1, comp231272_c0_seq1, comp117876_c0_seq1, comp108709_c0_seq1, comp87360_c0_seq1, comp99231_c0_seq1, comp2…	comp204958_c0_seq1, comp190692_c0_seq1, comp283974_c0_seq1, comp381760_c0_seq1, comp225262_c0_seq1, comp89335_c0_seq1, comp216806_c0_seq1, comp139369_c0_seq1, comp346295_c0_seq1, comp285750_c0_seq1, comp336987_c0_seq1, comp465617_c0_seq1, comp377728_c0_seq1, comp580115_c0_seq1, comp98673_c0_seq1, comp292292_c0_seq1, comp148430_c0_seq1, comp268277_c0_seq1, comp208195_c0_seq1, comp253993_c0_seq1, c…
GO:0071889	14-3-3 protein binding	F	0.000647654	1.43301e-05	13	26	979	10388	over	comp141077_c0_seq1, comp107175_c0_seq1, comp98125_c0_seq1, comp99039_c0_seq1, comp107719_c0_seq1, comp117876_c0_seq1, comp152310_c0_seq1, comp88124_c0_seq1, comp87360_c0_seq1, comp99231_c0_seq1, comp90355_c0_seq1, comp117954_c0_seq1, comp105777_c0_seq1	comp87744_c0_seq1, comp159621_c0_seq1, comp115905_c0_seq1, comp375855_c0_seq1, comp350589_c0_seq1, comp207558_c0_seq1, comp286491_c0_seq1, comp278366_c0_seq1, comp273870_c0_seq1, comp149228_c0_seq1, comp261237_c0_seq1, comp2206_c0_seq1, comp372983_c0_seq1, comp138039_c0_seq1, comp423727_c0_seq1, comp181490_c0_seq1, comp254955_c0_seq1, comp483861_c0_seq1, comp311784_c0_seq1, comp176200_c0_seq1, co…
GO:0006909	phagocytosis	P	0.000647654	1.43465e-05	29	115	963	10299	over	comp138003_c0_seq1, comp250_c0_seq1, comp176257_c0_seq1, comp122209_c0_seq1, comp265302_c0_seq1, comp70199_c0_seq1, comp135489_c0_seq1, comp160861_c0_seq1, comp157_c0_seq1, comp241527_c0_seq1, comp122030_c0_seq1, comp131741_c0_seq1, comp120250_c0_seq1, comp235388_c0_seq1, comp161231_c0_seq1, comp90638_c0_seq1, comp111629_c0_seq1, comp123028_c0_seq1, comp178576_c0_seq1, comp110120_c0_seq1, comp236…	comp169396_c0_seq1, comp430299_c0_seq1, comp63908_c0_seq1, comp200110_c0_seq1, comp66339_c0_seq1, comp965_c0_seq1, comp225262_c0_seq1, comp150904_c0_seq1, comp139369_c0_seq1, comp22957_c0_seq1, comp472096_c0_seq1, comp377728_c0_seq1, comp3301_c0_seq1, comp293816_c0_seq1, comp1639_c0_seq1, comp376428_c0_seq1, comp435888_c0_seq1, comp143955_c0_seq1, comp1381_c0_seq1, comp241119_c0_seq1, comp375277_…
GO:0003001	generation of a signal involved in cell-cell signaling	P	0.000650399	1.45059e-05	39	182	953	10232	over	comp139513_c0_seq1, comp69623_c0_seq1, comp62912_c0_seq1, comp94934_c0_seq1, comp225982_c0_seq1, comp164015_c0_seq1, comp70259_c0_seq1, comp206207_c0_seq1, comp363_c0_seq1, comp133776_c0_seq1, comp69623_c1_seq1, comp166330_c0_seq1, comp134836_c0_seq1, comp91778_c0_seq1, comp78039_c0_seq1, comp211323_c0_seq1, comp30488_c0_seq1, comp143558_c0_seq1, comp65691_c0_seq1, comp134819_c0_seq1, comp97869_c…	comp195900_c0_seq1, comp2561_c0_seq1, comp41227_c0_seq1, comp148593_c0_seq1, comp122224_c0_seq1, comp373434_c0_seq1, comp5251_c0_seq1, comp242109_c0_seq1, comp301424_c0_seq1, comp269242_c0_seq1, comp17454_c0_seq1, comp95273_c0_seq1, comp98819_c0_seq1, comp3450_c0_seq1, comp68744_c0_seq1, comp27664_c0_seq1, comp196778_c0_seq1, comp551202_c0_seq1, comp65987_c0_seq1, comp101791_c0_seq1, comp223921_c…
GO:0023061	signal release	P	0.000650399	1.45059e-05	39	182	953	10232	over	comp139513_c0_seq1, comp69623_c0_seq1, comp62912_c0_seq1, comp94934_c0_seq1, comp225982_c0_seq1, comp164015_c0_seq1, comp70259_c0_seq1, comp206207_c0_seq1, comp363_c0_seq1, comp133776_c0_seq1, comp69623_c1_seq1, comp166330_c0_seq1, comp134836_c0_seq1, comp91778_c0_seq1, comp78039_c0_seq1, comp211323_c0_seq1, comp30488_c0_seq1, comp143558_c0_seq1, comp65691_c0_seq1, comp134819_c0_seq1, comp97869_c…	comp195900_c0_seq1, comp2561_c0_seq1, comp41227_c0_seq1, comp148593_c0_seq1, comp122224_c0_seq1, comp373434_c0_seq1, comp5251_c0_seq1, comp242109_c0_seq1, comp301424_c0_seq1, comp269242_c0_seq1, comp17454_c0_seq1, comp95273_c0_seq1, comp98819_c0_seq1, comp3450_c0_seq1, comp68744_c0_seq1, comp27664_c0_seq1, comp196778_c0_seq1, comp551202_c0_seq1, comp65987_c0_seq1, comp101791_c0_seq1, comp223921_c…
GO:0043269	regulation of ion transport	P	0.000661416	1.4852e-05	34	148	958	10266	over	comp94934_c0_seq1, comp225982_c0_seq1, comp75651_c0_seq1, comp51898_c0_seq1, comp69900_c0_seq1, comp78043_c0_seq1, comp52419_c0_seq1, comp66502_c0_seq1, comp134819_c0_seq1, comp103505_c0_seq1, comp230457_c0_seq1, comp174801_c0_seq1, comp42375_c0_seq1, comp1085_c0_seq1, comp97869_c0_seq1, comp105306_c0_seq1, comp76529_c0_seq1, comp50123_c0_seq1, comp207017_c0_seq1, comp105650_c0_seq1, comp123224_c…	comp422010_c0_seq1, comp195900_c0_seq1, comp347693_c0_seq1, comp36249_c0_seq1, comp48157_c0_seq1, comp440953_c0_seq1, comp458813_c0_seq1, comp84011_c0_seq1, comp156076_c0_seq1, comp497766_c0_seq1, comp141489_c0_seq1, comp2959_c0_seq1, comp467703_c0_seq1, comp124855_c0_seq1, comp30605_c0_seq1, comp72531_c0_seq1, comp156792_c0_seq1, comp454787_c0_seq1, comp184530_c0_seq1, comp6263_c0_seq1, comp5557…
GO:0055065	metal ion homeostasis	P	0.000661416	1.4852e-05	34	148	958	10266	over	comp94934_c0_seq1, comp225982_c0_seq1, comp75651_c0_seq1, comp51898_c0_seq1, comp69900_c0_seq1, comp111149_c0_seq1, comp231_c0_seq1, comp78043_c0_seq1, comp123660_c0_seq1, comp117153_c0_seq1, comp83646_c0_seq1, comp143558_c0_seq1, comp84699_c0_seq1, comp52419_c0_seq1, comp66502_c0_seq1, comp103505_c0_seq1, comp174801_c0_seq1, comp42375_c0_seq1, comp113517_c0_seq1, comp197335_c0_seq1, comp1085_c0_…	comp340516_c0_seq1, comp349629_c0_seq1, comp253741_c0_seq1, comp7207_c0_seq1, comp3002_c0_seq1, comp440953_c0_seq1, comp82724_c0_seq1, comp159440_c0_seq1, comp97621_c0_seq1, comp143801_c0_seq1, comp166514_c0_seq1, comp196778_c0_seq1, comp338156_c0_seq1, comp223921_c0_seq1, comp225351_c0_seq1, comp30605_c0_seq1, comp150627_c0_seq1, comp72531_c0_seq1, comp10972_c0_seq1, comp6263_c0_seq1, comp103445…
GO:0005218	intracellular ligand-gated calcium channel activity	F	0.000663336	1.49454e-05	10	14	982	10400	over	comp75651_c0_seq1, comp51898_c0_seq1, comp205788_c0_seq1, comp143558_c0_seq1, comp52419_c0_seq1, comp66502_c0_seq1, comp42375_c0_seq1, comp76529_c0_seq1, comp43740_c0_seq1, comp46891_c0_seq1	comp196778_c0_seq1, comp467703_c0_seq1, comp6263_c0_seq1, comp330923_c0_seq1, comp52899_c0_seq1, comp498677_c0_seq1, comp3707_c0_seq2, comp134090_c0_seq1, comp259502_c0_seq1, comp128654_c0_seq1, comp164696_c0_seq1, comp231695_c0_seq1, comp271368_c0_seq1, comp149238_c0_seq1
GO:2000021	regulation of ion homeostasis	P	0.000705843	1.59567e-05	22	73	970	10341	over	comp225982_c0_seq1, comp75651_c0_seq1, comp51898_c0_seq1, comp78043_c0_seq1, comp123660_c0_seq1, comp143558_c0_seq1, comp52419_c0_seq1, comp66502_c0_seq1, comp134819_c0_seq1, comp103505_c0_seq1, comp230457_c0_seq1, comp42375_c0_seq1, comp1085_c0_seq1, comp76529_c0_seq1, comp50123_c0_seq1, comp76375_c0_seq1, comp43740_c0_seq1, comp46891_c0_seq1, comp204863_c0_seq1, comp210645_c0_seq1, comp48501_c0…	comp195900_c0_seq1, comp139369_c0_seq1, comp440953_c0_seq1, comp196778_c0_seq1, comp30605_c0_seq1, comp72531_c0_seq1, comp6263_c0_seq1, comp41677_c0_seq1, comp113414_c0_seq1, comp304593_c0_seq1, comp31349_c0_seq1, comp91095_c0_seq1, comp171255_c0_seq1, comp55078_c0_seq1, comp36942_c0_seq1, comp409033_c0_seq1, comp139857_c0_seq1, comp330923_c0_seq1, comp52899_c0_seq1, comp330840_c0_seq1, comp27387…
GO:0030239	myofibril assembly	P	0.000723482	1.64103e-05	23	79	969	10335	over	comp2876_c0_seq1, comp133776_c0_seq1, comp2861_c0_seq1, comp1309_c0_seq1, comp8134_c0_seq1, comp148572_c0_seq1, comp106134_c0_seq1, comp8608_c0_seq1, comp2765_c0_seq1, comp2580_c0_seq1, comp3784_c0_seq1, comp3686_c0_seq2, comp77023_c0_seq1, comp123586_c0_seq1, comp3743_c0_seq1, comp6318_c0_seq1, comp77681_c0_seq1, comp2975_c0_seq1, comp1324_c0_seq1, comp70657_c0_seq1, comp1745_c0_seq1, comp2191_c…	comp9898_c0_seq1, comp548_c0_seq1, comp100528_c0_seq1, comp480_c0_seq2, comp261923_c0_seq1, comp1020_c0_seq1, comp3995_c0_seq1, comp280766_c0_seq1, comp3852_c0_seq1, comp4936_c0_seq1, comp43519_c0_seq1, comp42260_c0_seq1, comp189325_c0_seq1, comp45131_c0_seq1, comp232548_c0_seq1, comp4560_c0_seq1, comp202051_c0_seq1, comp236495_c0_seq1, comp132976_c0_seq1, comp100694_c0_seq1, comp3941_c0_seq1, co…
GO:0030001	metal ion transport	P	0.000771455	1.7557e-05	55	301	937	10113	over	comp94934_c0_seq1, comp198532_c0_seq1, comp225982_c0_seq1, comp154330_c0_seq1, comp75651_c0_seq1, comp51898_c0_seq1, comp69900_c0_seq1, comp111149_c0_seq1, comp231_c0_seq1, comp88232_c0_seq1, comp78043_c0_seq1, comp123660_c0_seq1, comp98761_c0_seq1, comp151555_c0_seq1, comp117153_c0_seq1, comp205788_c0_seq1, comp83646_c0_seq1, comp143558_c0_seq1, comp84699_c0_seq1, comp52419_c0_seq1, comp66502_c0…	comp422010_c0_seq1, comp195900_c0_seq1, comp347693_c0_seq1, comp44725_c0_seq1, comp123682_c0_seq1, comp36249_c0_seq1, comp359541_c0_seq1, comp48157_c0_seq1, comp698301_c0_seq1, comp7207_c0_seq1, comp294176_c0_seq1, comp440953_c0_seq1, comp530031_c0_seq1, comp82724_c0_seq1, comp458813_c0_seq1, comp97621_c0_seq1, comp143801_c0_seq1, comp286408_c0_seq1, comp166514_c0_seq1, comp266079_c0_seq1, comp15…
GO:0005215	transporter activity	F	0.000808629	1.84644e-05	121	847	871	9567	over	comp155321_c0_seq1, comp8493_c0_seq1, comp94934_c0_seq1, comp198532_c0_seq1, comp3879_c0_seq3, comp70259_c0_seq1, comp154330_c0_seq1, comp75651_c0_seq1, comp176257_c0_seq1, comp363_c0_seq1, comp103077_c0_seq1, comp80766_c0_seq1, comp51898_c0_seq1, comp148899_c0_seq1, comp122209_c0_seq1, comp124266_c0_seq1, comp96288_c0_seq1, comp184927_c0_seq1, comp115927_c0_seq1, comp166330_c0_seq1, comp69900_c0…	comp194450_c0_seq1, comp292123_c0_seq1, comp195900_c0_seq1, comp582181_c0_seq1, comp249630_c0_seq1, comp176083_c0_seq1, comp184363_c0_seq1, comp349629_c0_seq1, comp3522_c0_seq1, comp123682_c0_seq1, comp36249_c0_seq1, comp2787_c0_seq1, comp43790_c0_seq1, comp103968_c0_seq1, comp225262_c0_seq1, comp980_c0_seq1, comp127393_c0_seq1, comp283816_c0_seq1, comp150904_c0_seq1, comp433498_c0_seq1, comp1386…
GO:0008091	spectrin	C	0.000833194	1.90885e-05	9	11	983	10403	over	comp205956_c0_seq1, comp154270_c0_seq1, comp127031_c0_seq1, comp37854_c0_seq1, comp33935_c0_seq1, comp142894_c0_seq1, comp128681_c0_seq1, comp276873_c0_seq1, comp31147_c0_seq1	comp82726_c0_seq1, comp238992_c0_seq1, comp99671_c0_seq1, comp3808_c0_seq3, comp3808_c0_seq2, comp3808_c0_seq1, comp1495_c0_seq1, comp120853_c0_seq1, comp27096_c0_seq1, comp122970_c0_seq1, comp170063_c0_seq1
[truncated: 321 more rows]

## Sheet: M. hystri Paengaroa
Species	Direction of Gene Regulation	Number of sig contigs	Number of seq in Fisher's*	Number of results**
Micrarchus hytriculeus Paengaroa	Cold	805	0	0
Micrarchus hytriculeus Paengaroa	Control	646	213	58
Direction of regulation:	COLD
No significant results
Direction of regulation:	CONTROL
GO-ID	Term	Category	FDR	P-Value	#Test	#Ref	#notAnnotTest	#notAnnotRef	Over/Under	TestSeqs	RefSeqs
[truncated: 52 more rows]

## Sheet: Spinotectarchus
Species	Direction of Gene Regulation	Number of sig contigs	Number of seq in Fisher's*	Number of results**
Spinotectarchus acornutus	Cold	662	113	57
[truncated: 95 more rows]

## Sheet: T.ovobessus
Species	Direction of Gene Regulation	Number of sig contigs	Number of seq in Fisher's*	Number of results**
[truncated: 3 more rows]

[truncated: 3 more sheets: T. salebrosus, N. annulata Dunedin, N. annula Remarkables]
