# Supplementary material for: Parallel molecular routes to cold adaptation in eight genera of New Zealand stick insects
Source: Sci Rep. 2015 Sep 10;5:13965. doi: 10.1038/srep13965 (PMC4564816; doi:10.1038/srep13965)
Supplement: Supplementary Dataset 4 [file srep13965-s5.xls]

## Sheet: Blast results Cuticle
Supplementary data 4: Full details and blast results from orthologous cuticle genes that belong to the Gene ontology term "Functional Consistuent of Cuticle"
"Name"	length (bp)	n taxa	General category	evalue	Blast result	Sequence description
Orth1	162	7	Proteins composing the cuticle	6.81e-20	cu67a_locmi ame: full=cuticle protein isoform a ame: full=lm-acp 67a short=lm-67a	gi|416850|sp|P80231.1|CU67A_LOCMIRecName: Full=Cuticle protein 67, isoform A; AltName: Full=LM-ACP 67A; Short=LM-67A
Orth2	126	7	Proteins composing the cuticle	6.35247e-14	cu198_locmi ame: full=cuticle protein ame: full=	gi|74778856|sp|P82166.1|CU198_LOCMIRecName: Full=Cuticle protein 19.8; AltName: Full=LmNCP19.8
Orth3	104	9	Proteins composing the cuticle	4.0166e-12	cu20_manse ame: full=pupal cuticle protein 20 ame: full=ms-pcp20 short= 20 flags: precursor	gi|78099969|sp|Q8T635.1|CU20_MANSERecName: Full=Pupal cuticle protein 20; AltName: Full=MS-PCP20; Short=MsCP20; Flags: Precursor
Orth4	282	11	Proteins composing the cuticle	4.51216e-24	cu08_locmi ame: full=cuticle protein 8 ame: full=lm-acp 8 short=lm-8	gi|117622|sp|P11734.1|CU08_LOCMIRecName: Full=Cuticle protein 8; AltName: Full=LM-ACP 8; Short=LM-8
Orth5	441	7	Proteins composing the cuticle	4.60056e-42	cuo6_blacr ame: full=cuticle protein 6 ame: full=	gi|48427979|sp|P82119.1|CUO6_BLACRRecName: Full=Cuticle protein 6; AltName: Full=BcNCP14.9
Orth6	414	9	Proteins composing the cuticle	1.53748e-34	cuo7_blacr ame: full=cuticle protein 7 ame: full=	gi|48427980|sp|P82120.1|CUO7_BLACRRecName: Full=Cuticle protein 7; AltName: Full=BcNCP15.0
Orth7	267	6	Proteins composing the cuticle	1.19093e-11	cuh1c_tenmo ame: full=larval pupal cuticle protein h1c ame: full=tm-pcp h1c short=tm-h1c ame: full=tmlpcp-22 flags: precursor	gi|3123202|sp|P80686.2|CUH1C_TENMORecName: Full=Larval/pupal cuticle protein H1C; AltName: Full=TM-PCP H1C; Short=TM-H1C; AltName: Full=TMLPCP-22; Flags: Precursor
Orth8	412	8	Proteins composing the cuticle	9.97226e-29	cu21_locmi ame: full=cuticle protein 21 ame: full=lm-acp 21	gi|3287770|sp|P81225.1|CU21_LOCMIRecName: Full=Cuticle protein 21; AltName: Full=LM-ACP 21
Orth9	312	8	Proteins composing the cuticle	1.11344e-14	cud9_schgr ame: full=endocuticle structural glycoprotein bd-9	gi|47605410|sp|Q7M4F0.1|CUD9_SCHGRRecName: Full=Endocuticle structural glycoprotein SgAbd-9
Orth10	372	9	Proteins composing the cuticle	3.60527e-28	cu21_locmi ame: full=cuticle protein 21 ame: full=lm-acp 21	gi|3287770|sp|P81225.1|CU21_LOCMIRecName: Full=Cuticle protein 21; AltName: Full=LM-ACP 21
Orth11	258	11	Proteins composing the cuticle	4.53551e-38	cud2_schgr ame: full=endocuticle structural glycoprotein bd-2	gi|47605413|sp|Q7M4F3.1|CUD2_SCHGRRecName: Full=Endocuticle structural glycoprotein SgAbd-2
Orth12	120	6	Proteins composing the cuticle	2.61718e-34	cu19_locmi ame: full=cuticle protein 19 ame: full=lm-acp 19 short=lm-19	gi|1345864|sp|P45583.1|CU19_LOCMIRecName: Full=Cuticle protein 19; AltName: Full=LM-ACP 19; Short=LM-19
Orth13	63	5	Proteins composing the cuticle	1.4638e-15	lcp8_drome ame: full=larval cuticle protein 8 ame: full=larval cuticle protein viii flags: precursor	gi|41018891|sp|P92201.1|LCP8_DROMERecName: Full=Larval cuticle protein 8; AltName: Full=Larval cuticle protein VIII; Flags: Precursor
Orth14	124	10	Proteins composing the cuticle	2e-27	Riptortus pedestris mRNA for cuticle protein, putative, complete cds, sequence id: Rped-0254	GI:501291135
Orth15	1083	11	Cathepsins	1.04e-160	catl_sarpe ame: full=cathepsin l contains: ame: full=cathepsin l heavy chain contains: ame: full=cathepsin l light chain flags: precursor	gi|22653679|sp|Q26636.1|CATL_SARPERecName: Full=Cathepsin L; Contains: RecName: Full=Cathepsin L heavy chain; Contains: RecName: Full=Cathepsin L light chain; Flags: Precursor
Orth16	444	7	Cathepsins	2.72263e-84	catl_drome ame: full=cathepsin l ame: full=cysteine proteinase 1 contains: ame: full=cathepsin l heavy chain contains: ame: full=cathepsin l light chain flags: precursor	gi|118572624|sp|Q95029.2|CATL_DROMERecName: Full=Cathepsin L; AltName: Full=Cysteine proteinase 1; Contains: RecName: Full=Cathepsin L heavy chain; Contains: RecName: Full=Cathepsin L light chain; Flags: Precursor
Orth17	201	11	DOPA decarboxylase	6.98696e-28	ddc_drole ame: full=aromatic-l-amino-acid decarboxylase short=aadc ame: full=dopa decarboxylase short=ddc	gi|6685371|sp|O96571.1|DDC_DROLERecName: Full=Aromatic-L-amino-acid decarboxylase; Short=AADC; AltName: Full=DOPA decarboxylase; Short=DDC
